# Supplementary material for: A mitochondrial function-related LncRNA signature predicts prognosis and immune microenvironment for breast cancer
Source: Sci Rep. 2023 Mar 8;13:3918. doi: 10.1038/s41598-023-30927-y (PMC9995529; doi:10.1038/s41598-023-30927-y)
Supplement: Supplementary file 1 — Supplementary Information. [file 41598_2023_30927_MOESM1_ESM.zip]

Archive with 14 entries (14 files):
- Supplementary Materials/Figure S1.tif
- Supplementary Materials/Figure S2.tif
- Supplementary Materials/Figure S3.tif
- Supplementary Materials/Figure S4.tif
- Supplementary Materials/Supplementary Materials legends.docx
- Supplementary Materials/Table S1.txt
- Supplementary Materials/Table S2.txt
- Supplementary Materials/Table S3.txt
- Supplementary Materials/Table S4.txt
- Supplementary Materials/Table S5.txt
- Supplementary Materials/Table S6.txt
- Supplementary Materials/Table S7.txt
- Supplementary Materials/Table S8.txt
- Supplementary Materials/Table S9.txt
