# Supplementary material for: A mitochondrial function-related LncRNA signature predicts prognosis and immune microenvironment for breast cancer
Source: Sci Rep. 2023 Mar 8;13:3918. doi: 10.1038/s41598-023-30927-y (PMC9995529; doi:10.1038/s41598-023-30927-y)
Supplement: Supplementary file 1 — Supplementary Information. [file 41598_2023_30927_MOESM1_ESM.zip › Supplementary Materials/Table S1.txt]

List
AADAT
AARS2
AASS
ABAT
ABCB10
ABCB6
ABCB7
ABCB8
ABHD10
ABHD11
AC092143.1
ACAA2
ACACB
ACAD10
ACAD11
ACAD8
ACAD9
ACADL
ACADM
ACADS
ACADSB
ACADVL
ACAT1
ACLY
ACO2
ACOT2
ACOT7
ACOT9
ACP6
ACSF2
ACSF3
ACSL1
ACSL4
ACSM1
ACSM2A
ACSM3
ACSM5
ACSS1
ACSS3
ADHFE1
AFG1L
AFG3L2
AGK
AGMAT
AGPAT5
AGXT2
AIFM1
AIFM3
AK2
AK3
AK4
AKAP1
AKAP10
AKR7A2
ALAS1
ALAS2
ALDH18A1
ALDH1B1
ALDH1L1
ALDH1L2
ALDH2
ALDH3A2
ALDH4A1
ALDH5A1
ALDH6A1
ALDH7A1
ALDH9A1
ALKBH1
ALKBH7
AMACR
AMT
ANGEL2
APEX2
APOO
APOOL
ARG2
ARL2
ARMC10
ARMS2
ASAH2
ATAD1
ATAD3A
ATAD3B
ATP5F1A
ATP5F1B
ATP5F1C
ATP5F1D
ATP5F1E
ATP5IF1
ATP5MC1
ATP5MC2
ATP5MC3
ATP5MD
ATP5ME
ATP5MF
ATP5MG
ATP5MPL
ATP5PB
ATP5PD
ATP5PF
ATP5PO
ATPAF1
ATPAF2
AUH
AURKAIP1
BAD
BAK1
BAX
BCAT2
BCKDHA
BCKDHB
BCKDK
BCL2
BCL2L1
BCL2L13
BCS1L
BDH1
BLOC1S1
BNIP3
BNIP3L
BOLA3
C12orf65
C15orf61
C16orf91
C1QBP
C2orf69
C3orf33
C8orf82
CA5A
CA5B
CARS2
CBR4
CCDC127
CCDC51
CCDC58
CCDC90B
CDC25C
CEP89
CHCHD1
CHCHD10
CHCHD2
CHCHD3
CHCHD4
CHCHD5
CHCHD6
CHDH
CISD1
CISD2
CISD3
CKMT1A
CKMT1B
CKMT2
CLIC4
CLPB
CLPP
CLPX
CLYBL
CMC1
CMC2
CMPK2
COA1
COA3
COA4
COA5
COA6
COA7
COASY
COMTD1
COQ10A
COQ10B
COQ2
COQ3
COQ4
COQ5
COQ6
COQ7
COQ8A
COQ8B
COQ9
COX10
COX11
COX14
COX15
COX16
COX17
COX18
COX19
COX20
COX4I1
COX4I2
COX5A
COX5B
COX6A1
COX6A2
COX6B1
COX6B2
COX6C
COX7A1
COX7A2
COX7A2L
COX7B
COX7C
COX8A
COX8C
CPOX
CPS1
CPT1A
CPT1B
CPT2
CRAT
CRLS1
CRY1
CRYZ
CS
CYB5B
CYB5R3
CYC1
CYCS
CYP11A1
CYP11B2
CYP24A1
CYP27A1
CYP27B1
D2HGDH
DAP3
DARS2
DBI
DBT
DCXR
DDX28
DECR1
DEPP1
DGLUCY
DGUOK
DHODH
DHTKD1
DHX30
DIABLO
DLAT
DLD
DLST
DMAC2
DMGDH
DMPK
DNA2
DNAJA3
DNAJC11
DNAJC15
DNAJC19
DNAJC30
DNM1L
DUT
EARS2
ECH1
ECHDC1
ECHDC2
ECHDC3
ECHS1
ECI1
ECI2
ECSIT
EFHD1
ELAC2
ENDOG
ERAL1
ETFA
ETFB
ETFDH
ETHE1
EXOG
FAHD1
FAHD2A
FAM136A
FAM162A
FAM185A
FAM210B
FARS2
FASTK
FASTKD1
FASTKD2
FASTKD3
FASTKD5
FBXL4
FDX1
FDX2
FDXR
FECH
FH
FIS1
FKBP10
FKBP8
FLAD1
FMC1
FOXRED1
FPGS
FTMT
FUNDC1
FUNDC2
FXN
GADD45GIP1
GATB
GATM
GCAT
GCDH
GCSH
GDAP1
GFER
GFM1
GFM2
GHITM
GK
GLDC
GLOD4
GLRX2
GLRX5
GLS
GLS2
GLUD1
GLYAT
GLYCTK
GOLPH3
GOT2
GPAM
GPD2
GPT2
GPX1
GPX4
GRHPR
GRPEL1
GRPEL2
GRSF1
GSR
GSTK1
GSTZ1
GTPBP10
GTPBP3
GTPBP6
GUF1
GUK1
HADH
HADHA
HADHB
HAGH
HARS2
HCCS
HDHD3
HDHD5
HEBP1
HIBADH
HIBCH
HIGD1A
HIGD2A
HINT2
HK1
HK2
HMGCL
HMGCS2
HOGA1
HSCB
HSD17B10
HSD17B8
HSDL1
HSDL2
HSPA9
HSPD1
HSPE1
HTRA2
IARS2
IBA57
IDE
IDH2
IDH3A
IDH3B
IDH3G
IFI27
IMMP1L
IMMP2L
IMMT
ISCA1
ISCA2
ISCU
ISOC2
IVD
KIF1B
KMO
KYAT3
L2HGDH
LACTB
LAMC1
LAP3
LARS2
LDHD
LETM1
LETM2
LIAS
LIPT1
LIPT2
LONP1
LRPPRC
LYRM1
LYRM2
LYRM4
LYRM7
MACROD1
MAIP1
MALSU1
MAOA
MAOB
MARS2
MAVS
MCAT
MCCC1
MCCC2
MCEE
MCU
MCUB
MCUR1
MDH2
ME2
ME3
MECR
METAP1D
METTL15
METTL8
MFF
MFN1
MFN2
MGARP
MGME1
MGST3
MICU1
MICU2
MIEF1
MIPEP
MLYCD
MMAB
MMADHC
MOCS1
MPC1
MPC2
MPST
MPV17
MPV17L2
MRM1
MRM2
MRM3
MRPL1
MRPL10
MRPL11
MRPL12
MRPL13
MRPL14
MRPL15
MRPL16
MRPL17
MRPL18
MRPL19
MRPL2
MRPL20
MRPL21
MRPL22
MRPL23
MRPL24
MRPL27
MRPL28
MRPL3
MRPL30
MRPL32
MRPL33
MRPL34
MRPL35
MRPL36
MRPL37
MRPL38
MRPL39
MRPL4
MRPL40
MRPL41
MRPL42
MRPL43
MRPL44
MRPL45
MRPL46
MRPL47
MRPL48
MRPL49
MRPL50
MRPL51
MRPL52
MRPL53
MRPL54
MRPL55
MRPL57
MRPL58
MRPL9
MRPS10
MRPS11
MRPS12
MRPS14
MRPS15
MRPS16
MRPS17
MRPS18A
MRPS18B
MRPS18C
MRPS2
MRPS21
MRPS22
MRPS23
MRPS24
MRPS25
MRPS26
MRPS27
MRPS28
MRPS30
MRPS31
MRPS33
MRPS34
MRPS35
MRPS36
MRPS5
MRPS6
MRPS7
MRPS9
MRRF
MRS2
MSRA
MSRB2
MSRB3
MT-ATP6
MT-ATP8
MT-CO1
MT-CO2
MT-CO3
MT-CYB
MT-ND1
MT-ND2
MT-ND3
MT-ND4
MT-ND4L
MT-ND5
MT-ND6
MTCH1
MTCH2
MTERF1
MTERF2
MTERF3
MTERF4
MTFMT
MTFP1
MTFR1
MTFR1L
MTG1
MTG2
MTHFD1L
MTHFD2
MTHFD2L
MTHFS
MTIF2
MTIF3
MTO1
MTPAP
MTRF1
MTRF1L
MTX1
MTX2
MUL1
NADK2
NAGS
NARS2
NAXD
NAXE
NBR1
NDUFA1
NDUFA10
NDUFA11
NDUFA12
NDUFA13
NDUFA2
NDUFA3
NDUFA4
NDUFA5
NDUFA6
NDUFA8
NDUFA9
NDUFAB1
NDUFAF1
NDUFAF2
NDUFAF3
NDUFAF4
NDUFAF5
NDUFAF6
NDUFAF7
NDUFB1
NDUFB10
NDUFB11
NDUFB2
NDUFB3
NDUFB4
NDUFB5
NDUFB6
NDUFB7
NDUFB8
NDUFB9
NDUFC1
NDUFC2
NDUFS1
NDUFS2
NDUFS3
NDUFS4
NDUFS5
NDUFS6
NDUFS7
NDUFS8
NDUFV1
NDUFV2
NDUFV3
NEU4
NFS1
NFU1
NGRN
NIF3L1
NIPSNAP1
NIPSNAP2
NIPSNAP3A
NIT1
NLN
NLRX1
NME3
NME4
NME6
NMNAT3
NNT
NOA1
NSUN3
NSUN4
NT5DC2
NT5DC3
NT5M
NUBPL
NUCB2
NUDT13
NUDT19
NUDT6
NUDT8
NUDT9
OAT
OCIAD1
OCIAD2
OGDH
OGDHL
OGG1
OMA1
OPA1
OPA3
OSGEPL1
OTC
OXA1L
OXCT1
OXNAD1
OXR1
OXSM
P4HB
PABPC5
PAICS
PAK5
PAM16
PANK2
PARK7
PARL
PARS2
PC
PCCA
PCCB
PCK2
PDE12
PDF
PDHA1
PDHA2
PDHB
PDHX
PDK1
PDK2
PDK3
PDK4
PDP1
PDP2
PDPR
PDSS1
PDSS2
PET100
PGAM5
PGS1
PHB
PHB2
PIF1
PINK1
PISD
PITRM1
PLGRKT
PLPBP
PMAIP1
PMPCA
PMPCB
PNPLA8
PNPO
PNPT1
POLDIP2
POLG
POLG2
POLRMT
PPA2
PPIF
PPM1K
PPOX
PPTC7
PRDX3
PRDX4
PRDX5
PRELID1
PREPL
PRODH
PRODH2
PTCD1
PTCD2
PTCD3
PTGES2
PTPMT1
PTRH1
PTRH2
PUS1
PUSL1
PYCR1
PYCR2
PYURF
QDPR
QRSL1
QTRT1
RAB11FIP5
RAB24
RAB32
RAB35
RARS2
RBFA
RCC1L
RCN2
REXO2
RHOT1
RHOT2
RIDA
RMDN1
RMDN3
RMND1
RNASEH1
ROMO1
RPIA
RPUSD3
RPUSD4
RSAD1
RTN4IP1
SAMM50
SARDH
SARS2
SCCPDH
SCO1
SCO2
SCP2
SDHA
SDHAF1
SDHAF2
SDHAF3
SDHAF4
SDHB
SDHC
SDHD
SECISBP2
SERAC1
SETD9
SFXN1
SFXN3
SFXN4
SFXN5
SHMT2
SIRT3
SIRT4
SIRT5
SLC22A4
SLC25A1
SLC25A10
SLC25A11
SLC25A12
SLC25A13
SLC25A14
SLC25A15
SLC25A16
SLC25A18
SLC25A19
SLC25A20
SLC25A21
SLC25A22
SLC25A23
SLC25A24
SLC25A25
SLC25A26
SLC25A27
SLC25A28
SLC25A29
SLC25A3
SLC25A30
SLC25A31
SLC25A32
SLC25A33
SLC25A34
SLC25A35
SLC25A36
SLC25A37
SLC25A38
SLC25A39
SLC25A4
SLC25A40
SLC25A41
SLC25A42
SLC25A43
SLC25A44
SLC25A45
SLC25A46
SLC25A48
SLC25A5
SLC25A51
SLC25A53
SLC25A6
SLC30A9
SLIRP
SMDT1
SNAP29
SOD2
SPATA19
SPATA20
SPG7
SPRYD4
SQOR
SSBP1
STAR
STARD7
STOML2
STX17
SUCLA2
SUCLG1
SUCLG2
SUGCT
SUOX
SUPV3L1
SURF1
SYNJ2BP
TACO1
TAMM41
TARS2
TBRG4
TCAIM
TCHP
TDRKH
TEFM
TFAM
TFB1M
TFB2M
THEM4
THG1L
THNSL1
TIMM10
TIMM10B
TIMM13
TIMM17A
TIMM17B
TIMM21
TIMM22
TIMM23
TIMM44
TIMM50
TIMM8A
TIMM8B
TIMM9
TIMMDC1
TK2
TMEM11
TMEM126A
TMEM126B
TMEM14C
TMEM177
TMEM65
TMEM70
TMLHE
TOMM20
TOMM22
TOMM34
TOMM40
TOMM40L
TOMM5
TOMM7
TOMM70
TOP1MT
TOP3A
TRAP1
TRIAP1
TRIT1
TRMT10C
TRMT11
TRMT2B
TRMT61B
TRMU
TRNT1
TRUB2
TSFM
TSPO
TST
TTC19
TUFM
TWNK
TXN2
TXNDC12
TXNRD2
UCP1
UCP2
UCP3
UNG
UQCC1
UQCC2
UQCR10
UQCR11
UQCRB
UQCRC1
UQCRC2
UQCRFS1
UQCRH
UQCRQ
VARS2
VDAC2
VDAC3
VWA8
WARS2
WDR81
XPNPEP3
YARS2
YBEY
YME1L1
