# Supplementary material for: A mitochondrial function-related LncRNA signature predicts prognosis and immune microenvironment for breast cancer
Source: Sci Rep. 2023 Mar 8;13:3918. doi: 10.1038/s41598-023-30927-y (PMC9995529; doi:10.1038/s41598-023-30927-y)
Supplement: Supplementary file 1 — Supplementary Information. [file 41598_2023_30927_MOESM1_ESM.zip › Supplementary Materials/Table S2.txt]

mRNA	lncRNA	cor	pvalue	Regulation
MTERF1	AADACL2-AS1	0.416209124	1.07E-47	postive
TAMM41	AADACL2-AS1	0.403776075	9.77E-45	postive
AASS	AL513190.1	0.453037213	3.18E-57	postive
AMT	AL513190.1	0.447664703	9.25E-56	postive
CKMT2	AL513190.1	0.606704752	1.81E-112	postive
COA1	AL513190.1	0.463447799	3.88E-60	postive
ECHDC2	AL513190.1	0.423202232	2.05E-49	postive
EXOG	AL513190.1	0.492239121	9.73E-69	postive
FAM185A	AL513190.1	0.453365956	2.58E-57	postive
MLYCD	AL513190.1	0.479962863	5.70E-65	postive
MTRF1	AL513190.1	0.426459491	3.13E-50	postive
NUDT13	AL513190.1	0.626884671	3.83E-122	postive
NUDT6	AL513190.1	0.431503293	1.64E-51	postive
OXNAD1	AL513190.1	0.432148159	1.12E-51	postive
SLC25A34	AL513190.1	0.405534758	3.79E-45	postive
SLC25A36	AL513190.1	0.416684568	8.23E-48	postive
TAMM41	AL513190.1	0.539992606	6.00E-85	postive
AMT	AC006946.3	0.426661053	2.79E-50	postive
CKMT2	AC006946.3	0.435711776	1.35E-52	postive
MLYCD	AC006946.3	0.499997921	3.36E-71	postive
NUDT13	AC006946.3	0.579936461	1.17E-100	postive
TAMM41	AC006946.3	0.454048636	1.67E-57	postive
CKMT2	AC124319.1	0.502317713	6.00E-72	postive
COA1	AC124319.1	0.449927717	2.25E-56	postive
EXOG	AC124319.1	0.403393856	1.20E-44	postive
MLYCD	AC124319.1	0.418355588	3.22E-48	postive
NUDT13	AC124319.1	0.521196209	2.94E-78	postive
TAMM41	AC124319.1	0.453295775	2.70E-57	postive
CKMT2	ZNF433-AS1	0.53251244	3.10E-82	postive
COA1	ZNF433-AS1	0.444240491	7.69E-55	postive
EXOG	ZNF433-AS1	0.475531532	1.20E-63	postive
FAM185A	ZNF433-AS1	0.443755372	1.04E-54	postive
MLYCD	ZNF433-AS1	0.456111123	4.49E-58	postive
MTERF1	ZNF433-AS1	0.462229608	8.61E-60	postive
MTRF1	ZNF433-AS1	0.402263043	2.20E-44	postive
NUDT13	ZNF433-AS1	0.579482205	1.81E-100	postive
NUDT6	ZNF433-AS1	0.408051176	9.70E-46	postive
OXNAD1	ZNF433-AS1	0.483774965	4.00E-66	postive
TAMM41	ZNF433-AS1	0.551229956	3.73E-89	postive
CHCHD5	CDC37L1-DT	0.459129375	6.45E-59	postive
FIS1	CDC37L1-DT	0.414459416	2.85E-47	postive
HINT2	CDC37L1-DT	0.557955956	9.48E-92	postive
MRPL54	CDC37L1-DT	0.406016682	2.92E-45	postive
NDUFA13	CDC37L1-DT	0.413905493	3.88E-47	postive
SMDT1	CDC37L1-DT	0.488199015	1.76E-67	postive
AMT	AC006547.1	0.430127816	3.69E-51	postive
CPT1B	AC006547.1	0.457873961	1.45E-58	postive
ECHDC2	AC006547.1	0.402659564	1.78E-44	postive
MTG1	AC006547.1	0.407710152	1.17E-45	postive
NUDT13	AC006547.1	0.429116443	6.68E-51	postive
AMT	HCG27	0.470985953	2.61E-62	postive
CPT1B	HCG27	0.495567594	8.71E-70	postive
ECHDC2	HCG27	0.455022045	9.00E-58	postive
SLC25A45	HCG27	0.438183536	3.07E-53	postive
AASS	AC100778.2	0.421509911	5.38E-49	postive
EXOG	AC100778.2	0.426172895	3.70E-50	postive
MAVS	AC100778.2	0.400744792	4.93E-44	postive
NUDT13	AC100778.2	0.541450315	1.74E-85	postive
TAMM41	AC100778.2	0.459835794	4.08E-59	postive
NUDT13	BACH1-AS1	0.411474838	1.49E-46	postive
PUS1	GAS5	0.405225663	4.48E-45	postive
QTRT1	GAS5	0.440453934	7.78E-54	postive
AASS	AC087284.1	0.420698559	8.54E-49	postive
CKMT2	AC087284.1	0.644958459	1.95E-131	postive
COA1	AC087284.1	0.542663721	6.21E-86	postive
COX20	AC087284.1	0.540284563	4.69E-85	postive
EXOG	AC087284.1	0.460062456	3.53E-59	postive
FAM185A	AC087284.1	0.450958725	1.18E-56	postive
MLYCD	AC087284.1	0.602046883	2.48E-110	postive
NUDT13	AC087284.1	0.721432515	7.17E-179	postive
NUDT6	AC087284.1	0.410553763	2.47E-46	postive
OXNAD1	AC087284.1	0.468496324	1.38E-61	postive
STX17	AC087284.1	0.436681945	7.57E-53	postive
TAMM41	AC087284.1	0.554303212	2.47E-90	postive
MSRA	AC104964.3	0.466650935	4.70E-61	postive
SLC25A37	AC104964.3	0.400684368	5.09E-44	postive
SLC25A38	LINC00957	0.407453059	1.34E-45	postive
CKMT2	AC022726.1	0.48550116	1.19E-66	postive
COX20	AC022726.1	0.409494786	4.41E-46	postive
MLYCD	AC022726.1	0.63872111	3.70E-128	postive
NUDT13	AC022726.1	0.589507538	9.37E-105	postive
TAMM41	AC022726.1	0.438793715	2.13E-53	postive
AMT	AL022328.3	0.571795697	2.79E-97	postive
COX20	AL022328.3	0.413435673	5.03E-47	postive
CPT1B	AL022328.3	0.616475516	4.59E-117	postive
ECHDC2	AL022328.3	0.472776907	7.79E-63	postive
GLYCTK	AL022328.3	0.43951333	1.38E-53	postive
MLYCD	AL022328.3	0.401195436	3.88E-44	postive
MTG1	AL022328.3	0.468039675	1.87E-61	postive
NUDT13	AL022328.3	0.460268594	3.08E-59	postive
SLC25A34	AL022328.3	0.456429619	3.66E-58	postive
TAMM41	AL022328.3	0.431320318	1.83E-51	postive
AMT	AC018653.3	0.428899661	7.58E-51	postive
CPT1B	AC018653.3	0.493468044	4.01E-69	postive
AASS	AL139022.2	0.478603971	1.46E-64	postive
CKMT2	AL139022.2	0.633806517	1.25E-125	postive
COA1	AL139022.2	0.507039519	1.73E-73	postive
COX20	AL139022.2	0.420352661	1.04E-48	postive
EXOG	AL139022.2	0.479448339	8.14E-65	postive
FAM185A	AL139022.2	0.458709075	8.46E-59	postive
MLYCD	AL139022.2	0.547720461	8.00E-88	postive
MTERF1	AL139022.2	0.416852301	7.49E-48	postive
NUDT13	AL139022.2	0.62540245	2.08E-121	postive
NUDT6	AL139022.2	0.457016034	2.51E-58	postive
OXNAD1	AL139022.2	0.431394587	1.75E-51	postive
SLC25A36	AL139022.2	0.431052694	2.14E-51	postive
TAMM41	AL139022.2	0.599070564	5.50E-109	postive
NUCB2	LINC01768	0.40925697	5.02E-46	postive
AASS	AL158163.1	0.446986518	1.41E-55	postive
AMT	AL158163.1	0.410695153	2.28E-46	postive
ANGEL2	AL158163.1	0.41045785	2.60E-46	postive
CKMT2	AL158163.1	0.527715663	1.57E-80	postive
COA1	AL158163.1	0.458217357	1.16E-58	postive
COX20	AL158163.1	0.471468852	1.88E-62	postive
FAM185A	AL158163.1	0.438065413	3.30E-53	postive
MLYCD	AL158163.1	0.435673849	1.38E-52	postive
MTRF1	AL158163.1	0.425962991	4.18E-50	postive
NUDT13	AL158163.1	0.627217902	2.61E-122	postive
NUDT6	AL158163.1	0.522078667	1.46E-78	postive
PTCD2	AL158163.1	0.436772912	7.17E-53	postive
SLC25A36	AL158163.1	0.411709754	1.31E-46	postive
TAMM41	AL158163.1	0.505573238	5.23E-73	postive
CKMT2	AC009704.2	0.535475201	2.66E-83	postive
COA1	AC009704.2	0.473354308	5.27E-63	postive
COX20	AC009704.2	0.407536886	1.28E-45	postive
EXOG	AC009704.2	0.482487164	9.86E-66	postive
FAM185A	AC009704.2	0.47104386	2.51E-62	postive
GLS	AC009704.2	0.444752884	5.61E-55	postive
MLYCD	AC009704.2	0.406572679	2.16E-45	postive
MTERF1	AC009704.2	0.414247596	3.21E-47	postive
MTHFD2L	AC009704.2	0.411526364	1.45E-46	postive
MTRF1	AC009704.2	0.408533976	7.46E-46	postive
NT5DC3	AC009704.2	0.400241132	6.44E-44	postive
NUDT13	AC009704.2	0.613362322	1.39E-115	postive
OXNAD1	AC009704.2	0.451216635	1.00E-56	postive
PDK1	AC009704.2	0.476125769	7.99E-64	postive
SLC25A36	AC009704.2	0.418722986	2.61E-48	postive
TAMM41	AC009704.2	0.500656555	2.06E-71	postive
ACP6	RUSC1-AS1	0.497154861	2.73E-70	postive
AMT	RUSC1-AS1	0.544786375	1.01E-86	postive
CKMT2	RUSC1-AS1	0.475560806	1.18E-63	postive
COA1	RUSC1-AS1	0.407627775	1.22E-45	postive
COX20	RUSC1-AS1	0.495923272	6.72E-70	postive
CPT1B	RUSC1-AS1	0.525140941	1.26E-79	postive
ECHDC2	RUSC1-AS1	0.473848567	3.77E-63	postive
EXOG	RUSC1-AS1	0.410382119	2.71E-46	postive
FAM185A	RUSC1-AS1	0.470003415	5.04E-62	postive
MTG1	RUSC1-AS1	0.459064658	6.72E-59	postive
MTRF1	RUSC1-AS1	0.466624167	4.78E-61	postive
NUDT13	RUSC1-AS1	0.619799894	1.15E-118	postive
NUDT6	RUSC1-AS1	0.452111228	5.70E-57	postive
PPOX	RUSC1-AS1	0.403614513	1.07E-44	postive
SLC25A29	RUSC1-AS1	0.438196527	3.05E-53	postive
SLC25A34	RUSC1-AS1	0.42969785	4.75E-51	postive
TAMM41	RUSC1-AS1	0.509977588	1.84E-74	postive
THEM4	RUSC1-AS1	0.430420962	3.11E-51	postive
ALKBH7	AP004609.3	0.40041597	5.87E-44	postive
ATP5F1D	AP004609.3	0.444634756	6.03E-55	postive
ATP5IF1	AP004609.3	0.476028782	8.54E-64	postive
CHCHD5	AP004609.3	0.436038262	1.11E-52	postive
COQ4	AP004609.3	0.4051227	4.74E-45	postive
DNAJC30	AP004609.3	0.413041408	6.26E-47	postive
FMC1	AP004609.3	0.441809266	3.41E-54	postive
GADD45GIP1	AP004609.3	0.401556497	3.20E-44	postive
HINT2	AP004609.3	0.424969751	7.41E-50	postive
MRPL40	AP004609.3	0.427873977	1.38E-50	postive
MRPL41	AP004609.3	0.442235511	2.63E-54	postive
MRPL54	AP004609.3	0.450275361	1.81E-56	postive
NDUFB1	AP004609.3	0.40379094	9.70E-45	postive
NME3	AP004609.3	0.401442522	3.40E-44	postive
PARK7	AP004609.3	0.418514932	2.94E-48	postive
SMDT1	AP004609.3	0.484980446	1.72E-66	postive
TIMM13	AP004609.3	0.41279369	7.18E-47	postive
UQCC2	AP004609.3	0.42616768	3.71E-50	postive
UQCR11	AP004609.3	0.434102899	3.53E-52	postive
NUDT13	AC015813.1	0.482430213	1.03E-65	postive
POLG2	AC015813.1	0.457855507	1.47E-58	postive
TAMM41	AC015813.1	0.417747325	4.53E-48	postive
AASS	AC107072.1	0.475291579	1.41E-63	postive
CKMT2	AC107072.1	0.609401845	1.01E-113	postive
COA1	AC107072.1	0.452806535	3.68E-57	postive
COX20	AC107072.1	0.415445133	1.65E-47	postive
EXOG	AC107072.1	0.409523614	4.34E-46	postive
FAM185A	AC107072.1	0.416070314	1.16E-47	postive
MLYCD	AC107072.1	0.495455996	9.45E-70	postive
NUDT13	AC107072.1	0.591583275	1.16E-105	postive
NUDT6	AC107072.1	0.433946149	3.88E-52	postive
SLC25A36	AC107072.1	0.427056324	2.22E-50	postive
STX17	AC107072.1	0.409162753	5.29E-46	postive
TAMM41	AC107072.1	0.51016828	1.59E-74	postive
MRPL9	TDRKH-AS1	0.567573612	1.45E-95	postive
MRPS21	TDRKH-AS1	0.437198432	5.55E-53	postive
PPOX	TDRKH-AS1	0.430363984	3.21E-51	postive
TDRKH	TDRKH-AS1	0.489389192	7.53E-68	postive
ALKBH7	YTHDF3-AS1	0.467899131	2.05E-61	postive
ATP5F1D	YTHDF3-AS1	0.518628999	2.24E-77	postive
ATP5IF1	YTHDF3-AS1	0.455909644	5.11E-58	postive
ATP5ME	YTHDF3-AS1	0.462118452	9.26E-60	postive
AURKAIP1	YTHDF3-AS1	0.542976371	4.75E-86	postive
BAD	YTHDF3-AS1	0.429994459	3.99E-51	postive
BAX	YTHDF3-AS1	0.421737917	4.73E-49	postive
BLOC1S1	YTHDF3-AS1	0.480285878	4.56E-65	postive
C16orf91	YTHDF3-AS1	0.405975852	2.99E-45	postive
C8orf82	YTHDF3-AS1	0.556217558	4.50E-91	postive
CHCHD5	YTHDF3-AS1	0.457204919	2.23E-58	postive
CHCHD6	YTHDF3-AS1	0.4100974	3.17E-46	postive
CLPP	YTHDF3-AS1	0.472853174	7.40E-63	postive
COMTD1	YTHDF3-AS1	0.485729254	1.01E-66	postive
COX14	YTHDF3-AS1	0.430680941	2.67E-51	postive
COX4I1	YTHDF3-AS1	0.449470466	3.00E-56	postive
COX8A	YTHDF3-AS1	0.400625445	5.25E-44	postive
CYC1	YTHDF3-AS1	0.494460909	1.95E-69	postive
DCXR	YTHDF3-AS1	0.495156877	1.18E-69	postive
ECI1	YTHDF3-AS1	0.419058622	2.16E-48	postive
ENDOG	YTHDF3-AS1	0.457438214	1.92E-58	postive
ETFB	YTHDF3-AS1	0.508241465	6.93E-74	postive
FASTK	YTHDF3-AS1	0.437694438	4.12E-53	postive
FDX2	YTHDF3-AS1	0.449598544	2.77E-56	postive
FMC1	YTHDF3-AS1	0.494377263	2.07E-69	postive
GADD45GIP1	YTHDF3-AS1	0.529822675	2.82E-81	postive
GPX1	YTHDF3-AS1	0.493870314	2.99E-69	postive
GPX4	YTHDF3-AS1	0.433358271	5.49E-52	postive
GUK1	YTHDF3-AS1	0.403403677	1.19E-44	postive
HINT2	YTHDF3-AS1	0.427718812	1.51E-50	postive
ISOC2	YTHDF3-AS1	0.453332505	2.63E-57	postive
MCAT	YTHDF3-AS1	0.472866097	7.33E-63	postive
MMAB	YTHDF3-AS1	0.40242743	2.01E-44	postive
MPST	YTHDF3-AS1	0.439252672	1.61E-53	postive
MRM1	YTHDF3-AS1	0.424748636	8.42E-50	postive
MRPL12	YTHDF3-AS1	0.5729655	9.25E-98	postive
MRPL14	YTHDF3-AS1	0.427807345	1.43E-50	postive
MRPL23	YTHDF3-AS1	0.434952477	2.13E-52	postive
MRPL24	YTHDF3-AS1	0.419051515	2.17E-48	postive
MRPL28	YTHDF3-AS1	0.538378666	2.34E-84	postive
MRPL40	YTHDF3-AS1	0.425123789	6.78E-50	postive
MRPL41	YTHDF3-AS1	0.518913985	1.79E-77	postive
MRPL52	YTHDF3-AS1	0.453555096	2.29E-57	postive
MRPL54	YTHDF3-AS1	0.434241726	3.25E-52	postive
MRPL55	YTHDF3-AS1	0.475573238	1.17E-63	postive
MRPL57	YTHDF3-AS1	0.406473992	2.28E-45	postive
MRPS24	YTHDF3-AS1	0.457598341	1.73E-58	postive
MRPS26	YTHDF3-AS1	0.483767284	4.03E-66	postive
MRPS28	YTHDF3-AS1	0.412301734	9.43E-47	postive
MRPS34	YTHDF3-AS1	0.456184175	4.29E-58	postive
MTFP1	YTHDF3-AS1	0.492512851	7.99E-69	postive
NDUFA11	YTHDF3-AS1	0.525810204	7.33E-80	postive
NDUFA13	YTHDF3-AS1	0.473064274	6.41E-63	postive
NDUFA2	YTHDF3-AS1	0.440907699	5.90E-54	postive
NDUFA3	YTHDF3-AS1	0.44911943	3.74E-56	postive
NDUFAF3	YTHDF3-AS1	0.400242594	6.43E-44	postive
NDUFB10	YTHDF3-AS1	0.511171776	7.38E-75	postive
NDUFB11	YTHDF3-AS1	0.428805619	8.00E-51	postive
NDUFB7	YTHDF3-AS1	0.506900337	1.92E-73	postive
NDUFB9	YTHDF3-AS1	0.425735037	4.76E-50	postive
NDUFS6	YTHDF3-AS1	0.491636286	1.50E-68	postive
NDUFS7	YTHDF3-AS1	0.499463671	4.99E-71	postive
NDUFS8	YTHDF3-AS1	0.421044582	7.02E-49	postive
NME3	YTHDF3-AS1	0.454224661	1.50E-57	postive
PAM16	YTHDF3-AS1	0.405564698	3.73E-45	postive
PARK7	YTHDF3-AS1	0.417222125	6.09E-48	postive
POLRMT	YTHDF3-AS1	0.421619298	5.06E-49	postive
PRDX5	YTHDF3-AS1	0.428637724	8.83E-51	postive
PTGES2	YTHDF3-AS1	0.461020123	1.89E-59	postive
PUSL1	YTHDF3-AS1	0.41588726	1.29E-47	postive
QTRT1	YTHDF3-AS1	0.420101655	1.20E-48	postive
RIDA	YTHDF3-AS1	0.413846025	4.01E-47	postive
ROMO1	YTHDF3-AS1	0.441472036	4.19E-54	postive
SDHAF1	YTHDF3-AS1	0.504783889	9.47E-73	postive
SLC25A10	YTHDF3-AS1	0.416326097	1.01E-47	postive
SLC25A39	YTHDF3-AS1	0.432653942	8.34E-52	postive
SURF1	YTHDF3-AS1	0.406912253	1.80E-45	postive
TIMM13	YTHDF3-AS1	0.597653878	2.38E-108	postive
TIMM17B	YTHDF3-AS1	0.410401318	2.68E-46	postive
TOP1MT	YTHDF3-AS1	0.46982398	5.68E-62	postive
TSPO	YTHDF3-AS1	0.476829458	4.94E-64	postive
TXNRD2	YTHDF3-AS1	0.416923972	7.20E-48	postive
UQCC2	YTHDF3-AS1	0.456226181	4.17E-58	postive
UQCR10	YTHDF3-AS1	0.465292341	1.15E-60	postive
UQCR11	YTHDF3-AS1	0.53589164	1.88E-83	postive
UQCRB	YTHDF3-AS1	0.466061914	6.94E-61	postive
UQCRC1	YTHDF3-AS1	0.440726879	6.59E-54	postive
AMT	AC010883.1	0.499860155	3.72E-71	postive
ATAD3B	AC010883.1	0.473971163	3.47E-63	postive
CPT1B	AC010883.1	0.440683993	6.76E-54	postive
ECHDC2	AC010883.1	0.415950227	1.24E-47	postive
GLYCTK	AC010883.1	0.42402201	1.28E-49	postive
QTRT1	AC010883.1	0.440540344	7.38E-54	postive
SLC25A28	AC010883.1	0.430630485	2.75E-51	postive
TRMU	AC010883.1	0.417163406	6.29E-48	postive
AASS	AL049780.2	0.474293796	2.79E-63	postive
CKMT2	AL049780.2	0.523128334	6.31E-79	postive
COA1	AL049780.2	0.451468213	8.56E-57	postive
EXOG	AL049780.2	0.443820634	9.95E-55	postive
FAM185A	AL049780.2	0.480556757	3.78E-65	postive
MTERF1	AL049780.2	0.411424107	1.53E-46	postive
NUDT13	AL049780.2	0.523609892	4.29E-79	postive
NUDT6	AL049780.2	0.497438701	2.22E-70	postive
SLC25A16	AL049780.2	0.412191698	1.00E-46	postive
SLC25A36	AL049780.2	0.523471144	4.80E-79	postive
STX17	AL049780.2	0.415002561	2.11E-47	postive
TAMM41	AL049780.2	0.512656099	2.36E-75	postive
CKMT2	AC116025.2	0.483128664	6.30E-66	postive
COA1	AC116025.2	0.464594944	1.83E-60	postive
MLYCD	AC116025.2	0.539730197	7.49E-85	postive
NUDT13	AC116025.2	0.56764754	1.35E-95	postive
OXNAD1	AC116025.2	0.400982944	4.34E-44	postive
TAMM41	AC116025.2	0.471043957	2.51E-62	postive
POLG2	AC005828.4	0.460881279	2.07E-59	postive
CKMT2	C1QTNF7-AS1	0.485280814	1.39E-66	postive
NUDT13	C1QTNF7-AS1	0.425902428	4.33E-50	postive
TAMM41	C1QTNF7-AS1	0.457357529	2.02E-58	postive
ACADVL	LINC01637	0.475923477	9.18E-64	postive
AIFM3	LINC01637	0.627114291	2.94E-122	postive
ATP5F1D	LINC01637	0.416638161	8.45E-48	postive
ATP5IF1	LINC01637	0.457451581	1.90E-58	postive
ECH1	LINC01637	0.409769974	3.79E-46	postive
FMC1	LINC01637	0.435594485	1.45E-52	postive
MRPL40	LINC01637	0.446097012	2.45E-55	postive
MRPL41	LINC01637	0.400764556	4.88E-44	postive
SMDT1	LINC01637	0.473384016	5.16E-63	postive
BCKDK	AC002310.1	0.468180447	1.70E-61	postive
ACADS	AC034236.2	0.424898942	7.72E-50	postive
ACADVL	AC034236.2	0.42194725	4.19E-49	postive
ALKBH7	AC034236.2	0.43475215	2.40E-52	postive
AMT	AC034236.2	0.53634684	1.29E-83	postive
ATP5F1D	AC034236.2	0.406063912	2.85E-45	postive
ATP5IF1	AC034236.2	0.447160008	1.27E-55	postive
ATP5MC2	AC034236.2	0.401758917	2.87E-44	postive
ATPAF2	AC034236.2	0.402992894	1.49E-44	postive
BLOC1S1	AC034236.2	0.461057435	1.85E-59	postive
CHCHD5	AC034236.2	0.465686883	8.89E-61	postive
COA5	AC034236.2	0.449002982	4.02E-56	postive
COQ4	AC034236.2	0.585715015	4.08E-103	postive
COQ6	AC034236.2	0.421263312	6.19E-49	postive
CPT1B	AC034236.2	0.498636041	9.19E-71	postive
D2HGDH	AC034236.2	0.572526475	1.40E-97	postive
ECHDC2	AC034236.2	0.509104864	3.59E-74	postive
ECI1	AC034236.2	0.400446549	5.77E-44	postive
FASTK	AC034236.2	0.404061103	8.39E-45	postive
GLYCTK	AC034236.2	0.4217114	4.80E-49	postive
HAGH	AC034236.2	0.406487289	2.27E-45	postive
HINT2	AC034236.2	0.410085718	3.19E-46	postive
MRPL41	AC034236.2	0.405349294	4.19E-45	postive
MRPL43	AC034236.2	0.401997268	2.53E-44	postive
MRPL54	AC034236.2	0.416685602	8.22E-48	postive
MTERF2	AC034236.2	0.452313389	5.02E-57	postive
NDUFA2	AC034236.2	0.486380989	6.39E-67	postive
NDUFAF3	AC034236.2	0.400298997	6.24E-44	postive
NDUFS7	AC034236.2	0.448584262	5.22E-56	postive
NME3	AC034236.2	0.486546774	5.68E-67	postive
PAM16	AC034236.2	0.446046811	2.52E-55	postive
POLRMT	AC034236.2	0.471638609	1.68E-62	postive
PPOX	AC034236.2	0.449460435	3.02E-56	postive
QTRT1	AC034236.2	0.555980055	5.56E-91	postive
RAB24	AC034236.2	0.522575879	9.81E-79	postive
RHOT2	AC034236.2	0.499086134	6.60E-71	postive
SIRT3	AC034236.2	0.48781494	2.31E-67	postive
SLC25A28	AC034236.2	0.416197974	1.08E-47	postive
SLC25A29	AC034236.2	0.417259145	5.96E-48	postive
SLC25A45	AC034236.2	0.542999502	4.66E-86	postive
SMDT1	AC034236.2	0.419122464	2.09E-48	postive
CYP27B1	AC079310.1	0.406661772	2.06E-45	postive
HCCS	AC079310.1	0.623304641	2.25E-120	postive
AGK	AP002449.1	0.409502258	4.39E-46	postive
DNA2	AP002449.1	0.473464466	4.89E-63	postive
GLS	AP002449.1	0.579003762	2.88E-100	postive
MTERF1	AP002449.1	0.401815392	2.79E-44	postive
NT5DC3	AP002449.1	0.458416386	1.02E-58	postive
PDK1	AP002449.1	0.53029122	1.92E-81	postive
TMEM65	AP002449.1	0.461587224	1.31E-59	postive
AASS	AC020915.1	0.44000238	1.02E-53	postive
CKMT2	AC020915.1	0.578417182	5.07E-100	postive
COA1	AC020915.1	0.461013323	1.90E-59	postive
COX20	AC020915.1	0.411472534	1.49E-46	postive
EXOG	AC020915.1	0.412389121	8.99E-47	postive
FAM185A	AC020915.1	0.45024995	1.84E-56	postive
MLYCD	AC020915.1	0.555610574	7.74E-91	postive
NUDT13	AC020915.1	0.689997393	1.40E-157	postive
SECISBP2	AC020915.1	0.431601969	1.55E-51	postive
TAMM41	AC020915.1	0.549517932	1.67E-88	postive
AKAP10	AC091982.1	0.402017933	2.50E-44	postive
NUDT13	AC091982.1	0.414144163	3.40E-47	postive
PTCD2	AC091982.1	0.499117014	6.45E-71	postive
PLPBP	AC027702.1	0.425817477	4.54E-50	postive
VDAC3	AC027702.1	0.477958084	2.27E-64	postive
AASS	AC005730.3	0.42079565	8.08E-49	postive
CKMT2	AC005730.3	0.552032266	1.84E-89	postive
COA1	AC005730.3	0.475573116	1.17E-63	postive
COX20	AC005730.3	0.424696511	8.67E-50	postive
EXOG	AC005730.3	0.514847057	4.31E-76	postive
FAM185A	AC005730.3	0.474367937	2.65E-63	postive
MLYCD	AC005730.3	0.547646551	8.53E-88	postive
MTERF1	AC005730.3	0.480733588	3.34E-65	postive
NUDT13	AC005730.3	0.594841011	4.26E-107	postive
NUDT6	AC005730.3	0.441778593	3.47E-54	postive
OXNAD1	AC005730.3	0.461938019	1.04E-59	postive
TAMM41	AC005730.3	0.608971	1.61E-113	postive
MAVS	PANK2-AS1	0.407884834	1.06E-45	postive
PANK2	PANK2-AS1	0.427568633	1.65E-50	postive
AASS	AC008781.2	0.405924978	3.07E-45	postive
CKMT2	AC008781.2	0.585764972	3.89E-103	postive
COA1	AC008781.2	0.457389891	1.98E-58	postive
EXOG	AC008781.2	0.421527101	5.33E-49	postive
MLYCD	AC008781.2	0.441856951	3.31E-54	postive
NUDT13	AC008781.2	0.575862067	5.89E-99	postive
SLC25A36	AC008781.2	0.405685415	3.50E-45	postive
TAMM41	AC008781.2	0.496122653	5.81E-70	postive
COQ7	AL133297.2	0.421102893	6.79E-49	postive
NUDT13	AL133297.2	0.426832432	2.52E-50	postive
ACP6	AC010538.1	0.404510788	6.59E-45	postive
AMT	AC010538.1	0.493847472	3.04E-69	postive
CPT1B	AC010538.1	0.449305414	3.33E-56	postive
ECHDC2	AC010538.1	0.425521671	5.39E-50	postive
MLYCD	AC010538.1	0.446474453	1.94E-55	postive
NUDT13	AC010538.1	0.457854823	1.47E-58	postive
SPG7	AC010538.1	0.448532429	5.39E-56	postive
TAMM41	AC010538.1	0.454769731	1.06E-57	postive
AASS	AC018926.1	0.480281543	4.57E-65	postive
CKMT2	AC018926.1	0.600701449	1.01E-109	postive
COA1	AC018926.1	0.507709352	1.04E-73	postive
COX20	AC018926.1	0.520536179	4.96E-78	postive
EXOG	AC018926.1	0.501327318	1.25E-71	postive
FAM185A	AC018926.1	0.463203413	4.55E-60	postive
MLYCD	AC018926.1	0.582103062	1.42E-101	postive
MTRF1	AC018926.1	0.42125474	6.23E-49	postive
NSUN3	AC018926.1	0.401939856	2.61E-44	postive
NUDT13	AC018926.1	0.69544229	4.53E-161	postive
NUDT6	AC018926.1	0.494191437	2.37E-69	postive
OXNAD1	AC018926.1	0.452007588	6.09E-57	postive
SLC25A36	AC018926.1	0.401360615	3.55E-44	postive
STX17	AC018926.1	0.459433778	5.30E-59	postive
TAMM41	AC018926.1	0.561763978	3.03E-93	postive
AASS	LINC01126	0.43761082	4.33E-53	postive
AMT	LINC01126	0.453201306	2.86E-57	postive
CKMT2	LINC01126	0.478425054	1.65E-64	postive
COA1	LINC01126	0.437068695	6.00E-53	postive
EXOG	LINC01126	0.475215523	1.49E-63	postive
FAM185A	LINC01126	0.447925728	7.87E-56	postive
MLYCD	LINC01126	0.473923538	3.58E-63	postive
MTERF1	LINC01126	0.428169968	1.16E-50	postive
MTRF1	LINC01126	0.447818558	8.41E-56	postive
NUDT13	LINC01126	0.625131601	2.83E-121	postive
OXNAD1	LINC01126	0.48497286	1.73E-66	postive
STX17	LINC01126	0.406904724	1.81E-45	postive
TAMM41	LINC01126	0.477916087	2.34E-64	postive
AASS	AC116651.1	0.416060852	1.17E-47	postive
CKMT2	AC116651.1	0.569166293	3.29E-96	postive
COA1	AC116651.1	0.465826963	8.11E-61	postive
COX20	AC116651.1	0.443626159	1.12E-54	postive
EXOG	AC116651.1	0.400641966	5.21E-44	postive
FAM185A	AC116651.1	0.415946699	1.24E-47	postive
MLYCD	AC116651.1	0.554371036	2.33E-90	postive
NUDT13	AC116651.1	0.630034628	1.02E-123	postive
TAMM41	AC116651.1	0.529261218	4.46E-81	postive
NUDT13	AL137798.1	0.428809823	7.98E-51	postive
AMT	AC005785.1	0.562997744	9.82E-94	postive
BLOC1S1	AC005785.1	0.408231049	8.79E-46	postive
COQ4	AC005785.1	0.431036784	2.16E-51	postive
COX20	AC005785.1	0.409156506	5.31E-46	postive
CPT1B	AC005785.1	0.507050791	1.71E-73	postive
D2HGDH	AC005785.1	0.512968437	1.85E-75	postive
ECHDC2	AC005785.1	0.512899326	1.95E-75	postive
MRPL55	AC005785.1	0.401228725	3.81E-44	postive
MTG1	AC005785.1	0.467557914	2.57E-61	postive
NDUFA13	AC005785.1	0.400650347	5.18E-44	postive
NDUFV2	AC005785.1	0.466892142	4.01E-61	postive
NUDT13	AC005785.1	0.438851989	2.05E-53	postive
PAM16	AC005785.1	0.45296777	3.32E-57	postive
QTRT1	AC005785.1	0.526071505	5.94E-80	postive
RAB24	AC005785.1	0.402405343	2.04E-44	postive
SLC25A29	AC005785.1	0.484160935	3.05E-66	postive
SLC25A34	AC005785.1	0.476472399	6.31E-64	postive
SLC25A45	AC005785.1	0.409284046	4.95E-46	postive
TAMM41	AC005785.1	0.470093838	4.74E-62	postive
CKMT2	AC073367.1	0.451572399	8.01E-57	postive
GLS	AC073367.1	0.469783435	5.84E-62	postive
NT5DC3	AC073367.1	0.485556606	1.14E-66	postive
NUDT13	AC073367.1	0.557506487	1.42E-91	postive
PDK1	AC073367.1	0.478638073	1.42E-64	postive
ECI1	AC010654.1	0.418388996	3.16E-48	postive
GFER	AC010654.1	0.443917298	9.38E-55	postive
HAGH	AC010654.1	0.406843049	1.87E-45	postive
HSD17B8	AC010654.1	0.404540002	6.48E-45	postive
MRPL28	AC010654.1	0.464566508	1.86E-60	postive
MRPS34	AC010654.1	0.409137028	5.36E-46	postive
NDUFAF3	AC010654.1	0.420619187	8.94E-49	postive
NDUFB10	AC010654.1	0.449653007	2.68E-56	postive
NME3	AC010654.1	0.422091819	3.86E-49	postive
AASS	SCARNA9	0.414092697	3.50E-47	postive
CKMT2	SCARNA9	0.528725881	6.90E-81	postive
COA1	SCARNA9	0.464941013	1.45E-60	postive
COX20	SCARNA9	0.445496248	3.55E-55	postive
EXOG	SCARNA9	0.440853482	6.10E-54	postive
FAM185A	SCARNA9	0.466327947	5.82E-61	postive
IMMP2L	SCARNA9	0.411189085	1.74E-46	postive
MLYCD	SCARNA9	0.451572234	8.01E-57	postive
MTERF1	SCARNA9	0.46415761	2.44E-60	postive
NSUN3	SCARNA9	0.42255524	2.96E-49	postive
NUDT13	SCARNA9	0.541909188	1.18E-85	postive
OXNAD1	SCARNA9	0.474937849	1.80E-63	postive
SLC25A36	SCARNA9	0.448797141	4.57E-56	postive
STX17	SCARNA9	0.444589354	6.20E-55	postive
TAMM41	SCARNA9	0.491312091	1.90E-68	postive
QTRT1	PRKAG2-AS1	0.44186434	3.30E-54	postive
CKMT2	AGAP1-IT1	0.422677648	2.76E-49	postive
MLYCD	AGAP1-IT1	0.485925668	8.81E-67	postive
NUDT13	AGAP1-IT1	0.483593144	4.55E-66	postive
TAMM41	AGAP1-IT1	0.441477565	4.17E-54	postive
AMT	AL021707.7	0.489509726	6.91E-68	postive
CKMT2	AL021707.7	0.478296855	1.80E-64	postive
COA1	AL021707.7	0.418456746	3.04E-48	postive
COX20	AL021707.7	0.48414033	3.10E-66	postive
CPT1B	AL021707.7	0.45268931	3.96E-57	postive
ECHDC2	AL021707.7	0.417656167	4.77E-48	postive
MLYCD	AL021707.7	0.5510504	4.37E-89	postive
NUDT13	AL021707.7	0.598169262	1.40E-108	postive
TAMM41	AL021707.7	0.483203514	5.98E-66	postive
AASS	LDLRAD4-AS1	0.400555078	5.45E-44	postive
CKMT2	LDLRAD4-AS1	0.524523366	2.06E-79	postive
COA1	LDLRAD4-AS1	0.406555532	2.18E-45	postive
COX20	LDLRAD4-AS1	0.458424954	1.02E-58	postive
EXOG	LDLRAD4-AS1	0.403158869	1.36E-44	postive
FAM185A	LDLRAD4-AS1	0.407982701	1.01E-45	postive
MLYCD	LDLRAD4-AS1	0.612920707	2.25E-115	postive
NUDT13	LDLRAD4-AS1	0.590109324	5.13E-105	postive
TAMM41	LDLRAD4-AS1	0.521846244	1.75E-78	postive
ECHDC2	AC011468.1	0.436315667	9.43E-53	postive
NUDT13	AC011468.1	0.400395392	5.93E-44	postive
SLC25A16	AC011468.1	0.405329828	4.24E-45	postive
MALSU1	AC010719.1	0.434158387	3.42E-52	postive
TOMM7	AC010719.1	0.4603217	2.98E-59	postive
FOXRED1	GSEC	0.429871109	4.29E-51	postive
PDSS1	GSEC	0.403240639	1.30E-44	postive
AASS	AC008937.3	0.550045832	1.05E-88	postive
AKAP10	AC008937.3	0.412923154	6.69E-47	postive
CKMT2	AC008937.3	0.559936937	1.59E-92	postive
COA1	AC008937.3	0.438906086	1.99E-53	postive
EXOG	AC008937.3	0.508354056	6.36E-74	postive
FAM185A	AC008937.3	0.487852799	2.25E-67	postive
IMMP2L	AC008937.3	0.420059713	1.23E-48	postive
MLYCD	AC008937.3	0.477577504	2.96E-64	postive
MTERF1	AC008937.3	0.484653809	2.16E-66	postive
NUDT13	AC008937.3	0.598203958	1.35E-108	postive
NUDT6	AC008937.3	0.50850499	5.67E-74	postive
OXNAD1	AC008937.3	0.443998901	8.92E-55	postive
PTCD2	AC008937.3	0.519238996	1.38E-77	postive
SLC25A36	AC008937.3	0.428570096	9.18E-51	postive
STX17	AC008937.3	0.423549807	1.68E-49	postive
TAMM41	AC008937.3	0.577395243	1.36E-99	postive
CKMT2	PKP4-AS1	0.538789494	1.66E-84	postive
MLYCD	PKP4-AS1	0.421767579	4.65E-49	postive
MTERF1	PKP4-AS1	0.448312367	6.18E-56	postive
NUDT13	PKP4-AS1	0.403620226	1.06E-44	postive
PDK1	PKP4-AS1	0.499971981	3.43E-71	postive
TAMM41	PKP4-AS1	0.466919862	3.93E-61	postive
APOOL	FAM160A1-DT	0.498602485	9.42E-71	postive
METTL15	FAM160A1-DT	0.423378104	1.85E-49	postive
NBR1	FAM160A1-DT	0.406464249	2.30E-45	postive
PREPL	FAM160A1-DT	0.439014349	1.86E-53	postive
PTCD2	FAM160A1-DT	0.428589399	9.08E-51	postive
SLC30A9	FAM160A1-DT	0.455374303	7.19E-58	postive
SYNJ2BP	FAM160A1-DT	0.401804829	2.80E-44	postive
AASS	PCBP1-AS1	0.465769746	8.42E-61	postive
AMT	PCBP1-AS1	0.453652167	2.15E-57	postive
CKMT2	PCBP1-AS1	0.49342589	4.13E-69	postive
COA1	PCBP1-AS1	0.490319185	3.87E-68	postive
COX20	PCBP1-AS1	0.477480706	3.16E-64	postive
ECHDC2	PCBP1-AS1	0.49360191	3.64E-69	postive
EXOG	PCBP1-AS1	0.428109391	1.20E-50	postive
FAM185A	PCBP1-AS1	0.447108151	1.31E-55	postive
MLYCD	PCBP1-AS1	0.524503138	2.10E-79	postive
NUDT13	PCBP1-AS1	0.649937433	4.16E-134	postive
NUDT6	PCBP1-AS1	0.499684737	4.24E-71	postive
TAMM41	PCBP1-AS1	0.579592171	1.63E-100	postive
AMT	AL139123.1	0.543892207	2.17E-86	postive
ATAD3B	AL139123.1	0.420573891	9.17E-49	postive
COX20	AL139123.1	0.406051942	2.87E-45	postive
CPT1B	AL139123.1	0.497086245	2.87E-70	postive
ECHDC2	AL139123.1	0.437059513	6.04E-53	postive
MTG1	AL139123.1	0.51849194	2.49E-77	postive
NUDT13	AL139123.1	0.501283961	1.30E-71	postive
PAM16	AL139123.1	0.433424739	5.28E-52	postive
TAMM41	AL139123.1	0.438823996	2.09E-53	postive
AMT	AC012645.4	0.434807056	2.32E-52	postive
CPT1B	AC012645.4	0.489819959	5.53E-68	postive
D2HGDH	AC012645.4	0.453042753	3.17E-57	postive
MTG1	AC012645.4	0.439348175	1.52E-53	postive
PAM16	AC012645.4	0.42783217	1.41E-50	postive
RHOT2	AC012645.4	0.403463463	1.16E-44	postive
SLC25A29	AC012645.4	0.412447264	8.70E-47	postive
SLC25A34	AC012645.4	0.421548833	5.26E-49	postive
AASS	AP4B1-AS1	0.46690166	3.98E-61	postive
AMT	AP4B1-AS1	0.444689088	5.84E-55	postive
CKMT2	AP4B1-AS1	0.470692255	3.17E-62	postive
COA1	AP4B1-AS1	0.442931305	1.72E-54	postive
CPT1B	AP4B1-AS1	0.427687405	1.54E-50	postive
ECHDC2	AP4B1-AS1	0.426744368	2.66E-50	postive
EXOG	AP4B1-AS1	0.535751853	2.11E-83	postive
MLYCD	AP4B1-AS1	0.412635077	7.84E-47	postive
MTERF1	AP4B1-AS1	0.441482738	4.16E-54	postive
MTRF1	AP4B1-AS1	0.519322688	1.30E-77	postive
NUDT13	AP4B1-AS1	0.577792831	9.25E-100	postive
NUDT6	AP4B1-AS1	0.437584254	4.40E-53	postive
OXNAD1	AP4B1-AS1	0.454344753	1.39E-57	postive
SLC25A34	AP4B1-AS1	0.408879278	6.18E-46	postive
SLC25A36	AP4B1-AS1	0.443302616	1.37E-54	postive
TAMM41	AP4B1-AS1	0.496075477	6.01E-70	postive
CKMT2	AP002812.5	0.456799311	2.89E-58	postive
COA1	AP002812.5	0.418488964	2.98E-48	postive
MLYCD	AP002812.5	0.47952262	7.73E-65	postive
NUDT13	AP002812.5	0.583033551	5.72E-102	postive
TAMM41	AP002812.5	0.438137727	3.16E-53	postive
AASS	AC011472.1	0.430413227	3.12E-51	postive
AMT	AC011472.1	0.543586658	2.82E-86	postive
CKMT2	AC011472.1	0.418915471	2.35E-48	postive
COX20	AC011472.1	0.470342559	4.01E-62	postive
CPT1B	AC011472.1	0.487453098	2.99E-67	postive
ECHDC2	AC011472.1	0.492392005	8.72E-69	postive
MLYCD	AC011472.1	0.507468237	1.25E-73	postive
MTG1	AC011472.1	0.424353488	1.06E-49	postive
NUDT13	AC011472.1	0.537127054	6.69E-84	postive
NUDT6	AC011472.1	0.407313983	1.45E-45	postive
SLC25A29	AC011472.1	0.413675851	4.41E-47	postive
SLC25A34	AC011472.1	0.440038504	1.00E-53	postive
TAMM41	AC011472.1	0.443122716	1.53E-54	postive
AASS	AC009716.1	0.542047002	1.05E-85	postive
AKAP10	AC009716.1	0.41186251	1.20E-46	postive
CKMT2	AC009716.1	0.548456497	4.22E-88	postive
COA1	AC009716.1	0.482037475	1.35E-65	postive
EXOG	AC009716.1	0.506659224	2.30E-73	postive
FAM185A	AC009716.1	0.5026859	4.56E-72	postive
MLYCD	AC009716.1	0.460977997	1.95E-59	postive
MTERF1	AC009716.1	0.43353975	4.93E-52	postive
NSUN3	AC009716.1	0.432954906	6.98E-52	postive
NUDT13	AC009716.1	0.605849066	4.50E-112	postive
NUDT6	AC009716.1	0.535618994	2.36E-83	postive
OXNAD1	AC009716.1	0.435108478	1.94E-52	postive
PTCD2	AC009716.1	0.516129113	1.59E-76	postive
SECISBP2	AC009716.1	0.415481438	1.61E-47	postive
SLC25A36	AC009716.1	0.481467074	2.01E-65	postive
STX17	AC009716.1	0.492921946	5.95E-69	postive
TAMM41	AC009716.1	0.564668961	2.12E-94	postive
C8orf82	LINC02878	0.438631602	2.34E-53	postive
MRPL55	LINC02878	0.412175265	1.01E-46	postive
PAM16	LINC02878	0.423937029	1.34E-49	postive
COA3	AC125257.1	0.536690554	9.65E-84	postive
NBR1	AC125257.1	0.453948335	1.78E-57	postive
AFG3L2	AP001542.3	0.52337202	5.19E-79	postive
AK2	AP001542.3	0.40407588	8.32E-45	postive
COA7	AP001542.3	0.414866434	2.27E-47	postive
FAM136A	AP001542.3	0.444778931	5.52E-55	postive
GPT2	AP001542.3	0.41856259	2.86E-48	postive
MTHFD1L	AP001542.3	0.44394654	9.21E-55	postive
NT5DC2	AP001542.3	0.409663886	4.02E-46	postive
RPIA	AP001542.3	0.471099098	2.41E-62	postive
UQCRH	AP001542.3	0.457930311	1.40E-58	postive
ABHD11	CH17-340M24.3	0.429674603	4.82E-51	postive
ALKBH7	CH17-340M24.3	0.477640506	2.83E-64	postive
ATP5F1D	CH17-340M24.3	0.507512058	1.21E-73	postive
ATP5F1E	CH17-340M24.3	0.42421503	1.14E-49	postive
ATP5IF1	CH17-340M24.3	0.497361717	2.35E-70	postive
ATP5MC2	CH17-340M24.3	0.504481214	1.19E-72	postive
ATP5ME	CH17-340M24.3	0.57165702	3.18E-97	postive
ATP5MPL	CH17-340M24.3	0.444886269	5.17E-55	postive
AURKAIP1	CH17-340M24.3	0.527887676	1.36E-80	postive
BAD	CH17-340M24.3	0.499574031	4.60E-71	postive
BLOC1S1	CH17-340M24.3	0.646630185	2.51E-132	postive
C16orf91	CH17-340M24.3	0.442348595	2.45E-54	postive
CHCHD1	CH17-340M24.3	0.45089637	1.23E-56	postive
CHCHD5	CH17-340M24.3	0.656404122	1.18E-137	postive
COA3	CH17-340M24.3	0.496420287	4.67E-70	postive
COASY	CH17-340M24.3	0.457516491	1.82E-58	postive
COMTD1	CH17-340M24.3	0.494997272	1.32E-69	postive
COQ4	CH17-340M24.3	0.489059407	9.53E-68	postive
COX14	CH17-340M24.3	0.598833085	7.03E-109	postive
COX17	CH17-340M24.3	0.504269702	1.39E-72	postive
COX4I1	CH17-340M24.3	0.419958803	1.30E-48	postive
COX5B	CH17-340M24.3	0.427735996	1.49E-50	postive
COX6A1	CH17-340M24.3	0.505885234	4.13E-73	postive
COX8A	CH17-340M24.3	0.433062959	6.54E-52	postive
DCXR	CH17-340M24.3	0.518095906	3.40E-77	postive
DNAJC30	CH17-340M24.3	0.51012836	1.64E-74	postive
ECI1	CH17-340M24.3	0.588011737	4.18E-104	postive
ENDOG	CH17-340M24.3	0.436837049	6.90E-53	postive
ETFB	CH17-340M24.3	0.401493881	3.31E-44	postive
FASTK	CH17-340M24.3	0.490169324	4.31E-68	postive
FDX2	CH17-340M24.3	0.477893948	2.38E-64	postive
FIS1	CH17-340M24.3	0.526240678	5.18E-80	postive
FMC1	CH17-340M24.3	0.445447884	3.65E-55	postive
GADD45GIP1	CH17-340M24.3	0.495312977	1.05E-69	postive
GFER	CH17-340M24.3	0.585576122	4.68E-103	postive
GPX1	CH17-340M24.3	0.475472913	1.25E-63	postive
GPX4	CH17-340M24.3	0.504191853	1.48E-72	postive
GSTZ1	CH17-340M24.3	0.456070878	4.61E-58	postive
GUK1	CH17-340M24.3	0.423489086	1.74E-49	postive
HAGH	CH17-340M24.3	0.541183083	2.19E-85	postive
HIGD2A	CH17-340M24.3	0.43074804	2.57E-51	postive
HINT2	CH17-340M24.3	0.622718807	4.35E-120	postive
HMGCL	CH17-340M24.3	0.426904842	2.42E-50	postive
HSD17B8	CH17-340M24.3	0.414869221	2.27E-47	postive
IDH3G	CH17-340M24.3	0.473301795	5.46E-63	postive
ISCA2	CH17-340M24.3	0.454875866	9.88E-58	postive
ISOC2	CH17-340M24.3	0.402316235	2.13E-44	postive
MMAB	CH17-340M24.3	0.4847003	2.09E-66	postive
MRPL20	CH17-340M24.3	0.415023405	2.08E-47	postive
MRPL23	CH17-340M24.3	0.455842198	5.33E-58	postive
MRPL24	CH17-340M24.3	0.483710165	4.19E-66	postive
MRPL28	CH17-340M24.3	0.594321504	7.24E-107	postive
MRPL40	CH17-340M24.3	0.464666798	1.74E-60	postive
MRPL41	CH17-340M24.3	0.569470759	2.47E-96	postive
MRPL43	CH17-340M24.3	0.469772772	5.88E-62	postive
MRPL52	CH17-340M24.3	0.45408981	1.63E-57	postive
MRPL54	CH17-340M24.3	0.521810502	1.80E-78	postive
MRPL55	CH17-340M24.3	0.538411309	2.28E-84	postive
MRPL57	CH17-340M24.3	0.511893899	4.24E-75	postive
MRPS26	CH17-340M24.3	0.483647499	4.38E-66	postive
MRPS34	CH17-340M24.3	0.584199436	1.82E-102	postive
MSRB2	CH17-340M24.3	0.485559091	1.14E-66	postive
NDUFA1	CH17-340M24.3	0.505243806	6.70E-73	postive
NDUFA11	CH17-340M24.3	0.480575204	3.73E-65	postive
NDUFA13	CH17-340M24.3	0.541786416	1.31E-85	postive
NDUFA2	CH17-340M24.3	0.622788069	4.02E-120	postive
NDUFA3	CH17-340M24.3	0.532536547	3.04E-82	postive
NDUFAB1	CH17-340M24.3	0.422051774	3.95E-49	postive
NDUFAF3	CH17-340M24.3	0.554353111	2.37E-90	postive
NDUFB1	CH17-340M24.3	0.529417258	3.93E-81	postive
NDUFB10	CH17-340M24.3	0.63343514	1.94E-125	postive
NDUFB11	CH17-340M24.3	0.476741212	5.25E-64	postive
NDUFB2	CH17-340M24.3	0.454489135	1.26E-57	postive
NDUFB7	CH17-340M24.3	0.475806173	9.94E-64	postive
NDUFB8	CH17-340M24.3	0.507715883	1.03E-73	postive
NDUFC1	CH17-340M24.3	0.447195159	1.24E-55	postive
NDUFS6	CH17-340M24.3	0.409990419	3.36E-46	postive
NDUFS7	CH17-340M24.3	0.464576955	1.85E-60	postive
NDUFS8	CH17-340M24.3	0.437032905	6.13E-53	postive
NDUFV2	CH17-340M24.3	0.447239121	1.21E-55	postive
NME3	CH17-340M24.3	0.64657222	2.69E-132	postive
PARK7	CH17-340M24.3	0.508036548	8.10E-74	postive
PET100	CH17-340M24.3	0.474297231	2.78E-63	postive
PRDX5	CH17-340M24.3	0.465877587	7.84E-61	postive
RHOT2	CH17-340M24.3	0.462991695	5.23E-60	postive
ROMO1	CH17-340M24.3	0.480025515	5.46E-65	postive
SDHAF2	CH17-340M24.3	0.471654183	1.66E-62	postive
SLIRP	CH17-340M24.3	0.41090104	2.04E-46	postive
SMDT1	CH17-340M24.3	0.461704819	1.21E-59	postive
SURF1	CH17-340M24.3	0.553413792	5.44E-90	postive
TIMM13	CH17-340M24.3	0.470448392	3.74E-62	postive
TIMM17B	CH17-340M24.3	0.528286601	9.87E-81	postive
TUFM	CH17-340M24.3	0.421094893	6.82E-49	postive
TXNRD2	CH17-340M24.3	0.442603893	2.10E-54	postive
UQCC2	CH17-340M24.3	0.516952708	8.35E-77	postive
UQCR10	CH17-340M24.3	0.434783612	2.35E-52	postive
UQCR11	CH17-340M24.3	0.602934508	9.77E-111	postive
UQCRQ	CH17-340M24.3	0.494817718	1.50E-69	postive
AASS	AC008966.2	0.407291529	1.47E-45	postive
CKMT2	AC008966.2	0.523426817	4.97E-79	postive
MLYCD	AC008966.2	0.447597494	9.65E-56	postive
NUDT13	AC008966.2	0.505363602	6.12E-73	postive
TAMM41	AC008966.2	0.415233489	1.85E-47	postive
AASS	LINC00663	0.408625737	7.09E-46	postive
AMT	LINC00663	0.467212793	3.24E-61	postive
AUH	LINC00663	0.413824575	4.06E-47	postive
CHDH	LINC00663	0.410690297	2.29E-46	postive
COQ6	LINC00663	0.422568313	2.94E-49	postive
ECHDC2	LINC00663	0.462654927	6.52E-60	postive
FAM185A	LINC00663	0.440420167	7.94E-54	postive
IMMP2L	LINC00663	0.425290119	6.16E-50	postive
LIAS	LINC00663	0.417142074	6.37E-48	postive
MTERF2	LINC00663	0.490417193	3.61E-68	postive
MTERF4	LINC00663	0.434716408	2.45E-52	postive
NUDT13	LINC00663	0.40331506	1.25E-44	postive
NUDT6	LINC00663	0.553628277	4.50E-90	postive
PTCD2	LINC00663	0.414261245	3.18E-47	postive
SECISBP2	LINC00663	0.432182352	1.10E-51	postive
SIRT3	LINC00663	0.533038361	2.01E-82	postive
PHB	AC091180.4	0.409109402	5.45E-46	postive
COA7	AL031985.3	0.436711418	7.44E-53	postive
MTHFD1L	AL031985.3	0.458107041	1.25E-58	postive
TRIT1	AL031985.3	0.521274475	2.76E-78	postive
PDSS1	LYRM4-AS1	0.424600739	9.17E-50	postive
TIMM8A	LYRM4-AS1	0.427869777	1.38E-50	postive
ACADVL	AC107464.2	0.563855266	4.48E-94	postive
ADHFE1	AC107464.2	0.402068637	2.44E-44	postive
AMT	AC107464.2	0.433908208	3.96E-52	postive
COQ4	AC107464.2	0.464011382	2.68E-60	postive
COQ8B	AC107464.2	0.403605306	1.07E-44	postive
CPT1B	AC107464.2	0.4282721	1.09E-50	postive
D2HGDH	AC107464.2	0.486479015	5.96E-67	postive
ECHDC2	AC107464.2	0.440426761	7.91E-54	postive
HMGCL	AC107464.2	0.441282785	4.70E-54	postive
NME3	AC107464.2	0.46154928	1.34E-59	postive
PPOX	AC107464.2	0.436046139	1.11E-52	postive
QTRT1	AC107464.2	0.497159047	2.72E-70	postive
RAB24	AC107464.2	0.417759935	4.50E-48	postive
RHOT2	AC107464.2	0.522070577	1.47E-78	postive
SIRT3	AC107464.2	0.422263706	3.50E-49	postive
SLC25A45	AC107464.2	0.46598828	7.29E-61	postive
MRPS17	AL162413.1	0.533896258	9.87E-83	postive
NIPSNAP2	AL162413.1	0.543671298	2.62E-86	postive
AMT	AC007038.1	0.412642866	7.81E-47	postive
CKMT2	AC007038.1	0.413759898	4.21E-47	postive
EXOG	AC007038.1	0.418822337	2.47E-48	postive
FAM185A	AC007038.1	0.426555194	2.96E-50	postive
IMMP1L	AC007038.1	0.407862	1.08E-45	postive
MTERF1	AC007038.1	0.441850488	3.32E-54	postive
MTRF1	AC007038.1	0.476048975	8.42E-64	postive
NDUFAF7	AC007038.1	0.402064439	2.44E-44	postive
NUDT13	AC007038.1	0.480467615	4.02E-65	postive
NUDT6	AC007038.1	0.428312118	1.07E-50	postive
SLC25A36	AC007038.1	0.526982917	2.84E-80	postive
TAMM41	AC007038.1	0.48786057	2.24E-67	postive
AMT	PAN3-AS1	0.478813922	1.26E-64	postive
ECHDC2	PAN3-AS1	0.414899718	2.23E-47	postive
MTRF1	PAN3-AS1	0.428598949	9.03E-51	postive
NUDT13	PAN3-AS1	0.43508614	1.97E-52	postive
SLC25A27	PAN3-AS1	0.409033702	5.68E-46	postive
TAMM41	PAN3-AS1	0.426128776	3.79E-50	postive
AASS	AC108449.2	0.585085985	7.60E-103	postive
ANGEL2	AC108449.2	0.497512244	2.10E-70	postive
CKMT2	AC108449.2	0.528237469	1.03E-80	postive
EXOG	AC108449.2	0.430057022	3.85E-51	postive
FAM185A	AC108449.2	0.44566905	3.19E-55	postive
FBXL4	AC108449.2	0.410464512	2.59E-46	postive
GTPBP10	AC108449.2	0.444637172	6.02E-55	postive
LYRM7	AC108449.2	0.466679859	4.61E-61	postive
METTL15	AC108449.2	0.416674514	8.28E-48	postive
MLYCD	AC108449.2	0.43186386	1.33E-51	postive
NSUN3	AC108449.2	0.52973941	3.02E-81	postive
NUDT13	AC108449.2	0.561255342	4.81E-93	postive
NUDT6	AC108449.2	0.435364529	1.67E-52	postive
OXNAD1	AC108449.2	0.409327806	4.83E-46	postive
PRDX5	AC108449.2	-0.420616905	8.95E-49	negative
PREPL	AC108449.2	0.431309585	1.84E-51	postive
PTCD2	AC108449.2	0.509036002	3.79E-74	postive
SECISBP2	AC108449.2	0.431831609	1.36E-51	postive
SLC25A16	AC108449.2	0.415428488	1.66E-47	postive
SLC25A36	AC108449.2	0.527388958	2.04E-80	postive
SLC25A46	AC108449.2	0.465239962	1.19E-60	postive
STX17	AC108449.2	0.632414591	6.39E-125	postive
TAMM41	AC108449.2	0.423936713	1.34E-49	postive
VWA8	AC108449.2	0.469511746	7.00E-62	postive
ACADVL	AC009097.2	0.417755083	4.51E-48	postive
ATAD3B	AC009097.2	0.429841842	4.37E-51	postive
ECH1	AC009097.2	0.452685645	3.97E-57	postive
QTRT1	AC009097.2	0.42167992	4.89E-49	postive
COX20	AC026254.2	0.507884877	9.09E-74	postive
MT-ND5	AC026254.2	0.437683423	4.15E-53	postive
MT-ND6	AC026254.2	0.414527613	2.75E-47	postive
AASS	AP000692.1	0.519916905	8.10E-78	postive
AMT	AP000692.1	0.406080143	2.83E-45	postive
CKMT2	AP000692.1	0.580083104	1.01E-100	postive
COA1	AP000692.1	0.454546675	1.22E-57	postive
EXOG	AP000692.1	0.501571515	1.05E-71	postive
FAM185A	AP000692.1	0.459772471	4.25E-59	postive
MLYCD	AP000692.1	0.522837763	7.96E-79	postive
MTERF1	AP000692.1	0.433247606	5.87E-52	postive
NUDT13	AP000692.1	0.656554594	9.76E-138	postive
NUDT6	AP000692.1	0.41968498	1.52E-48	postive
OXNAD1	AP000692.1	0.421030064	7.07E-49	postive
SLC25A36	AP000692.1	0.406358439	2.43E-45	postive
STX17	AP000692.1	0.422091278	3.86E-49	postive
TAMM41	AP000692.1	0.546195001	3.00E-87	postive
TIMM50	AC092295.2	0.47356721	4.56E-63	postive
AASS	AP003096.1	0.435413288	1.62E-52	postive
AMT	AP003096.1	0.489903465	5.21E-68	postive
CKMT2	AP003096.1	0.468687605	1.21E-61	postive
COA1	AP003096.1	0.423249677	1.99E-49	postive
CPT1B	AP003096.1	0.414894201	2.24E-47	postive
ECHDC2	AP003096.1	0.47088409	2.79E-62	postive
MLYCD	AP003096.1	0.487442264	3.01E-67	postive
NUDT13	AP003096.1	0.574269335	2.69E-98	postive
NUDT6	AP003096.1	0.425765592	4.68E-50	postive
TAMM41	AP003096.1	0.417190967	6.19E-48	postive
CKMT2	SHANK2-AS2	0.52459907	1.94E-79	postive
COA1	SHANK2-AS2	0.417456401	5.34E-48	postive
COX20	SHANK2-AS2	0.401799675	2.81E-44	postive
MLYCD	SHANK2-AS2	0.61777982	1.09E-117	postive
NUDT13	SHANK2-AS2	0.607864276	5.26E-113	postive
TAMM41	SHANK2-AS2	0.457825231	1.50E-58	postive
CKMT2	RERG-AS1	0.496729946	3.73E-70	postive
MLYCD	RERG-AS1	0.578854767	3.33E-100	postive
NUDT13	RERG-AS1	0.532253114	3.84E-82	postive
TAMM41	RERG-AS1	0.462351248	7.95E-60	postive
FAHD2A	SOX9-AS1	0.433306053	5.67E-52	postive
GLS	SOX9-AS1	0.506612243	2.39E-73	postive
AASS	NPTN-IT1	0.570238723	1.21E-96	postive
CKMT2	NPTN-IT1	0.626555617	5.58E-122	postive
COA1	NPTN-IT1	0.526987683	2.83E-80	postive
COX20	NPTN-IT1	0.481873428	1.51E-65	postive
EXOG	NPTN-IT1	0.559445096	2.48E-92	postive
FAM185A	NPTN-IT1	0.495903395	6.82E-70	postive
MLYCD	NPTN-IT1	0.627500162	1.89E-122	postive
MTERF1	NPTN-IT1	0.458972297	7.14E-59	postive
NUDT13	NPTN-IT1	0.712700725	1.14E-172	postive
NUDT6	NPTN-IT1	0.463099852	4.87E-60	postive
OXNAD1	NPTN-IT1	0.484634583	2.19E-66	postive
PTCD2	NPTN-IT1	0.451845897	6.74E-57	postive
SLC25A36	NPTN-IT1	0.40520683	4.53E-45	postive
STX17	NPTN-IT1	0.51655202	1.14E-76	postive
TAMM41	NPTN-IT1	0.60346752	5.58E-111	postive
XPNPEP3	NPTN-IT1	0.431589323	1.56E-51	postive
SUGCT	AC099066.2	0.41024096	2.93E-46	postive
AMT	LINC02614	0.409567138	4.24E-46	postive
CKMT2	LINC02614	0.515249138	3.16E-76	postive
COA1	LINC02614	0.475040603	1.68E-63	postive
COX20	LINC02614	0.523067145	6.63E-79	postive
FAM185A	LINC02614	0.445454072	3.64E-55	postive
MLYCD	LINC02614	0.548716136	3.36E-88	postive
NUDT13	LINC02614	0.619413978	1.77E-118	postive
TAMM41	LINC02614	0.538123195	2.90E-84	postive
AMT	AL121917.2	0.422337952	3.36E-49	postive
ABCB8	AC074212.1	0.410393831	2.70E-46	postive
ACADVL	AC074212.1	0.585713501	4.09E-103	postive
ALKBH7	AC074212.1	0.509466329	2.73E-74	postive
AMT	AC074212.1	0.459262718	5.92E-59	postive
ATAD3B	AC074212.1	0.470486998	3.64E-62	postive
ATP5F1D	AC074212.1	0.481215306	2.39E-65	postive
ATP5IF1	AC074212.1	0.403458987	1.16E-44	postive
AURKAIP1	AC074212.1	0.474080881	3.22E-63	postive
BAD	AC074212.1	0.503933858	1.79E-72	postive
BAX	AC074212.1	0.497542747	2.05E-70	postive
BCS1L	AC074212.1	0.40106769	4.15E-44	postive
BLOC1S1	AC074212.1	0.464268344	2.26E-60	postive
CHCHD5	AC074212.1	0.404801711	5.63E-45	postive
COQ4	AC074212.1	0.505927193	4.00E-73	postive
COQ8B	AC074212.1	0.445245366	4.14E-55	postive
CPT1B	AC074212.1	0.424509168	9.66E-50	postive
D2HGDH	AC074212.1	0.612608631	3.16E-115	postive
DMPK	AC074212.1	0.485023509	1.67E-66	postive
ECH1	AC074212.1	0.471087959	2.43E-62	postive
ECHDC2	AC074212.1	0.470166144	4.52E-62	postive
ECI1	AC074212.1	0.422363611	3.31E-49	postive
ENDOG	AC074212.1	0.446473155	1.94E-55	postive
FASTK	AC074212.1	0.598971292	6.10E-109	postive
FIS1	AC074212.1	0.490387934	3.68E-68	postive
FKBP8	AC074212.1	0.419906717	1.34E-48	postive
GADD45GIP1	AC074212.1	0.416431627	9.48E-48	postive
GFER	AC074212.1	0.407268121	1.48E-45	postive
GTPBP6	AC074212.1	0.474999069	1.72E-63	postive
GUK1	AC074212.1	0.434392145	2.97E-52	postive
HDHD3	AC074212.1	0.517726564	4.55E-77	postive
ISOC2	AC074212.1	0.404865917	5.44E-45	postive
MACROD1	AC074212.1	0.416268805	1.04E-47	postive
MRPL23	AC074212.1	0.461842496	1.11E-59	postive
MRPL28	AC074212.1	0.456774529	2.94E-58	postive
MRPL41	AC074212.1	0.533844469	1.03E-82	postive
MRPL43	AC074212.1	0.430374256	3.19E-51	postive
MRPL54	AC074212.1	0.430768233	2.53E-51	postive
MRPL55	AC074212.1	0.499435471	5.10E-71	postive
MRPS21	AC074212.1	0.41401133	3.66E-47	postive
MRPS26	AC074212.1	0.466640891	4.73E-61	postive
MRPS34	AC074212.1	0.414123883	3.44E-47	postive
MTG1	AC074212.1	0.482054988	1.33E-65	postive
NDUFA11	AC074212.1	0.528258692	1.01E-80	postive
NDUFA13	AC074212.1	0.45944641	5.25E-59	postive
NDUFA2	AC074212.1	0.415104499	1.99E-47	postive
NDUFA3	AC074212.1	0.483309761	5.55E-66	postive
NDUFB7	AC074212.1	0.463891262	2.90E-60	postive
NDUFS6	AC074212.1	0.403897969	9.16E-45	postive
NDUFS7	AC074212.1	0.523222526	5.85E-79	postive
NME3	AC074212.1	0.536954497	7.73E-84	postive
PAM16	AC074212.1	0.450718557	1.37E-56	postive
POLRMT	AC074212.1	0.540368559	4.37E-85	postive
PPOX	AC074212.1	0.529718351	3.07E-81	postive
QTRT1	AC074212.1	0.637746928	1.18E-127	postive
RAB24	AC074212.1	0.600055475	1.98E-109	postive
RHOT2	AC074212.1	0.613010337	2.04E-115	postive
SDHAF1	AC074212.1	0.489137016	9.01E-68	postive
SLC25A28	AC074212.1	0.4435742	1.16E-54	postive
SLC25A29	AC074212.1	0.473103913	6.24E-63	postive
SPG7	AC074212.1	0.406665168	2.06E-45	postive
TIMM13	AC074212.1	0.479770811	6.51E-65	postive
TXNRD2	AC074212.1	0.400436019	5.81E-44	postive
AASS	AP005131.1	0.418341589	3.24E-48	postive
CKMT2	AP005131.1	0.598482063	1.01E-108	postive
COA1	AP005131.1	0.487204175	3.57E-67	postive
COX20	AP005131.1	0.480580439	3.72E-65	postive
EXOG	AP005131.1	0.456617448	3.25E-58	postive
FAM185A	AP005131.1	0.44964257	2.69E-56	postive
MLYCD	AP005131.1	0.588374019	2.91E-104	postive
NUDT13	AP005131.1	0.621887108	1.11E-119	postive
OXNAD1	AP005131.1	0.43787514	3.70E-53	postive
STX17	AP005131.1	0.423835857	1.42E-49	postive
TAMM41	AP005131.1	0.548301562	4.83E-88	postive
AASS	AL162724.2	0.452171868	5.49E-57	postive
ACP6	AL162724.2	0.4501655	1.94E-56	postive
AMT	AL162724.2	0.405883623	3.14E-45	postive
CKMT2	AL162724.2	0.596139163	1.13E-107	postive
COA1	AL162724.2	0.501255523	1.32E-71	postive
COX20	AL162724.2	0.521812143	1.80E-78	postive
ECHDC2	AL162724.2	0.419925674	1.32E-48	postive
EXOG	AL162724.2	0.469597173	6.61E-62	postive
FAM185A	AL162724.2	0.468840364	1.10E-61	postive
MLYCD	AL162724.2	0.573146462	7.79E-98	postive
NUDT13	AL162724.2	0.692608076	3.04E-159	postive
OXNAD1	AL162724.2	0.444862697	5.24E-55	postive
TAMM41	AL162724.2	0.579143224	2.52E-100	postive
ME3	AP003059.1	0.463831137	3.02E-60	postive
ATP5IF1	AC108134.4	0.473472517	4.86E-63	postive
ATP5MC2	AC108134.4	0.453442873	2.46E-57	postive
ATP5ME	AC108134.4	0.40371232	1.01E-44	postive
ATPAF2	AC108134.4	0.436436891	8.77E-53	postive
BCKDK	AC108134.4	0.490655519	3.04E-68	postive
BLOC1S1	AC108134.4	0.460300077	3.02E-59	postive
C16orf91	AC108134.4	0.428300952	1.07E-50	postive
CHCHD5	AC108134.4	0.589652216	8.11E-105	postive
COASY	AC108134.4	0.403016225	1.47E-44	postive
COQ4	AC108134.4	0.587908229	4.63E-104	postive
COQ7	AC108134.4	0.496006727	6.32E-70	postive
D2HGDH	AC108134.4	0.480800208	3.19E-65	postive
ECI1	AC108134.4	0.609609656	8.10E-114	postive
ENDOG	AC108134.4	0.403576774	1.09E-44	postive
FAHD1	AC108134.4	0.424660586	8.86E-50	postive
FIS1	AC108134.4	0.417077562	6.60E-48	postive
GFER	AC108134.4	0.60032679	1.49E-109	postive
GPX4	AC108134.4	0.427638576	1.58E-50	postive
GSTZ1	AC108134.4	0.405202774	4.54E-45	postive
HAGH	AC108134.4	0.528053737	1.19E-80	postive
HINT2	AC108134.4	0.478842073	1.24E-64	postive
HMGCL	AC108134.4	0.50883644	4.41E-74	postive
HSD17B8	AC108134.4	0.424186499	1.16E-49	postive
MRPL28	AC108134.4	0.484172784	3.03E-66	postive
MRPL41	AC108134.4	0.424968087	7.42E-50	postive
MRPL43	AC108134.4	0.403953946	8.88E-45	postive
MRPL54	AC108134.4	0.428790435	8.08E-51	postive
MRPS34	AC108134.4	0.532099068	4.36E-82	postive
NDUFA2	AC108134.4	0.471548883	1.78E-62	postive
NDUFA3	AC108134.4	0.402065756	2.44E-44	postive
NDUFAF3	AC108134.4	0.429048178	6.95E-51	postive
NDUFB10	AC108134.4	0.551955017	1.97E-89	postive
NDUFV2	AC108134.4	0.42144987	5.57E-49	postive
NME3	AC108134.4	0.651741549	4.35E-135	postive
PAM16	AC108134.4	0.446737916	1.65E-55	postive
PARK7	AC108134.4	0.410162055	3.06E-46	postive
QTRT1	AC108134.4	0.428621906	8.91E-51	postive
RHOT2	AC108134.4	0.595433908	2.32E-107	postive
SIRT3	AC108134.4	0.486253824	6.99E-67	postive
SLC25A45	AC108134.4	0.448223647	6.53E-56	postive
SURF1	AC108134.4	0.502250237	6.31E-72	postive
TUFM	AC108134.4	0.433034166	6.66E-52	postive
UQCR11	AC108134.4	0.420744754	8.32E-49	postive
UQCRQ	AC108134.4	0.460316613	2.99E-59	postive
CISD3	AC006449.2	0.483646799	4.38E-66	postive
AASS	AL021368.2	0.628333973	7.25E-123	postive
AMT	AL021368.2	0.533277153	1.65E-82	postive
CKMT2	AL021368.2	0.597188987	3.84E-108	postive
COA1	AL021368.2	0.460513219	2.63E-59	postive
COX20	AL021368.2	0.414370285	3.00E-47	postive
ECHDC2	AL021368.2	0.465129336	1.28E-60	postive
EXOG	AL021368.2	0.483505949	4.83E-66	postive
FAM185A	AL021368.2	0.46355048	3.63E-60	postive
MLYCD	AL021368.2	0.561011051	6.00E-93	postive
MTERF1	AL021368.2	0.436988189	6.30E-53	postive
MTRF1	AL021368.2	0.474230853	2.91E-63	postive
NUDT13	AL021368.2	0.676780394	2.01E-149	postive
NUDT6	AL021368.2	0.546980669	1.52E-87	postive
OXNAD1	AL021368.2	0.438878011	2.02E-53	postive
PTCD2	AL021368.2	0.463581496	3.55E-60	postive
SECISBP2	AL021368.2	0.462668048	6.47E-60	postive
SLC25A27	AL021368.2	0.443720227	1.06E-54	postive
SLC25A36	AL021368.2	0.506659387	2.30E-73	postive
STX17	AL021368.2	0.452707631	3.91E-57	postive
TAMM41	AL021368.2	0.586828835	1.35E-103	postive
AASS	AC073957.3	0.424889997	7.76E-50	postive
AMT	AC073957.3	0.415111871	1.98E-47	postive
CKMT2	AC073957.3	0.433561104	4.87E-52	postive
COA1	AC073957.3	0.440147305	9.37E-54	postive
EXOG	AC073957.3	0.433387847	5.40E-52	postive
FAM185A	AC073957.3	0.471403475	1.97E-62	postive
MLYCD	AC073957.3	0.482967496	7.05E-66	postive
MTERF1	AC073957.3	0.426018773	4.04E-50	postive
NUDT13	AC073957.3	0.552531565	1.19E-89	postive
NUDT6	AC073957.3	0.462076838	9.51E-60	postive
PTCD2	AC073957.3	0.44136686	4.46E-54	postive
TAMM41	AC073957.3	0.515214824	3.24E-76	postive
NUDT13	AP001010.1	0.412161031	1.02E-46	postive
CCDC51	AC137630.1	0.436851632	6.84E-53	postive
DHX30	AC137630.1	0.51050404	1.23E-74	postive
HAGH	AC137630.1	0.400207285	6.55E-44	postive
NDUFAF3	AC137630.1	0.406889932	1.82E-45	postive
SIRT3	AC137630.1	0.403809879	9.60E-45	postive
SLC25A38	AC137630.1	0.437887541	3.67E-53	postive
FAHD2A	AC005005.3	0.415872245	1.30E-47	postive
RPUSD3	AC005005.3	0.403143194	1.37E-44	postive
TRMU	AC005005.3	0.411707224	1.31E-46	postive
AADAT	LINC01511	0.499336588	5.48E-71	postive
LDHD	LINC00160	0.420158794	1.16E-48	postive
AASS	LINC01876	0.412597073	8.01E-47	postive
CKMT2	LINC01876	0.525888205	6.88E-80	postive
COA1	LINC01876	0.434055392	3.63E-52	postive
FAM185A	LINC01876	0.403153293	1.36E-44	postive
MLYCD	LINC01876	0.404083863	8.29E-45	postive
NUDT13	LINC01876	0.504123022	1.56E-72	postive
SLC25A36	LINC01876	0.470843112	2.87E-62	postive
TAMM41	LINC01876	0.452073981	5.84E-57	postive
AASS	AL596202.1	0.410208985	2.98E-46	postive
CKMT2	AL596202.1	0.421640314	5.00E-49	postive
EXOG	AL596202.1	0.45527029	7.68E-58	postive
FAM185A	AL596202.1	0.433618923	4.71E-52	postive
MTERF1	AL596202.1	0.507195328	1.53E-73	postive
MTRF1	AL596202.1	0.443655625	1.10E-54	postive
NUDT13	AL596202.1	0.506770855	2.12E-73	postive
NUDT6	AL596202.1	0.412477375	8.56E-47	postive
OXNAD1	AL596202.1	0.403184803	1.34E-44	postive
SLC25A36	AL596202.1	0.414499432	2.79E-47	postive
TAMM41	AL596202.1	0.558651478	5.07E-92	postive
CCDC127	PP7080	0.517942299	3.84E-77	postive
MRPL36	PP7080	0.517659167	4.80E-77	postive
NDUFS6	PP7080	0.407538517	1.28E-45	postive
SDHA	PP7080	0.431399565	1.75E-51	postive
MTRF1	AL157932.1	0.448950503	4.15E-56	postive
NUDT13	AL157932.1	0.405746091	3.38E-45	postive
VWA8	AL157932.1	0.479927901	5.84E-65	postive
AUH	AC008124.1	0.405693722	3.48E-45	postive
COA5	AC008124.1	0.403790906	9.70E-45	postive
MTERF2	AC008124.1	0.474673755	2.15E-63	postive
MTERF4	AC008124.1	0.436096131	1.08E-52	postive
NUDT6	AC008124.1	0.439330677	1.54E-53	postive
SPRYD4	AC008124.1	0.419706196	1.50E-48	postive
CKMT2	AC008649.2	0.451747679	7.17E-57	postive
MLYCD	AC008649.2	0.463595181	3.52E-60	postive
NUDT13	AC008649.2	0.612058337	5.75E-115	postive
ALKBH7	AC026803.2	0.450137265	1.98E-56	postive
ATP5F1D	AC026803.2	0.428297835	1.08E-50	postive
AURKAIP1	AC026803.2	0.413021202	6.33E-47	postive
BAD	AC026803.2	0.425900323	4.33E-50	postive
BAX	AC026803.2	0.415839629	1.32E-47	postive
BLOC1S1	AC026803.2	0.421409802	5.70E-49	postive
CHCHD5	AC026803.2	0.463312565	4.24E-60	postive
COQ4	AC026803.2	0.427183509	2.06E-50	postive
D2HGDH	AC026803.2	0.442229442	2.64E-54	postive
FIS1	AC026803.2	0.478965313	1.14E-64	postive
FKBP8	AC026803.2	0.407134103	1.60E-45	postive
GTPBP6	AC026803.2	0.448056879	7.25E-56	postive
HDHD3	AC026803.2	0.405318267	4.26E-45	postive
MRPL41	AC026803.2	0.427643166	1.58E-50	postive
MRPL54	AC026803.2	0.455408074	7.04E-58	postive
MRPL55	AC026803.2	0.414303117	3.11E-47	postive
MRPS26	AC026803.2	0.400262435	6.37E-44	postive
NDUFA13	AC026803.2	0.428681179	8.61E-51	postive
NDUFA3	AC026803.2	0.401769165	2.86E-44	postive
NDUFB7	AC026803.2	0.440721104	6.61E-54	postive
NDUFS7	AC026803.2	0.42653227	3.00E-50	postive
NME3	AC026803.2	0.428623468	8.90E-51	postive
PPOX	AC026803.2	0.418155989	3.60E-48	postive
QTRT1	AC026803.2	0.472996186	6.72E-63	postive
RAB24	AC026803.2	0.40857819	7.28E-46	postive
RBFA	AC026803.2	0.401561853	3.19E-44	postive
SDHAF1	AC026803.2	0.486534412	5.73E-67	postive
TIMM13	AC026803.2	0.412432102	8.77E-47	postive
TXNRD2	AC026803.2	0.423887436	1.38E-49	postive
ATAD3A	AC008622.2	0.431096687	2.09E-51	postive
ATP5MF	AC008622.2	0.411813221	1.23E-46	postive
AURKAIP1	AC008622.2	0.402176007	2.30E-44	postive
BAX	AC008622.2	0.467612835	2.48E-61	postive
CHCHD10	AC008622.2	0.403973043	8.79E-45	postive
COX4I1	AC008622.2	0.510910374	9.03E-75	postive
COX5B	AC008622.2	0.401592243	3.14E-44	postive
FAHD2A	AC008622.2	0.441990388	3.05E-54	postive
FASTK	AC008622.2	0.40191464	2.65E-44	postive
FKBP8	AC008622.2	0.417419956	5.45E-48	postive
GADD45GIP1	AC008622.2	0.420992171	7.23E-49	postive
GUK1	AC008622.2	0.444808623	5.42E-55	postive
MPST	AC008622.2	0.434485203	2.81E-52	postive
MRPL14	AC008622.2	0.440977575	5.66E-54	postive
MRPS21	AC008622.2	0.413219157	5.68E-47	postive
NDUFA11	AC008622.2	0.443102559	1.55E-54	postive
NDUFB7	AC008622.2	0.417507324	5.19E-48	postive
NDUFS5	AC008622.2	0.433595225	4.77E-52	postive
NDUFS6	AC008622.2	0.401531418	3.24E-44	postive
PRDX5	AC008622.2	0.432051176	1.19E-51	postive
SDHAF1	AC008622.2	0.428840048	7.85E-51	postive
TSPO	AC008622.2	0.47915564	9.97E-65	postive
UQCRH	AC008622.2	0.420417431	1.00E-48	postive
AMT	U47924.1	0.401650328	3.05E-44	postive
ATAD3B	U47924.1	0.442036354	2.97E-54	postive
CPT1B	U47924.1	0.417980738	3.97E-48	postive
MTG1	U47924.1	0.402234885	2.23E-44	postive
PAM16	U47924.1	0.402638296	1.80E-44	postive
QTRT1	U47924.1	0.407873043	1.07E-45	postive
EXOG	AC106791.1	0.420386091	1.02E-48	postive
PTCD2	AC106791.1	0.405811474	3.27E-45	postive
CKMT2	AC100821.2	0.538280717	2.54E-84	postive
COA1	AC100821.2	0.467748741	2.27E-61	postive
COX20	AC100821.2	0.414308137	3.10E-47	postive
EXOG	AC100821.2	0.414416354	2.92E-47	postive
FAM185A	AC100821.2	0.430822031	2.46E-51	postive
MLYCD	AC100821.2	0.527708182	1.58E-80	postive
NUDT13	AC100821.2	0.666249238	3.18E-143	postive
OXNAD1	AC100821.2	0.421552314	5.25E-49	postive
TAMM41	AC100821.2	0.509847391	2.04E-74	postive
XPNPEP3	AC100821.2	0.428973393	7.26E-51	postive
AASS	TAPT1-AS1	0.487203918	3.57E-67	postive
AMT	TAPT1-AS1	0.406129725	2.75E-45	postive
ANGEL2	TAPT1-AS1	0.458851608	7.72E-59	postive
CKMT2	TAPT1-AS1	0.415593389	1.52E-47	postive
COA1	TAPT1-AS1	0.424342957	1.06E-49	postive
COQ6	TAPT1-AS1	0.401122736	4.03E-44	postive
ECHDC2	TAPT1-AS1	0.435538188	1.50E-52	postive
FAM185A	TAPT1-AS1	0.550645804	6.23E-89	postive
METTL15	TAPT1-AS1	0.415049901	2.05E-47	postive
MLYCD	TAPT1-AS1	0.452172899	5.49E-57	postive
MTERF2	TAPT1-AS1	0.439797834	1.16E-53	postive
MTERF4	TAPT1-AS1	0.43738978	4.95E-53	postive
NUDT13	TAPT1-AS1	0.581848304	1.82E-101	postive
NUDT6	TAPT1-AS1	0.593066432	2.59E-106	postive
OSGEPL1	TAPT1-AS1	0.400951618	4.42E-44	postive
PTCD2	TAPT1-AS1	0.487705912	2.50E-67	postive
SECISBP2	TAPT1-AS1	0.405449407	3.97E-45	postive
TAMM41	TAPT1-AS1	0.435303577	1.73E-52	postive
VWA8	TAPT1-AS1	0.414398364	2.95E-47	postive
MRPL45	AC090844.2	0.401118968	4.04E-44	postive
ATP5MC1	AC004477.2	0.426196405	3.65E-50	postive
MRPL10	AC004477.2	0.460957464	1.97E-59	postive
PNPO	AC004477.2	0.538789184	1.66E-84	postive
CKMT2	AP005131.3	0.565909858	6.76E-95	postive
COA1	AP005131.3	0.458713832	8.43E-59	postive
COX20	AP005131.3	0.437937196	3.56E-53	postive
EXOG	AP005131.3	0.427149308	2.10E-50	postive
FAM185A	AP005131.3	0.427233442	2.00E-50	postive
MLYCD	AP005131.3	0.561899148	2.68E-93	postive
NUDT13	AP005131.3	0.586744491	1.47E-103	postive
OXNAD1	AP005131.3	0.408522729	7.50E-46	postive
TAMM41	AP005131.3	0.517992126	3.69E-77	postive
AASS	AC021483.2	0.418952058	2.30E-48	postive
AKAP10	AC021483.2	0.405648889	3.57E-45	postive
ANGEL2	AC021483.2	0.424804325	8.15E-50	postive
CBR4	AC021483.2	0.438875275	2.02E-53	postive
CKMT2	AC021483.2	0.426954976	2.35E-50	postive
FAM185A	AC021483.2	0.440856754	6.09E-54	postive
METTL15	AC021483.2	0.442308816	2.51E-54	postive
MLYCD	AC021483.2	0.489515582	6.88E-68	postive
NSUN3	AC021483.2	0.43182551	1.36E-51	postive
NUDT13	AC021483.2	0.532574612	2.94E-82	postive
NUDT6	AC021483.2	0.469505152	7.03E-62	postive
PREPL	AC021483.2	0.440766001	6.43E-54	postive
PTCD2	AC021483.2	0.483352072	5.38E-66	postive
SECISBP2	AC021483.2	0.429462953	5.45E-51	postive
SLC25A36	AC021483.2	0.416821726	7.62E-48	postive
SLC25A46	AC021483.2	0.423026153	2.26E-49	postive
STX17	AC021483.2	0.425420142	5.72E-50	postive
SYNJ2BP	AC021483.2	0.434786171	2.35E-52	postive
CKMT2	AC105036.3	0.487228002	3.51E-67	postive
EXOG	AC105036.3	0.458450127	1.00E-58	postive
MLYCD	AC105036.3	0.448582916	5.22E-56	postive
MTERF1	AC105036.3	0.418135134	3.64E-48	postive
NUDT13	AC105036.3	0.530906574	1.16E-81	postive
OXNAD1	AC105036.3	0.445938073	2.70E-55	postive
TAMM41	AC105036.3	0.544576052	1.21E-86	postive
AASS	DNM3OS	0.417574972	4.99E-48	postive
CKMT2	DNM3OS	0.430883981	2.37E-51	postive
EXOG	DNM3OS	0.400964122	4.39E-44	postive
ABCB8	STPG3-AS1	0.421102179	6.79E-49	postive
ACADVL	STPG3-AS1	0.42841664	1.00E-50	postive
AMT	STPG3-AS1	0.563630753	5.50E-94	postive
COQ4	STPG3-AS1	0.529035349	5.36E-81	postive
CPT1B	STPG3-AS1	0.557213214	1.85E-91	postive
D2HGDH	STPG3-AS1	0.628263069	7.87E-123	postive
DMPK	STPG3-AS1	0.404232235	7.65E-45	postive
ECHDC2	STPG3-AS1	0.434906335	2.19E-52	postive
ECI1	STPG3-AS1	0.409101539	5.47E-46	postive
FASTK	STPG3-AS1	0.471523772	1.81E-62	postive
GFER	STPG3-AS1	0.450030752	2.11E-56	postive
GLYCTK	STPG3-AS1	0.405672379	3.52E-45	postive
HAGH	STPG3-AS1	0.406886527	1.83E-45	postive
HDHD3	STPG3-AS1	0.416070373	1.16E-47	postive
MRPL41	STPG3-AS1	0.425580279	5.21E-50	postive
MRPL53	STPG3-AS1	0.465332025	1.12E-60	postive
MRPL55	STPG3-AS1	0.419256542	1.93E-48	postive
MTG1	STPG3-AS1	0.447501798	1.02E-55	postive
NME3	STPG3-AS1	0.477424228	3.28E-64	postive
PAM16	STPG3-AS1	0.534858026	4.45E-83	postive
POLRMT	STPG3-AS1	0.440030266	1.01E-53	postive
PPOX	STPG3-AS1	0.477303453	3.57E-64	postive
QTRT1	STPG3-AS1	0.558409393	6.30E-92	postive
RAB24	STPG3-AS1	0.530308594	1.90E-81	postive
RHOT2	STPG3-AS1	0.572325038	1.69E-97	postive
SLC25A29	STPG3-AS1	0.431565093	1.59E-51	postive
SLC25A45	STPG3-AS1	0.512469464	2.72E-75	postive
SPG7	STPG3-AS1	0.404830609	5.55E-45	postive
AMT	AL139349.1	0.420716439	8.45E-49	postive
CPT1B	AL139349.1	0.46230253	8.21E-60	postive
D2HGDH	AL139349.1	0.410488212	2.56E-46	postive
ECHDC2	AL139349.1	0.40552973	3.80E-45	postive
MTG1	AL139349.1	0.494496204	1.90E-69	postive
SLC25A29	AL139349.1	0.416733094	8.01E-48	postive
AASS	AC138393.2	0.507410163	1.30E-73	postive
CKMT2	AC138393.2	0.617273258	1.90E-117	postive
COA1	AC138393.2	0.524131066	2.83E-79	postive
COX20	AC138393.2	0.51287841	1.98E-75	postive
EXOG	AC138393.2	0.51928586	1.33E-77	postive
FAM185A	AC138393.2	0.504223311	1.44E-72	postive
MLYCD	AC138393.2	0.565247678	1.25E-94	postive
MTERF1	AC138393.2	0.469862884	5.53E-62	postive
MTRF1	AC138393.2	0.424131743	1.20E-49	postive
NSUN3	AC138393.2	0.44747131	1.04E-55	postive
NUDT13	AC138393.2	0.716003167	5.49E-175	postive
NUDT6	AC138393.2	0.475595596	1.15E-63	postive
OXNAD1	AC138393.2	0.527203069	2.38E-80	postive
PTCD2	AC138393.2	0.421771371	4.64E-49	postive
SLC25A36	AC138393.2	0.455400062	7.07E-58	postive
STX17	AC138393.2	0.555749666	6.83E-91	postive
TAMM41	AC138393.2	0.55788381	1.01E-91	postive
XPNPEP3	AC138393.2	0.429562877	5.14E-51	postive
AASS	AC090607.1	0.558700797	4.85E-92	postive
AKAP10	AC090607.1	0.433292567	5.71E-52	postive
CKMT2	AC090607.1	0.524808693	1.64E-79	postive
COA1	AC090607.1	0.47621805	7.50E-64	postive
EXOG	AC090607.1	0.524740231	1.73E-79	postive
FAM185A	AC090607.1	0.485349558	1.32E-66	postive
MLYCD	AC090607.1	0.47574362	1.04E-63	postive
MTERF1	AC090607.1	0.495608647	8.45E-70	postive
NUDT13	AC090607.1	0.602266318	1.97E-110	postive
NUDT6	AC090607.1	0.491113069	2.19E-68	postive
OXNAD1	AC090607.1	0.423641445	1.59E-49	postive
PTCD2	AC090607.1	0.469035147	9.63E-62	postive
SLC25A36	AC090607.1	0.473756542	4.01E-63	postive
STX17	AC090607.1	0.447596592	9.65E-56	postive
TAMM41	AC090607.1	0.535212819	3.31E-83	postive
MLYCD	AC104938.1	0.517115831	7.35E-77	postive
NUDT13	AC104938.1	0.475577829	1.16E-63	postive
AASS	AC074032.1	0.41040347	2.68E-46	postive
AMT	AC074032.1	0.419033504	2.19E-48	postive
CKMT2	AC074032.1	0.59032969	4.11E-105	postive
COA1	AC074032.1	0.502181725	6.64E-72	postive
COX20	AC074032.1	0.456350807	3.85E-58	postive
ECHDC2	AC074032.1	0.48024168	4.70E-65	postive
EXOG	AC074032.1	0.418566174	2.86E-48	postive
FAM185A	AC074032.1	0.413450957	4.99E-47	postive
IMMP2L	AC074032.1	0.407404191	1.38E-45	postive
MLYCD	AC074032.1	0.551588681	2.72E-89	postive
NDUFV2	AC074032.1	0.414844404	2.30E-47	postive
NUDT13	AC074032.1	0.654814336	8.98E-137	postive
NUDT6	AC074032.1	0.478433226	1.64E-64	postive
OXNAD1	AC074032.1	0.403294531	1.27E-44	postive
TAMM41	AC074032.1	0.587390709	7.75E-104	postive
ATP5F1D	AC015912.3	0.442732076	1.94E-54	postive
ATP5MPL	AC015912.3	0.401196264	3.88E-44	postive
ATP5PD	AC015912.3	0.400841813	4.68E-44	postive
AURKAIP1	AC015912.3	0.42961126	5.00E-51	postive
BLOC1S1	AC015912.3	0.41523756	1.85E-47	postive
COMTD1	AC015912.3	0.436834697	6.91E-53	postive
COX4I1	AC015912.3	0.480309081	4.49E-65	postive
COX5B	AC015912.3	0.438976152	1.90E-53	postive
COX8A	AC015912.3	0.407824053	1.10E-45	postive
DCXR	AC015912.3	0.495708399	7.86E-70	postive
ETFB	AC015912.3	0.400238126	6.45E-44	postive
FMC1	AC015912.3	0.468493991	1.38E-61	postive
GADD45GIP1	AC015912.3	0.478242141	1.87E-64	postive
MRPL12	AC015912.3	0.55027255	8.64E-89	postive
MRPL41	AC015912.3	0.499109202	6.48E-71	postive
MRPL55	AC015912.3	0.415866522	1.30E-47	postive
MRPL58	AC015912.3	0.457445207	1.91E-58	postive
MRPS26	AC015912.3	0.439554212	1.34E-53	postive
NDUFA11	AC015912.3	0.447591496	9.68E-56	postive
NDUFA3	AC015912.3	0.422658311	2.79E-49	postive
NDUFB10	AC015912.3	0.412422045	8.82E-47	postive
NDUFB7	AC015912.3	0.444293473	7.44E-55	postive
PTGES2	AC015912.3	0.406954252	1.76E-45	postive
SLC25A10	AC015912.3	0.415084819	2.01E-47	postive
SLIRP	AC015912.3	0.404413003	6.94E-45	postive
TIMM10	AC015912.3	0.411651145	1.35E-46	postive
TIMM13	AC015912.3	0.480712613	3.39E-65	postive
UQCC2	AC015912.3	0.427486894	1.73E-50	postive
UQCR10	AC015912.3	0.417254847	5.98E-48	postive
UQCR11	AC015912.3	0.448287853	6.28E-56	postive
MTERF2	AL137003.1	0.405395656	4.09E-45	postive
AASS	LINC00513	0.428899435	7.58E-51	postive
CKMT2	LINC00513	0.542904986	5.05E-86	postive
COA1	LINC00513	0.422807307	2.57E-49	postive
COX20	LINC00513	0.47892082	1.17E-64	postive
EXOG	LINC00513	0.456636418	3.21E-58	postive
FAM185A	LINC00513	0.450446558	1.63E-56	postive
MLYCD	LINC00513	0.640891119	2.73E-129	postive
NUDT13	LINC00513	0.628357251	7.06E-123	postive
TAMM41	LINC00513	0.50540883	5.92E-73	postive
XPNPEP3	LINC00513	0.400504403	5.60E-44	postive
AASS	WDR5B-DT	0.504483241	1.19E-72	postive
AMT	WDR5B-DT	0.417511831	5.17E-48	postive
CKMT2	WDR5B-DT	0.58457366	1.26E-102	postive
COA1	WDR5B-DT	0.437529417	4.55E-53	postive
COX20	WDR5B-DT	0.439991279	1.03E-53	postive
ECHDC2	WDR5B-DT	0.402922299	1.54E-44	postive
EXOG	WDR5B-DT	0.466626976	4.78E-61	postive
FAM185A	WDR5B-DT	0.493648101	3.52E-69	postive
IMMP2L	WDR5B-DT	0.456495066	3.51E-58	postive
MLYCD	WDR5B-DT	0.495364964	1.01E-69	postive
MTERF1	WDR5B-DT	0.443010505	1.64E-54	postive
NUDT13	WDR5B-DT	0.637113395	2.52E-127	postive
NUDT6	WDR5B-DT	0.493250546	4.69E-69	postive
OXNAD1	WDR5B-DT	0.406081996	2.82E-45	postive
SLC25A36	WDR5B-DT	0.546150932	3.11E-87	postive
TAMM41	WDR5B-DT	0.56477345	1.93E-94	postive
AASS	AC016831.1	0.421327817	5.97E-49	postive
CKMT2	AC016831.1	0.450004253	2.15E-56	postive
COA1	AC016831.1	0.410649735	2.34E-46	postive
EXOG	AC016831.1	0.459323552	5.69E-59	postive
FAM185A	AC016831.1	0.410919221	2.02E-46	postive
MLYCD	AC016831.1	0.453417821	2.50E-57	postive
MTERF1	AC016831.1	0.447210119	1.23E-55	postive
NUDT13	AC016831.1	0.495161351	1.17E-69	postive
TAMM41	AC016831.1	0.512540767	2.57E-75	postive
SLC25A28	AC116407.2	0.421334189	5.95E-49	postive
COQ7	WASIR2	0.469724296	6.07E-62	postive
FAHD1	WASIR2	0.429174589	6.45E-51	postive
HAGH	WASIR2	0.477043825	4.26E-64	postive
AASS	SUCLG2-AS1	0.471177964	2.29E-62	postive
FBXL4	SUCLG2-AS1	0.461486259	1.40E-59	postive
METTL15	SUCLG2-AS1	0.428595974	9.05E-51	postive
NSUN3	SUCLG2-AS1	0.462868527	5.67E-60	postive
PDE12	SUCLG2-AS1	0.4133374	5.32E-47	postive
PREPL	SUCLG2-AS1	0.409221007	5.12E-46	postive
PTCD2	SUCLG2-AS1	0.436550868	8.19E-53	postive
SLC25A36	SUCLG2-AS1	0.438522286	2.50E-53	postive
SLC25A46	SUCLG2-AS1	0.408046907	9.72E-46	postive
STX17	SUCLG2-AS1	0.545468479	5.60E-87	postive
GLS	AC009237.15	0.448621388	5.10E-56	postive
NT5DC3	AC009237.15	0.400054165	7.11E-44	postive
SLC25A36	AC009237.15	0.487406897	3.09E-67	postive
AMT	AC087741.1	0.605671219	5.44E-112	postive
COQ4	AC087741.1	0.417053106	6.69E-48	postive
CPT1B	AC087741.1	0.644625825	2.94E-131	postive
D2HGDH	AC087741.1	0.55526529	1.05E-90	postive
ECHDC2	AC087741.1	0.601979259	2.66E-110	postive
MRPL38	AC087741.1	0.439962037	1.05E-53	postive
MTERF2	AC087741.1	0.431627785	1.53E-51	postive
MTG1	AC087741.1	0.521171468	3.00E-78	postive
NUDT13	AC087741.1	0.401195449	3.88E-44	postive
NUDT6	AC087741.1	0.442138712	2.79E-54	postive
PAM16	AC087741.1	0.426980614	2.32E-50	postive
PGS1	AC087741.1	0.495771105	7.51E-70	postive
PPOX	AC087741.1	0.410820749	2.13E-46	postive
QTRT1	AC087741.1	0.420824894	7.95E-49	postive
RAB24	AC087741.1	0.472745889	7.95E-63	postive
RHOT2	AC087741.1	0.409921014	3.49E-46	postive
SLC25A29	AC087741.1	0.508483373	5.77E-74	postive
SLC25A34	AC087741.1	0.474652307	2.18E-63	postive
SLC25A45	AC087741.1	0.487126722	3.77E-67	postive
AASS	XIST	0.567395056	1.71E-95	postive
CKMT2	XIST	0.514306301	6.57E-76	postive
COA1	XIST	0.442912474	1.74E-54	postive
EXOG	XIST	0.50547979	5.61E-73	postive
FAM185A	XIST	0.485772389	9.82E-67	postive
MLYCD	XIST	0.50462859	1.06E-72	postive
MTERF1	XIST	0.466131013	6.63E-61	postive
NUDT13	XIST	0.596241559	1.02E-107	postive
NUDT6	XIST	0.433416796	5.31E-52	postive
OXNAD1	XIST	0.421794315	4.58E-49	postive
PTCD2	XIST	0.486468207	6.01E-67	postive
STX17	XIST	0.447122765	1.30E-55	postive
TAMM41	XIST	0.591090614	1.91E-105	postive
NT5DC3	RNF32-AS1	0.420759213	8.25E-49	postive
AASS	AC122129.1	0.626400217	6.66E-122	postive
AKAP10	AC122129.1	0.419438346	1.75E-48	postive
CKMT2	AC122129.1	0.574175786	2.94E-98	postive
COA1	AC122129.1	0.411421681	1.53E-46	postive
EXOG	AC122129.1	0.481741144	1.66E-65	postive
FAM185A	AC122129.1	0.44857514	5.25E-56	postive
MLYCD	AC122129.1	0.558377939	6.49E-92	postive
NSUN3	AC122129.1	0.401803342	2.81E-44	postive
NUDT13	AC122129.1	0.632403513	6.48E-125	postive
NUDT6	AC122129.1	0.507732905	1.02E-73	postive
OXNAD1	AC122129.1	0.415054182	2.05E-47	postive
PTCD2	AC122129.1	0.490636175	3.08E-68	postive
SLC25A36	AC122129.1	0.443666151	1.09E-54	postive
STX17	AC122129.1	0.510211911	1.54E-74	postive
TAMM41	AC122129.1	0.51923397	1.39E-77	postive
NUDT13	AC004596.1	0.432749898	7.88E-52	postive
CKMT2	AC012181.2	0.407682916	1.18E-45	postive
EXOG	AC012181.2	0.422820641	2.55E-49	postive
NUDT13	AC012181.2	0.422061965	3.93E-49	postive
OXNAD1	AC012181.2	0.426821949	2.54E-50	postive
STX17	AC012181.2	0.413544546	4.74E-47	postive
AASS	AL353593.2	0.410470777	2.58E-46	postive
CKMT2	AL353593.2	0.548214193	5.21E-88	postive
COA1	AL353593.2	0.469913863	5.35E-62	postive
COX20	AL353593.2	0.434168549	3.40E-52	postive
EXOG	AL353593.2	0.46606116	6.94E-61	postive
FAM185A	AL353593.2	0.435713949	1.35E-52	postive
MLYCD	AL353593.2	0.555573081	8.00E-91	postive
NUDT13	AL353593.2	0.694783616	1.21E-160	postive
OXNAD1	AL353593.2	0.476913777	4.66E-64	postive
PDK1	AL353593.2	0.406480228	2.28E-45	postive
STX17	AL353593.2	0.433906632	3.97E-52	postive
TAMM41	AL353593.2	0.479030539	1.09E-64	postive
HAGH	AC116036.2	0.405343495	4.21E-45	postive
HINT2	AC116036.2	0.414544645	2.72E-47	postive
PDHB	AC116036.2	0.501234871	1.34E-71	postive
SIRT3	AC116036.2	0.424151306	1.19E-49	postive
SURF1	AC116036.2	0.423329282	1.90E-49	postive
CKMT2	AC138207.4	0.43747502	4.70E-53	postive
EXOG	AC138207.4	0.42197523	4.13E-49	postive
MLYCD	AC138207.4	0.411374565	1.57E-46	postive
NUDT13	AC138207.4	0.492999058	5.62E-69	postive
STX17	AC138207.4	0.40569496	3.48E-45	postive
TAMM41	AC138207.4	0.42491181	7.66E-50	postive
TEFM	AC138207.4	0.495514682	9.05E-70	postive
AMT	AC109460.1	0.458485901	9.77E-59	postive
MLYCD	AC109460.1	0.403547037	1.11E-44	postive
NUDT13	AC109460.1	0.467758643	2.25E-61	postive
TAMM41	AC109460.1	0.446808197	1.57E-55	postive
AMT	AL049780.1	0.464254491	2.29E-60	postive
CKMT2	AL049780.1	0.487112224	3.81E-67	postive
COA1	AL049780.1	0.428884736	7.64E-51	postive
COX20	AL049780.1	0.559573618	2.21E-92	postive
ECHDC2	AL049780.1	0.438404345	2.69E-53	postive
EXOG	AL049780.1	0.40375449	9.89E-45	postive
MLYCD	AL049780.1	0.557019295	2.20E-91	postive
MTRF1	AL049780.1	0.415383319	1.70E-47	postive
NUDT13	AL049780.1	0.659883285	1.35E-139	postive
NUDT6	AL049780.1	0.453376603	2.56E-57	postive
TAMM41	AL049780.1	0.48026179	4.64E-65	postive
ALKBH7	AC008443.4	0.435240823	1.79E-52	postive
ATP5F1D	AC008443.4	0.515005828	3.81E-76	postive
ATP5IF1	AC008443.4	0.467383797	2.89E-61	postive
ATP5ME	AC008443.4	0.439366249	1.50E-53	postive
ATP5MPL	AC008443.4	0.446834026	1.55E-55	postive
AURKAIP1	AC008443.4	0.442372919	2.42E-54	postive
BLOC1S1	AC008443.4	0.49384422	3.05E-69	postive
CHCHD10	AC008443.4	0.449751974	2.51E-56	postive
CHCHD5	AC008443.4	0.460826728	2.15E-59	postive
CHCHD6	AC008443.4	0.405373957	4.14E-45	postive
CLPP	AC008443.4	0.402575788	1.86E-44	postive
COX14	AC008443.4	0.432566728	8.78E-52	postive
COX4I1	AC008443.4	0.452604627	4.18E-57	postive
DCXR	AC008443.4	0.412709046	7.53E-47	postive
ENDOG	AC008443.4	0.434657581	2.54E-52	postive
ETFB	AC008443.4	0.477133494	4.01E-64	postive
FDX2	AC008443.4	0.431008605	2.20E-51	postive
FIS1	AC008443.4	0.409791428	3.75E-46	postive
FMC1	AC008443.4	0.498337186	1.15E-70	postive
GADD45GIP1	AC008443.4	0.474627707	2.22E-63	postive
HIGD2A	AC008443.4	0.461273226	1.61E-59	postive
HINT2	AC008443.4	0.525249357	1.15E-79	postive
MCAT	AC008443.4	0.402531989	1.90E-44	postive
MRPL12	AC008443.4	0.439708651	1.22E-53	postive
MRPL24	AC008443.4	0.432265563	1.05E-51	postive
MRPL40	AC008443.4	0.487316648	3.29E-67	postive
MRPL41	AC008443.4	0.478433239	1.64E-64	postive
MRPL54	AC008443.4	0.438441739	2.63E-53	postive
MRPL55	AC008443.4	0.435749248	1.32E-52	postive
MRPL57	AC008443.4	0.430933857	2.30E-51	postive
MTFP1	AC008443.4	0.423157796	2.10E-49	postive
NDUFA11	AC008443.4	0.433486966	5.09E-52	postive
NDUFA13	AC008443.4	0.473714267	4.13E-63	postive
NDUFA2	AC008443.4	0.535775444	2.07E-83	postive
NDUFA3	AC008443.4	0.485029311	1.66E-66	postive
NDUFAF3	AC008443.4	0.407648264	1.21E-45	postive
NDUFB1	AC008443.4	0.465141914	1.27E-60	postive
NDUFB10	AC008443.4	0.431753193	1.42E-51	postive
NDUFB2	AC008443.4	0.429662215	4.85E-51	postive
NDUFB7	AC008443.4	0.469108873	9.16E-62	postive
NDUFS6	AC008443.4	0.431023246	2.18E-51	postive
NDUFS7	AC008443.4	0.467176072	3.32E-61	postive
PARK7	AC008443.4	0.449836124	2.39E-56	postive
QTRT1	AC008443.4	0.459722832	4.39E-59	postive
SDHAF1	AC008443.4	0.441047022	5.42E-54	postive
SMDT1	AC008443.4	0.523164663	6.13E-79	postive
TIMM13	AC008443.4	0.465857856	7.94E-61	postive
TXNRD2	AC008443.4	0.431483644	1.66E-51	postive
UQCC2	AC008443.4	0.401223728	3.82E-44	postive
UQCR10	AC008443.4	0.417726458	4.58E-48	postive
UQCR11	AC008443.4	0.498381639	1.11E-70	postive
YBEY	AC008443.4	0.402553892	1.88E-44	postive
CKMT2	ARHGEF38-IT1	0.449614727	2.74E-56	postive
TAMM41	ARHGEF38-IT1	0.406539781	2.20E-45	postive
AMT	AL021707.3	0.501659034	9.80E-72	postive
CPT1B	AL021707.3	0.535252078	3.20E-83	postive
SLC25A34	AL021707.3	0.437947816	3.54E-53	postive
NBR1	USP27X-AS1	0.406489997	2.26E-45	postive
MTHFD2L	AL122010.1	0.412768219	7.29E-47	postive
ALDH1L2	AP001434.1	0.402052102	2.46E-44	postive
CLIC4	AP001434.1	0.416474783	9.26E-48	postive
SUGCT	AP001434.1	0.427991275	1.29E-50	postive
AMT	AL157813.1	0.420977844	7.29E-49	postive
MLYCD	AL157813.1	0.457079232	2.41E-58	postive
NUDT13	AL157813.1	0.48322796	5.87E-66	postive
TAMM41	AL157813.1	0.4296486	4.89E-51	postive
COA1	AL031673.1	0.447632441	9.44E-56	postive
MLYCD	AL031673.1	0.442306175	2.52E-54	postive
NDUFV2	AL031673.1	0.405132829	4.71E-45	postive
NUDT13	AL031673.1	0.569614973	2.16E-96	postive
NUDT6	AL031673.1	0.44635374	2.09E-55	postive
TAMM41	AL031673.1	0.454574909	1.20E-57	postive
AASS	RNF213-AS1	0.437849075	3.76E-53	postive
AMT	RNF213-AS1	0.411951726	1.14E-46	postive
CKMT2	RNF213-AS1	0.523685066	4.04E-79	postive
COA1	RNF213-AS1	0.433714411	4.45E-52	postive
ECHDC2	RNF213-AS1	0.448603266	5.16E-56	postive
EXOG	RNF213-AS1	0.406711645	2.01E-45	postive
FAM185A	RNF213-AS1	0.420251852	1.10E-48	postive
MLYCD	RNF213-AS1	0.451114155	1.07E-56	postive
NUDT13	RNF213-AS1	0.600958788	7.73E-110	postive
NUDT6	RNF213-AS1	0.447081331	1.33E-55	postive
SECISBP2	RNF213-AS1	0.412924801	6.68E-47	postive
TAMM41	RNF213-AS1	0.469116449	9.12E-62	postive
MRPL2	AL355385.1	0.873369538	0	postive
AMT	ACTN1-AS1	0.425154438	6.66E-50	postive
BLOC1S1	AC015802.5	0.405941072	3.05E-45	postive
MRPL55	AC015802.5	0.465464489	1.03E-60	postive
QTRT1	AC015802.5	0.400998325	4.31E-44	postive
AASS	GK-AS1	0.496122791	5.81E-70	postive
CKMT2	GK-AS1	0.569398087	2.65E-96	postive
COA1	GK-AS1	0.425314084	6.08E-50	postive
EXOG	GK-AS1	0.502862692	4.00E-72	postive
FAM185A	GK-AS1	0.480175987	4.92E-65	postive
GK	GK-AS1	0.416513914	9.06E-48	postive
MTERF1	GK-AS1	0.427234666	2.00E-50	postive
MTRF1	GK-AS1	0.415024685	2.08E-47	postive
NSUN3	GK-AS1	0.410576099	2.44E-46	postive
NUDT13	GK-AS1	0.539239752	1.13E-84	postive
NUDT6	GK-AS1	0.443523615	1.19E-54	postive
OXNAD1	GK-AS1	0.434135179	3.46E-52	postive
SLC25A16	GK-AS1	0.426405857	3.23E-50	postive
SLC25A36	GK-AS1	0.541150316	2.25E-85	postive
STX17	GK-AS1	0.455511282	6.59E-58	postive
TAMM41	GK-AS1	0.506661017	2.30E-73	postive
GLS	L3MBTL4-AS1	0.524727706	1.75E-79	postive
MTERF1	L3MBTL4-AS1	0.425854104	4.45E-50	postive
NT5DC3	L3MBTL4-AS1	0.421299276	6.07E-49	postive
PDK1	L3MBTL4-AS1	0.502377784	5.74E-72	postive
ATAD3A	SNHG12	0.51492765	4.05E-76	postive
ATAD3B	SNHG12	0.636334782	6.34E-127	postive
BAX	SNHG12	0.435966446	1.16E-52	postive
BCS1L	SNHG12	0.461447903	1.43E-59	postive
GTPBP3	SNHG12	0.417173692	6.25E-48	postive
MECR	SNHG12	0.479261001	9.27E-65	postive
MRPL38	SNHG12	0.493118666	5.16E-69	postive
MRPL4	SNHG12	0.432528855	8.98E-52	postive
MTG1	SNHG12	0.407637359	1.21E-45	postive
PIF1	SNHG12	0.528775781	6.63E-81	postive
PTCD1	SNHG12	0.430473021	3.01E-51	postive
PUS1	SNHG12	0.54577522	4.30E-87	postive
PUSL1	SNHG12	0.433274464	5.77E-52	postive
QTRT1	SNHG12	0.445732732	3.07E-55	postive
RAB24	SNHG12	0.440171689	9.23E-54	postive
SLC25A19	SNHG12	0.402939569	1.53E-44	postive
SLC25A28	SNHG12	0.454340879	1.39E-57	postive
TIMM44	SNHG12	0.486982416	4.17E-67	postive
TOP1MT	SNHG12	0.441014839	5.53E-54	postive
TRMU	SNHG12	0.510071465	1.72E-74	postive
UQCRH	SNHG12	0.41197817	1.13E-46	postive
AASS	AC098851.1	0.513179257	1.57E-75	postive
ACP6	AC098851.1	0.404493576	6.65E-45	postive
CKMT2	AC098851.1	0.644039076	6.01E-131	postive
COA1	AC098851.1	0.50583269	4.30E-73	postive
EXOG	AC098851.1	0.465595878	9.44E-61	postive
FAM185A	AC098851.1	0.485546937	1.15E-66	postive
MLYCD	AC098851.1	0.510973373	8.60E-75	postive
MTHFD2L	AC098851.1	0.426335877	3.37E-50	postive
NUDT13	AC098851.1	0.651919213	3.48E-135	postive
NUDT6	AC098851.1	0.432682578	8.20E-52	postive
OXNAD1	AC098851.1	0.430797046	2.49E-51	postive
SLC25A36	AC098851.1	0.420298255	1.07E-48	postive
STX17	AC098851.1	0.438471445	2.58E-53	postive
TAMM41	AC098851.1	0.536472639	1.16E-83	postive
AASS	SEC62-AS1	0.528594871	7.68E-81	postive
CKMT2	SEC62-AS1	0.603722943	4.26E-111	postive
COA1	SEC62-AS1	0.510254794	1.49E-74	postive
COX20	SEC62-AS1	0.436568531	8.10E-53	postive
EXOG	SEC62-AS1	0.532370382	3.48E-82	postive
FAM185A	SEC62-AS1	0.463421646	3.95E-60	postive
MLYCD	SEC62-AS1	0.518061649	3.50E-77	postive
MTERF1	SEC62-AS1	0.469498278	7.06E-62	postive
MTRF1	SEC62-AS1	0.418196921	3.52E-48	postive
NSUN3	SEC62-AS1	0.444655158	5.96E-55	postive
NUDT13	SEC62-AS1	0.670116166	1.80E-145	postive
NUDT6	SEC62-AS1	0.517743725	4.49E-77	postive
OXNAD1	SEC62-AS1	0.50316215	3.19E-72	postive
PTCD2	SEC62-AS1	0.413489423	4.89E-47	postive
SLC25A16	SEC62-AS1	0.427896229	1.36E-50	postive
SLC25A36	SEC62-AS1	0.503598328	2.31E-72	postive
STX17	SEC62-AS1	0.507671232	1.07E-73	postive
TAMM41	SEC62-AS1	0.550313599	8.34E-89	postive
BCS1L	AC091153.3	0.406177395	2.68E-45	postive
CMC2	AC091153.3	0.416668403	8.30E-48	postive
COX4I1	AC091153.3	0.416124743	1.13E-47	postive
DHODH	AC091153.3	0.402415957	2.02E-44	postive
FMC1	AC091153.3	0.480409423	4.19E-65	postive
GADD45GIP1	AC091153.3	0.42695816	2.35E-50	postive
MRM3	AC091153.3	0.410610447	2.39E-46	postive
MRPL12	AC091153.3	0.412447704	8.70E-47	postive
MRPS26	AC091153.3	0.414691801	2.51E-47	postive
PUS1	AC091153.3	0.442145011	2.78E-54	postive
SLC25A11	AC091153.3	0.439231066	1.63E-53	postive
TIMM8B	AC091153.3	0.415908334	1.27E-47	postive
UQCC2	AC091153.3	0.415717165	1.41E-47	postive
MLYCD	AC018845.3	0.511566784	5.45E-75	postive
NUDT13	AC018845.3	0.510477634	1.26E-74	postive
TAMM41	AC018845.3	0.453967499	1.76E-57	postive
AASS	TMEM161B-AS1	0.402092681	2.41E-44	postive
AMT	TMEM161B-AS1	0.460480241	2.69E-59	postive
CKMT2	TMEM161B-AS1	0.488955867	1.03E-67	postive
COA1	TMEM161B-AS1	0.415651501	1.47E-47	postive
COX20	TMEM161B-AS1	0.449364689	3.20E-56	postive
ECHDC2	TMEM161B-AS1	0.468924651	1.04E-61	postive
IMMP2L	TMEM161B-AS1	0.411569533	1.41E-46	postive
MLYCD	TMEM161B-AS1	0.40603028	2.90E-45	postive
MTRF1	TMEM161B-AS1	0.409040366	5.66E-46	postive
NUDT13	TMEM161B-AS1	0.569967328	1.55E-96	postive
NUDT6	TMEM161B-AS1	0.46086112	2.10E-59	postive
PTCD2	TMEM161B-AS1	0.43112594	2.05E-51	postive
TAMM41	TMEM161B-AS1	0.543778447	2.39E-86	postive
CKMT2	AL137779.2	0.42590022	4.33E-50	postive
MLYCD	AL137779.2	0.501045709	1.55E-71	postive
NUDT13	AL137779.2	0.523150416	6.20E-79	postive
AASS	AC130895.1	0.435966042	1.16E-52	postive
CKMT2	AC130895.1	0.62973384	1.44E-123	postive
COA1	AC130895.1	0.492269912	9.52E-69	postive
COX20	AC130895.1	0.40052571	5.54E-44	postive
EXOG	AC130895.1	0.486151565	7.51E-67	postive
FAM185A	AC130895.1	0.47588499	9.42E-64	postive
MLYCD	AC130895.1	0.557936011	9.65E-92	postive
NUDT13	AC130895.1	0.629740932	1.43E-123	postive
NUDT6	AC130895.1	0.432387236	9.76E-52	postive
OXNAD1	AC130895.1	0.456164141	4.34E-58	postive
SLC25A36	AC130895.1	0.414242938	3.22E-47	postive
STX17	AC130895.1	0.421845665	4.45E-49	postive
TAMM41	AC130895.1	0.569797216	1.82E-96	postive
CKMT2	AP002336.2	0.431701263	1.46E-51	postive
COA1	AP002336.2	0.414422755	2.91E-47	postive
MLYCD	AP002336.2	0.414105767	3.47E-47	postive
NUDT13	AP002336.2	0.491911422	1.23E-68	postive
TAMM41	AP002336.2	0.411941071	1.15E-46	postive
AASS	AC005104.1	0.515544751	2.51E-76	postive
AMT	AC005104.1	0.46387955	2.92E-60	postive
CKMT2	AC005104.1	0.531657099	6.27E-82	postive
COA1	AC005104.1	0.427929325	1.33E-50	postive
CPT1B	AC005104.1	0.431714282	1.45E-51	postive
ECHDC2	AC005104.1	0.465651124	9.11E-61	postive
EXOG	AC005104.1	0.498181878	1.28E-70	postive
FAM185A	AC005104.1	0.42073344	8.37E-49	postive
MLYCD	AC005104.1	0.407113992	1.61E-45	postive
MTERF1	AC005104.1	0.404155068	7.98E-45	postive
MTG1	AC005104.1	0.403462394	1.16E-44	postive
MTRF1	AC005104.1	0.482490319	9.84E-66	postive
NUDT13	AC005104.1	0.609734178	7.09E-114	postive
NUDT6	AC005104.1	0.46662508	4.78E-61	postive
SLC25A34	AC005104.1	0.409777846	3.78E-46	postive
SLC25A36	AC005104.1	0.490764318	2.81E-68	postive
STX17	AC005104.1	0.406528337	2.22E-45	postive
TAMM41	AC005104.1	0.476523968	6.09E-64	postive
CKMT2	GHRLOS	0.571747462	2.92E-97	postive
COA1	GHRLOS	0.444723193	5.71E-55	postive
COX20	GHRLOS	0.439918648	1.08E-53	postive
ECHDC2	GHRLOS	0.402428839	2.01E-44	postive
EXOG	GHRLOS	0.467857552	2.11E-61	postive
MLYCD	GHRLOS	0.515279042	3.08E-76	postive
NUDT13	GHRLOS	0.636084996	8.53E-127	postive
OXNAD1	GHRLOS	0.455781845	5.54E-58	postive
PDK1	GHRLOS	0.425833834	4.50E-50	postive
TAMM41	GHRLOS	0.582202897	1.29E-101	postive
GHITM	TMEM254-AS1	0.50561955	5.05E-73	postive
ADHFE1	AC008760.1	0.426988144	2.31E-50	postive
AMT	AC008760.1	0.595047292	3.45E-107	postive
CPT1B	AC008760.1	0.549267014	2.08E-88	postive
D2HGDH	AC008760.1	0.524558291	2.01E-79	postive
ECHDC2	AC008760.1	0.54915332	2.30E-88	postive
MTERF2	AC008760.1	0.406508333	2.24E-45	postive
MTG1	AC008760.1	0.425550986	5.30E-50	postive
QTRT1	AC008760.1	0.440216584	8.98E-54	postive
RAB24	AC008760.1	0.414540828	2.73E-47	postive
SLC25A29	AC008760.1	0.530278678	1.94E-81	postive
SLC25A34	AC008760.1	0.48554273	1.15E-66	postive
SLC25A45	AC008760.1	0.43628803	9.59E-53	postive
PET100	AC008763.1	0.497674136	1.86E-70	postive
AASS	AC018638.7	0.40651274	2.24E-45	postive
AGK	AC018638.7	0.434711136	2.46E-52	postive
AMT	AC018638.7	0.46118719	1.70E-59	postive
CKMT2	AC018638.7	0.490911017	2.53E-68	postive
COA1	AC018638.7	0.4466235	1.77E-55	postive
ECHDC2	AC018638.7	0.423503807	1.72E-49	postive
FAM185A	AC018638.7	0.482863782	7.58E-66	postive
MTERF1	AC018638.7	0.437500999	4.63E-53	postive
MTRF1	AC018638.7	0.418629103	2.76E-48	postive
NUDT13	AC018638.7	0.561209963	5.01E-93	postive
NUDT6	AC018638.7	0.455015104	9.04E-58	postive
SLC25A16	AC018638.7	0.401786368	2.83E-44	postive
SLC25A36	AC018638.7	0.472178644	1.17E-62	postive
TAMM41	AC018638.7	0.50128638	1.29E-71	postive
AASS	AF129075.1	0.434242626	3.25E-52	postive
CKMT2	AF129075.1	0.48830433	1.63E-67	postive
COA1	AF129075.1	0.4365033	8.43E-53	postive
EXOG	AF129075.1	0.513469952	1.26E-75	postive
FAM185A	AF129075.1	0.485028301	1.66E-66	postive
IMMP2L	AF129075.1	0.402727033	1.71E-44	postive
MLYCD	AF129075.1	0.467650821	2.42E-61	postive
MTERF1	AF129075.1	0.528552272	7.95E-81	postive
MTRF1	AF129075.1	0.443453972	1.25E-54	postive
NUDT13	AF129075.1	0.626659372	4.96E-122	postive
NUDT6	AF129075.1	0.46614042	6.59E-61	postive
OXNAD1	AF129075.1	0.456063042	4.63E-58	postive
SLC25A36	AF129075.1	0.45992699	3.85E-59	postive
TAMM41	AF129075.1	0.540761793	3.13E-85	postive
XPNPEP3	AF129075.1	0.433687637	4.52E-52	postive
AASS	ITGB5-AS1	0.467069811	3.56E-61	postive
CKMT2	ITGB5-AS1	0.619981776	9.38E-119	postive
COA1	ITGB5-AS1	0.496298261	5.11E-70	postive
COX20	ITGB5-AS1	0.53958034	8.50E-85	postive
EXOG	ITGB5-AS1	0.431485637	1.66E-51	postive
FAM185A	ITGB5-AS1	0.431529756	1.62E-51	postive
MLYCD	ITGB5-AS1	0.547236991	1.22E-87	postive
NUDT13	ITGB5-AS1	0.631033634	3.20E-124	postive
NUDT6	ITGB5-AS1	0.418276054	3.36E-48	postive
OXNAD1	ITGB5-AS1	0.417480751	5.26E-48	postive
SLC25A36	ITGB5-AS1	0.410751829	2.21E-46	postive
STX17	ITGB5-AS1	0.436957625	6.42E-53	postive
TAMM41	ITGB5-AS1	0.55153177	2.86E-89	postive
MSRB3	MIR22HG	0.448583977	5.22E-56	postive
AMT	AC126118.1	0.55229758	1.46E-89	postive
CPT1B	AC126118.1	0.490878482	2.59E-68	postive
ECHDC2	AC126118.1	0.441810456	3.41E-54	postive
MTRF1	AC126118.1	0.431761961	1.41E-51	postive
NUDT13	AC126118.1	0.446575295	1.82E-55	postive
NUDT6	AC126118.1	0.438093218	3.24E-53	postive
SLC25A27	AC126118.1	0.401530855	3.25E-44	postive
SLC25A34	AC126118.1	0.40088697	4.57E-44	postive
TAMM41	AC126118.1	0.457293337	2.10E-58	postive
THEM4	AC126118.1	0.417601929	4.92E-48	postive
CPT1B	AP000345.2	0.478611112	1.45E-64	postive
ECHDC2	AP000345.2	0.401588612	3.15E-44	postive
AASS	SNHG14	0.515633568	2.34E-76	postive
COA1	SNHG14	0.403174281	1.35E-44	postive
NUDT13	SNHG14	0.448419036	5.78E-56	postive
PTCD2	SNHG14	0.440530597	7.42E-54	postive
SLC25A36	SNHG14	0.408264058	8.64E-46	postive
SYNJ2BP	SNHG14	0.424034274	1.27E-49	postive
TAMM41	SNHG14	0.429877221	4.28E-51	postive
NUDT13	AL132656.2	0.444131359	8.22E-55	postive
SLC25A36	AL132656.2	0.434159474	3.41E-52	postive
CKMT2	AC093799.1	0.428796343	8.05E-51	postive
GLS	AC093799.1	0.403414464	1.19E-44	postive
MTHFD2L	AC093799.1	0.424583097	9.26E-50	postive
NT5DC3	AC093799.1	0.415644434	1.47E-47	postive
NUDT13	AC093799.1	0.43951299	1.38E-53	postive
PDK1	AC093799.1	0.41400574	3.67E-47	postive
ALKBH7	AC133552.5	0.580031785	1.07E-100	postive
ATP5F1D	AC133552.5	0.5452147	6.97E-87	postive
ATP5IF1	AC133552.5	0.522303715	1.22E-78	postive
ATP5ME	AC133552.5	0.492258377	9.60E-69	postive
AURKAIP1	AC133552.5	0.583177389	4.96E-102	postive
BAD	AC133552.5	0.506711051	2.21E-73	postive
BCKDK	AC133552.5	0.443703457	1.07E-54	postive
BLOC1S1	AC133552.5	0.522811521	8.13E-79	postive
C16orf91	AC133552.5	0.476519922	6.10E-64	postive
C8orf82	AC133552.5	0.420836157	7.90E-49	postive
CHCHD5	AC133552.5	0.645057451	1.73E-131	postive
CLPP	AC133552.5	0.44906874	3.86E-56	postive
COA3	AC133552.5	0.432466994	9.31E-52	postive
COASY	AC133552.5	0.445833023	2.88E-55	postive
COMTD1	AC133552.5	0.475154313	1.55E-63	postive
COQ4	AC133552.5	0.535756203	2.10E-83	postive
COX14	AC133552.5	0.514806817	4.45E-76	postive
COX5B	AC133552.5	0.410572603	2.44E-46	postive
DCXR	AC133552.5	0.566770202	3.05E-95	postive
DNAJC30	AC133552.5	0.463699865	3.29E-60	postive
ECI1	AC133552.5	0.627164019	2.78E-122	postive
ENDOG	AC133552.5	0.545567568	5.15E-87	postive
ETFB	AC133552.5	0.45765235	1.67E-58	postive
FASTK	AC133552.5	0.463139328	4.75E-60	postive
FDX2	AC133552.5	0.444546189	6.37E-55	postive
FIS1	AC133552.5	0.512537491	2.58E-75	postive
FKBP8	AC133552.5	0.404568162	6.39E-45	postive
FMC1	AC133552.5	0.460386321	2.86E-59	postive
GADD45GIP1	AC133552.5	0.497965738	1.51E-70	postive
GFER	AC133552.5	0.567888009	1.08E-95	postive
GPX1	AC133552.5	0.471525455	1.81E-62	postive
GPX4	AC133552.5	0.493288153	4.56E-69	postive
GSTZ1	AC133552.5	0.449972712	2.19E-56	postive
HAGH	AC133552.5	0.491723483	1.41E-68	postive
HINT2	AC133552.5	0.584300461	1.65E-102	postive
HMGCL	AC133552.5	0.405300343	4.31E-45	postive
HSD17B8	AC133552.5	0.455495025	6.66E-58	postive
ISOC2	AC133552.5	0.415451276	1.64E-47	postive
MCAT	AC133552.5	0.447054831	1.35E-55	postive
MMAB	AC133552.5	0.476688705	5.44E-64	postive
MRPL12	AC133552.5	0.457805707	1.51E-58	postive
MRPL20	AC133552.5	0.43606384	1.10E-52	postive
MRPL23	AC133552.5	0.448688619	4.89E-56	postive
MRPL28	AC133552.5	0.630602767	5.27E-124	postive
MRPL40	AC133552.5	0.466671878	4.64E-61	postive
MRPL41	AC133552.5	0.565048697	1.50E-94	postive
MRPL43	AC133552.5	0.438864159	2.04E-53	postive
MRPL52	AC133552.5	0.46065885	2.39E-59	postive
MRPL54	AC133552.5	0.543421241	3.25E-86	postive
MRPL55	AC133552.5	0.442314743	2.50E-54	postive
MRPL57	AC133552.5	0.433616124	4.71E-52	postive
MRPS24	AC133552.5	0.433828032	4.16E-52	postive
MRPS26	AC133552.5	0.475221407	1.48E-63	postive
MRPS34	AC133552.5	0.587407111	7.63E-104	postive
MSRB2	AC133552.5	0.429463992	5.45E-51	postive
MTFP1	AC133552.5	0.408496482	7.61E-46	postive
NDUFA11	AC133552.5	0.493353638	4.35E-69	postive
NDUFA13	AC133552.5	0.52438109	2.31E-79	postive
NDUFA2	AC133552.5	0.521969876	1.59E-78	postive
NDUFA3	AC133552.5	0.47167845	1.63E-62	postive
NDUFAB1	AC133552.5	0.492295893	9.34E-69	postive
NDUFAF3	AC133552.5	0.460597682	2.49E-59	postive
NDUFB1	AC133552.5	0.430459616	3.04E-51	postive
NDUFB10	AC133552.5	0.631156039	2.77E-124	postive
NDUFB11	AC133552.5	0.441303959	4.64E-54	postive
NDUFB7	AC133552.5	0.541237758	2.09E-85	postive
NDUFC1	AC133552.5	0.404560256	6.41E-45	postive
NDUFS6	AC133552.5	0.451325436	9.36E-57	postive
NDUFS7	AC133552.5	0.544007793	1.97E-86	postive
NDUFS8	AC133552.5	0.467042026	3.63E-61	postive
NME3	AC133552.5	0.643606102	1.02E-130	postive
PAM16	AC133552.5	0.43311572	6.34E-52	postive
PARK7	AC133552.5	0.456506078	3.49E-58	postive
PET100	AC133552.5	0.402227367	2.24E-44	postive
POLRMT	AC133552.5	0.464388742	2.09E-60	postive
PRDX5	AC133552.5	0.40571286	3.45E-45	postive
PTGES2	AC133552.5	0.415975554	1.22E-47	postive
QTRT1	AC133552.5	0.464071248	2.58E-60	postive
RAB24	AC133552.5	0.401109857	4.06E-44	postive
RHOT2	AC133552.5	0.525056464	1.34E-79	postive
ROMO1	AC133552.5	0.431328942	1.82E-51	postive
SDHAF1	AC133552.5	0.485105277	1.57E-66	postive
SDHAF2	AC133552.5	0.408145717	9.21E-46	postive
SLC25A10	AC133552.5	0.419355659	1.83E-48	postive
SLC25A11	AC133552.5	0.42083811	7.89E-49	postive
SMDT1	AC133552.5	0.479225286	9.50E-65	postive
SURF1	AC133552.5	0.573216235	7.30E-98	postive
TIMM13	AC133552.5	0.541365149	1.88E-85	postive
TIMM17B	AC133552.5	0.422812187	2.56E-49	postive
TUFM	AC133552.5	0.497480072	2.15E-70	postive
TXNRD2	AC133552.5	0.467383284	2.89E-61	postive
UQCC2	AC133552.5	0.465976514	7.34E-61	postive
UQCR10	AC133552.5	0.405146005	4.68E-45	postive
UQCR11	AC133552.5	0.551522124	2.89E-89	postive
UQCRC1	AC133552.5	0.426616494	2.86E-50	postive
UQCRQ	AC133552.5	0.400188343	6.62E-44	postive
YBEY	AC133552.5	0.406411345	2.36E-45	postive
MRPL4	AC008946.1	0.401963572	2.58E-44	postive
TIMM44	AC008946.1	0.467637981	2.44E-61	postive
AASS	AC064801.1	0.40960947	4.14E-46	postive
CKMT2	AC064801.1	0.552920928	8.42E-90	postive
COA1	AC064801.1	0.507550205	1.17E-73	postive
COX20	AC064801.1	0.457680596	1.64E-58	postive
EXOG	AC064801.1	0.502380563	5.73E-72	postive
FAM185A	AC064801.1	0.468757633	1.16E-61	postive
IMMP2L	AC064801.1	0.402898068	1.56E-44	postive
MLYCD	AC064801.1	0.594267792	7.64E-107	postive
MTERF1	AC064801.1	0.462813818	5.88E-60	postive
NUDT13	AC064801.1	0.635848756	1.13E-126	postive
OXNAD1	AC064801.1	0.494797276	1.53E-69	postive
PDK1	AC064801.1	0.42719363	2.05E-50	postive
TAMM41	AC064801.1	0.597838124	1.97E-108	postive
XPNPEP3	AC064801.1	0.453134191	2.99E-57	postive
CKMT2	AC010524.1	0.46561315	9.34E-61	postive
COA1	AC010524.1	0.417605083	4.91E-48	postive
COX20	AC010524.1	0.439831719	1.13E-53	postive
EXOG	AC010524.1	0.409277392	4.97E-46	postive
MLYCD	AC010524.1	0.495392672	9.90E-70	postive
NUDT13	AC010524.1	0.599437217	3.76E-109	postive
PDK1	AC010524.1	0.428880968	7.66E-51	postive
TAMM41	AC010524.1	0.441790611	3.45E-54	postive
AASS	AC068790.4	0.447156983	1.27E-55	postive
CKMT2	AC068790.4	0.602433068	1.65E-110	postive
COA1	AC068790.4	0.514862155	4.26E-76	postive
COX20	AC068790.4	0.53096403	1.11E-81	postive
EXOG	AC068790.4	0.446694202	1.69E-55	postive
FAM185A	AC068790.4	0.425717326	4.81E-50	postive
MLYCD	AC068790.4	0.679627797	3.82E-151	postive
NUDT13	AC068790.4	0.73733253	8.48E-191	postive
OXNAD1	AC068790.4	0.460014061	3.64E-59	postive
STX17	AC068790.4	0.435368499	1.66E-52	postive
TAMM41	AC068790.4	0.552213216	1.57E-89	postive
XPNPEP3	AC068790.4	0.425260068	6.27E-50	postive
AURKAIP1	AL592071.1	0.409478319	4.45E-46	postive
DNAJC30	AL592071.1	0.422847843	2.51E-49	postive
FASTK	AL592071.1	0.401149295	3.98E-44	postive
HINT2	AL592071.1	0.410958289	1.98E-46	postive
AMT	AL390728.5	0.413743553	4.24E-47	postive
CPT1B	AL390728.5	0.444295802	7.43E-55	postive
MTRF1	AL390728.5	0.421914577	4.27E-49	postive
PPOX	AL390728.5	0.420349892	1.04E-48	postive
PYURF	AL390728.5	0.421346285	5.91E-49	postive
CHCHD5	AC067852.2	0.403951167	8.90E-45	postive
COA3	AC067852.2	0.458541324	9.43E-59	postive
COASY	AC067852.2	0.654977951	7.29E-137	postive
DHX30	AC067852.2	0.442566062	2.15E-54	postive
DMPK	AC067852.2	0.411700602	1.31E-46	postive
HSD17B8	AC067852.2	0.457199827	2.23E-58	postive
MRM1	AC067852.2	0.482037843	1.35E-65	postive
MRPL38	AC067852.2	0.417596966	4.93E-48	postive
POLRMT	AC067852.2	0.466519596	5.13E-61	postive
RAB24	AC067852.2	0.42739854	1.82E-50	postive
RHOT2	AC067852.2	0.445608159	3.31E-55	postive
SIRT3	AC067852.2	0.450525868	1.55E-56	postive
WDR81	AC067852.2	0.40444958	6.81E-45	postive
AASS	AC032044.1	0.429745766	4.62E-51	postive
AMT	AC032044.1	0.402945391	1.53E-44	postive
CKMT2	AC032044.1	0.526183336	5.42E-80	postive
COA1	AC032044.1	0.43173068	1.44E-51	postive
COX20	AC032044.1	0.466298765	5.93E-61	postive
ECHDC2	AC032044.1	0.409496886	4.41E-46	postive
EXOG	AC032044.1	0.431534307	1.61E-51	postive
FAM185A	AC032044.1	0.401706887	2.95E-44	postive
[truncated: 19,537 more rows]
