# Supplementary material for: A mitochondrial function-related LncRNA signature predicts prognosis and immune microenvironment for breast cancer
Source: Sci Rep. 2023 Mar 8;13:3918. doi: 10.1038/s41598-023-30927-y (PMC9995529; doi:10.1038/s41598-023-30927-y)
Supplement: Supplementary file 1 — Supplementary Information. [file 41598_2023_30927_MOESM1_ESM.zip › Supplementary Materials/Table S3.txt]

ID	TCGA-BH-A209-11A-42R-A157-07	TCGA-BH-A0C3-11A-23R-A12P-07	TCGA-E9-A1RD-11A-33R-A157-07	TCGA-A7-A0D9-11A-53R-A089-07	TCGA-E2-A1IG-11A-22R-A144-07	TCGA-A7-A13E-11A-61R-A12P-07	TCGA-E2-A15I-11A-32R-A137-07	TCGA-A7-A13G-11A-51R-A13Q-07	TCGA-A7-A0DC-11A-41R-A089-07	TCGA-E2-A153-11A-31R-A12D-07	TCGA-E2-A1L7-11A-33R-A144-07	TCGA-BH-A0B8-11A-41R-A089-07	TCGA-BH-A1F2-11A-32R-A13Q-07	TCGA-BH-A0BS-11A-11R-A12P-07	TCGA-BH-A0BC-11A-22R-A089-07	TCGA-BH-A0B3-11B-21R-A089-07	TCGA-BH-A0BZ-11A-61R-A12P-07	TCGA-BH-A18L-11A-42R-A12D-07	TCGA-E2-A1LB-11A-22R-A144-07	TCGA-E2-A15M-11A-22R-A12D-07	TCGA-BH-A0E0-11A-13R-A089-07	TCGA-BH-A203-11A-42R-A169-07	TCGA-GI-A2C8-11A-22R-A16F-07	TCGA-BH-A0DK-11A-13R-A089-07	TCGA-BH-A208-11A-51R-A157-07	TCGA-E9-A1ND-11A-43R-A144-07	TCGA-A7-A0CH-11A-32R-A089-07	TCGA-BH-A204-11A-53R-A157-07	TCGA-BH-A0HA-11A-31R-A12P-07	TCGA-BH-A0DV-11A-22R-A12P-07	TCGA-E2-A158-11A-22R-A12D-07	TCGA-BH-A1ET-11B-23R-A137-07	TCGA-AC-A2FF-11A-13R-A17B-07	TCGA-BH-A18M-11A-33R-A12D-07	TCGA-AC-A2FB-11A-13R-A17B-07	TCGA-BH-A0DZ-11A-22R-A089-07	TCGA-BH-A0DD-11A-23R-A12P-07	TCGA-BH-A0AZ-11A-22R-A12P-07	TCGA-BH-A1FM-11B-23R-A13Q-07	TCGA-E9-A1NA-11A-33R-A144-07	TCGA-E9-A1N9-11A-71R-A14D-07	TCGA-BH-A18V-11A-52R-A12D-07	TCGA-BH-A1EU-11A-23R-A137-07	TCGA-E2-A1BC-11A-32R-A12P-07	TCGA-BH-A1F8-11B-21R-A13Q-07	TCGA-E9-A1RF-11A-32R-A157-07	TCGA-BH-A1FR-11B-42R-A13Q-07	TCGA-BH-A0B7-11A-34R-A115-07	TCGA-BH-A0BV-11A-31R-A089-07
AADACL2-AS1	0.5813671	1.408307	0.2384853	0.08777454	1.005143	0.1930013	0.6661718	0.02203448	0.4137314	0.373655	0.186221183	0.3047762	0.751493	0.1316447	0.09504913	0.5578282	0.4321558	0.462191597	0.4596988	0.356329581	0.2769861	0.1790818	0	0.6253312	0.8335529	0.188670856	0	0.154025811	0.2420621	0.7209062	0.159198545	0.9394731	1.006898	1.128065	0.5667214	0.06496383	0.1604297	0.7110548	0.6709905	0.5721111	0.845798	0.03359457	0.2747125	0.04050882	0.2556788	0.09830954	0.03758899	0.2292255	0.7931972
AL513190.1	0.2734289	0.654303	0.260382	0.2300007	0.4389724	0.1404812	0.2216645	0.2117068	0.3613747	0.4153799	0.4879661	0.387211	0.2133279	0.4599415	0.3597573	0.8352626	0.2220398	0.457529416	0.3747567	0.084882812	0.2419342	0.491604	0.08210161	0.1130063	0.3438103	0.219726719	0.3093418	0.211410943	0.475717	0.3039822	0.278104748	0.2564329	0.3769189	0.3187771	0.1466679	0.3688283	0.2335462	0.2898339	0.1758235	0.2379581	0.1906489	0.4988354	0.1199742	0.1061476	0.1488822	0.4508108	0.328322	0.5148452	0.5146664
AC006946.3	0.4883176	1.91278	0.40063	0.3194792	0.09045717	0.2972032	0.5861942	0.1665702	0.294049	0.7132965	1.094911588	0.1629065	0.6312144	1.127861	1.330604	1.651068	0.1921701	0.724670775	1.930613	0.054417817	1.034016	0.9240038	0	0.362238	1.458626	0.369771584	0.8286818	0.129373532	1.194501	0.8978445	0.167147943	0.64115	0.7594407	1.031119	0.5641671	0.5729449	0.1122937	1.413488	1.202339	0.2517131	0.5500069	2.342066	0.8076038	0.2381769	0.6442699	0.1445059	1.168192	1.70533	0.8375635
AC124319.1	0.2826708	0.2622422	0.09662976	0	0	0.0312802	0	0.0214271	0.1547411	0.1981937	0.301813301	0.1077727	0.1096167	0.07680953	0.1848582	0.5166206	0.1730414	0.329597581	0.1490091	0	0.2094952	0.09951165	0	0.1048438	0.067548	0.122313418	0.07379944	0.042794308	0.2942371	0.1692152	0	0.1712956	0.279755	0.354902	0	0.06317309	0.1300062	0.2996303	0.2174982	0.07947727	0.3449125	0.1633427	0.3561867	0	0.2071925	0.04779982	0.3289756	0.3502822	0.2203808
ZNF433-AS1	0.3567773	0.5394789	0.400664	0.384827	0.3754049	0.3259832	0.2428196	0.1947938	0.3568345	0.4943907	0.434990342	0.3315658	0.344328	0.542157	0.5840922	0.5670284	0.3919096	0.391986603	0.4889926	0.387650725	0.6270985	0.6509143	0.1175517	0.5904787	0.5566651	0.559365843	0.5127286	0.246710273	0.6034857	0.5869259	0.373298965	0.5085324	0.5028907	0.3469647	0.3960065	0.4412356	0.230612	0.5212792	0.4340363	0.3700753	0.4824	0.6917686	0.5627175	0.244566	0.4364409	0.3100131	0.6929712	0.5719239	0.6816725
CDC37L1-DT	2.385764	1.024299	1.091112	2.454967	0.8552851	1.232889	1.610187	1.803197	1.351675	1.09082	1.028823939	1.004546	1.303926	1.390967	1.247165	1.568445	1.316663	1.085232906	1.174619	1.140909929	2.518581	2.120101	0.07789608	1.764625	1.798892	1.205226143	1.991582	1.572743161	1.473153	1.210297	1.154384228	0.9529151	1.192039	0.7561207	1.174121	1.884269	0.9694264	1.080308	0.7182407	0.9595184	2.176251	2.88842	1.090858	2.517759	2.118839	1.37481	1.518583	0.9158869	1.126854
AC006547.1	0.901907	0.7301987	1.002017	0.803148	0.8748051	0.5766484	0.6042241	0.6418866	0.704246	1.103719	0.89544159	0.8925004	0.8735651	0.6563651	1.029454	0.8258979	0.9755155	0.837191336	0.5751473	0.544418215	0.5517187	0.8527516	0.4423274	0.6341962	0.5966789	1.189075805	0.8007038	0.58551938	0.7458332	0.7520153	0.880700816	1.260936	0.8806491	1.170976	0.7466753	0.6095911	0.9287043	0.8829898	1.046246	0.8241515	0.7795202	0.8845434	0.9490324	0.4879106	0.835533	0.8743023	0.9791874	0.908076	0.825237
HCG27	0.4765094	1.018445	0.482492	0.647185	0.7650048	0.6681391	0.34229	0.4814543	0.6782182	0.448995	1.029793651	0.4858129	0.7652603	0.5255721	0.4016909	0.9028571	0.336012	0.440528411	0.901106	0.139812642	0.240758	0.5658932	0.09128137	0.2617531	0.8931697	0.542876209	0.9212389	0.267100834	0.4978906	0.5632838	0.332818963	0.7813976	0.7316956	0.8054989	0.3453846	0.09638325	0.3389992	0.6010034	0.28357	0.2131211	1.126066	1.141844	0.8151515	0.2076206	0.2184058	0.5900556	0.8821596	1.130686	0.5379762
AC100778.2	0.2939705	0.8272666	0.2874085	0.07693145	0.09439009	0.3383183	0.2085276	0.1448436	0.4184096	0.2232928	0.244824951	0.2185578	0.321096	0.1730732	0.4165369	0.7682994	0.1671045	0.283566825	0.2820374	0	0.1213845	0.6726823	0	0.1984434	0.1217635	0.206704612	0.1330325	0	0.318239	0.1634095	0.261622867	0.4631719	0.4862822	0.3053373	0.1103805	0.08540793	0.03515282	0.09348236	0.2646453	0.286535	0.3228301	0.04416677	0.7825229	0.1065139	0.1120469	0.5816139	0.5930188	0.04305181	0.1787685
BACH1-AS1	0.04845998	0.08658535	0.1148564	0	0.07779934	0.3718037	0	0.03183594	0.2299111	0.5398656	0.470849352	0.08006325	0.1492941	0.399427	0.4577641	0.7100154	0.05509314	0.044519024	0.1549762	0.187212149	0.2000981	0.03696309	0.1086469	0.264817	0.6356223	0.068149029	0.1461996	0.063582896	0.2185857	0.4489579	0.086255184	0.5797114	0.05937917	0.4554006	0.07581597	0.2346532	0	1.232819	0.5816777	0.1574476	0.1773913	0.8008808	0.5292148	0	0.277058	0.14204	0.1357737	0.2365646	0.03274372
GAS5	52.88857	94.71644	28.58668	13.72314	26.54942	17.51762	32.7149	31.55594	30.34996	65.80331	54.652703376	19.01847	27.32291	78.7965	59.25911	41.05193	23.9178	27.002418574	89.62266	29.939990605	73.34377	51.38447	3.399463	24.73416	93.5182	43.944262047	37.86533	22.230299188	92.90933	48.46901	25.530299277	37.74743	47.85315	31.51827	45.7484	70.06937	16.47847	51.17888	42.51402	31.59276	37.52763	99.23661	54.28005	54.95293	63.04654	17.17547	44.73385	58.56229	59.92956
AC087284.1	0.2165685	0.05441506	0.06015179	0.0708444	0.04346083	0.01947185	0.01920283	0.01333832	0.01926519	0.1850627	0.056363418	0	0	0.01593792	0	0.1125583	0.09232959	0.149217243	0.01855156	0	0.2235605	0.1548644	0.02275991	0	0.02803231	0.114209717	0.03062665	0.053278709	0.03663237	0.04514402	0	0.1540227	0.1990249	0.0401683	0.03811758	0.0393251	0.03237142	0.04304288	0.02707842	0.04947441	0	0.5897464	0.08314701	0	0.02579536	0.04463291	0.2730487	0.1189363	0.04115595
AC104964.3	0.5312128	1.59003	0.4368408	0.2858299	0.3666362	0.4428007	0.485986	0.288644	0.3886382	0.9729164	1.557377741	0.3629511	0.7550075	0.6605709	0.6049689	0.9377477	0.4853975	0.677288455	1.109117	0.366806531	0.4578234	1.192835	0.07095761	0.2681068	1.567972	0.356066763	0.4212503	0.405491027	1.91465	0.557455	0.415321728	1.129859	0.6569911	0.655621	0.3681634	0.4110779	0.2790224	0.8683073	0.8442124	0.4718059	0.6663545	0.4400771	0.7827544	0.2248523	0.6717527	0.3819807	0.5925523	2.224815	1.112021
LINC00957	1.917333	2.787549	2.030941	1.656502	1.256562	1.428231	2.056855	1.703046	1.241112	1.651871	1.312435643	0.969845	1.412351	2.362786	1.272772	2.277727	1.588549	1.295720997	2.807853	1.59049811	1.380946	1.652775	1.687071	1.063798	2.018052	1.9354526	2.020588	1.28713023	2.800662	1.570944	2.365523698	2.009334	1.539954	1.590058	2.061151	1.64825	2.537714	2.210548	1.660389	1.49763	1.02554	4.411726	2.011391	1.751036	1.461584	1.535837	2.410743	1.83092	1.703691
AC022726.1	0.06859311	0	0	0	0	0	0	0	0.1952578	0	0.095209703	0	0.1728979	0	0	0	0.07798208	0	0	0	0	0.0784796	0	0	0.07102873	0	0.1552046	0.202497702	0.09281971	0	0	0.1200816	0.06303658	0	0.1287773	0	0	0.290834	0.2058352	0	0.0836967	0	0	0	0.1307214	0	0	0.1004542	0
AL022328.3	0.5436938	1.653315	0.4646482	0.2736222	0.6714347	0.3910715	0.3560017	0.4945588	0.4464474	0.5400463	0.522461494	0.3627608	0.7203653	0.5663242	1.185198	1.16757	0.4754725	0.691585659	0.4872311	0.302944549	0.8346751	0.6220577	0.1054867	0.7259698	0.8228454	0.646964127	0.5914461	0.308667336	0.9338018	0.6509426	0.297764583	0.9335063	0.8263455	0.6826244	0.5103677	0.4860327	0.3500786	0.8201391	0.8994303	0.6624276	0.7909893	1.57088	1.284554	0.2273028	0.4782209	0.3677559	1.054595	0.8574855	0.8901565
AC018653.3	0.6744116	0.9521635	0.7171584	0.4097138	0.9860522	0.7796171	0.1366837	0.3678954	1.07988	1.902705	1.019688654	0.4178365	0.7386654	0.6097638	0.870276	1.688197	0.4655113	0.630629529	0.8253004	0.191916271	0.6464576	0.7027219	0.03037551	0.4993907	0.9976555	0.728252434	0.5177436	0.296275263	1.026685	0.6828272	0.664508769	1.106859	0.9407368	0.9292198	0.3391463	0.5773185	0.4176298	1.480811	0.9275679	0.9977689	1.645822	0.307594	0.5671721	0.2181773	0.4131196	0.2779809	1.174218	1.164042	1.269423
AL139022.2	0.7051309	1.245568	0.3988213	0.1258168	0.1029129	0.2766497	0.3182988	0.1579221	0.2280946	0.1947637	0.266931042	0.0794307	0.4578085	0.4151413	0.4087327	0.7615198	0.2186315	0.530007519	0.3514326	0.603632401	0.1764597	0.2933684	0.1077885	0.154544	0.6306005	0.405663634	0.1450445	0.536184659	0.8674348	0.4632272	0.17114742	0.4488829	0.2356401	0.4280236	1.083124	0.2327993	0.344942	0.5775648	0.3847214	0.3905091	0.3910884	0.4333927	0.4594044	0.3483941	0.3054101	0.3522944	0.9159665	0.4693911	0.2598801
LINC01768	0.02982935	0.4796756	0.3976842	0.1170942	0.3831127	0.1287351	0	0.02939474	0.2122814	0.04531531	0.124212659	0	0.1754405	0.07024737	0.2113312	0.7795979	0.9834588	0.657684401	0.04088358	0	0.1231696	0.4778023	0	0.3164256	0.2162198	0.041948877	0.5737028	0.146768292	0.1614595	0.2321376	0.159282158	0.2349916	0.1644778	0.08852215	0.2800094	0.08666393	0.07133954	0.2213332	0.4773994	0.07268719	0.2547826	0.1792651	0.1221586	0	0.170542	0.06557412	1.353914	3.188999	0.3023291
AL158163.1	0.6974534	1.119243	0.5739772	0.3042035	0.3732387	0.4830884	0.4886299	0.5854704	0.8578793	0.5493897	0.466117607	0.5228023	1.049026	0.4359682	1.037048	0.9308413	0.3328307	0.474617609	0.5546679	0.349277245	0.4385007	1.251152	0.07239281	0.4400895	0.8827118	0.411704445	0.3896586	0.313509177	1.071958	0.7945329	0.505761902	1.552614	0.4985204	0.9965586	0.5253785	0.3877541	0.5354143	1.2778	1.102448	0.314728	0.6619095	0.569213	1.287073	0.2495874	0.4102385	0.804466	0.7382167	1.450159	0.6108917
AC009704.2	0.1469852	0.2363619	0.05225609	0.1538629	0.1887802	0.1268694	0	0.1158749	0.2510458	0.2232928	0.57125822	0.1092789	0.2716966	0.1730732	0.2499221	0.1396908	0.06684178	0.121528639	0.04029106	0.085175714	0.04046151	0.1681706	0	0.1984434	0.273968	0.041340922	0.1330325	0	0.3977988	0.2287733	0.104649147	0.2830495	0.08104703	0.218098	0	0	0.07030564	0.6232158	0.2058352	0.07163375	0.2510901	0	0.06019407	0.05325694	0.1120469	0.09693565	0.09883647	0.5166217	0.4171265
RUSC1-AS1	1.033813	2.159222	1.177278	0.6129572	0.7196439	0.6390377	0.8078131	1.122217	1.270259	2.073575	1.300441066	0.8456681	1.187566	0.7798337	1.007081	1.679091	0.7621218	1.040632179	1.02395	0.374424298	0.6336438	1.700302	0.09846122	1.121578	0.9576152	1.419771442	0.9320222	0.854395166	1.557423	1.014645	0.848175979	2.156244	1.187583	1.102549	0.6861346	0.8506178	0.714694	1.605233	1.207789	0.915164	2.035073	1.413676	1.877059	0.4828568	0.6926451	0.8877497	1.778635	1.721007	1.191053
AP004609.3	0.8516249	1.383608	0.9511774	1.291848	0.6654652	0.6288249	1.593111	0.8020831	0.7401453	0.7441908	0.868257915	1.008567	0.6585536	0.8519171	1.334842	1.772716	1.233806	0.830832736	1.239528	0.786112161	2.344319	1.051977	0.7540188	0.7485868	1.256462	0.975066471	2.174224	1.401683932	1.437966	0.9635437	0.684135466	1.161044	0.8934532	0.8275223	1.443208	1.204279	0.6218355	0.6550712	1.078013	1.257982	0.8828136	1.913589	0.9259152	2.443968	1.22083	0.6792699	1.31761	0.9712708	1.161046
AC015813.1	1.517109	3.234481	1.728389	1.128418	1.157018	0.769664	1.452209	2.559082	2.482684	1.788847	1.685319866	1.843545	1.633903	1.225437	1.50579	1.938678	0.9887569	1.100846227	1.935344	0.470715991	1.059191	2.887366	0.5175961	0.9777061	1.755651	1.724667603	1.348774	1.19240904	2.647997	1.203185	0.960991388	2.356529	1.840989	1.750856	1.08242	1.369863	0.9903333	2.36429	1.866967	1.056666	1.830297	1.926977	2.491177	0.9958186	1.112729	1.694389	1.466145	2.905153	2.119508
AC107072.1	0.2581595	0	0.1147259	0	0	0	0.3662503	0.5087961	0.3674397	0	0.358334701	1.75939	0.5422706	0	0	0.4600272	0	0.177873736	0	0	0	0.2953687	0	0.3734345	0.2673263	0	0	0.635106428	0.1746698	0.1435033	0	0.1129859	0	0	0.1211677	0.1875092	0	0.2736484	0.1291148	0.1572686	0.315004	0	0	0.2338464	0	0	0	0.1890366	0
TDRKH-AS1	0.248883	0.3168409	0.2986291	0.3419438	0.2397393	0.286429	0.5296345	0.3188337	0.2656773	0.4915182	0.293639742	0.1387775	0.2718482	0.6593771	0.3702834	0.2956646	0.1980649	0.257223194	0.5116718	0.216335862	0.4967085	0.3132306	0.2824842	0.5160225	0.4638967	0.315002612	0.3097291	0.097965584	0.5893767	0.2628587	0.310095325	0.2832074	0.3087743	0.2585064	0.3621226	0.5061599	0.2232096	0.3033875	0.1867129	0.5154993	0.3036848	0.5234982	0.4331757	0.7665078	0.1660082	0.1367804	0.6275813	0.4009365	0.3405375
YTHDF3-AS1	0.2768563	0.2385017	0.7733611	0.4657674	1.015942	1.251731	0.72944	0.428721	1.576204	1.051467	1.262655703	0.7596252	0.7144679	1.164267	0.8125951	0.8222399	0.4946106	0.708522123	0.9757395	0.601627622	2.23192	0.5882691	0.6317936	1.735413	0.7371951	1.140214886	2.125417	1.167605132	0.8028	0.5935999	1.126362964	0.3288865	0.9268485	0.4401449	0.8353484	1.953439	0.8040106	0.8594388	0.4351781	0.6264462	1.713218	2.317464	0.485912	2.006259	0.7160548	0.3912528	0.6648749	0.8688311	0.9219773
AC010883.1	0.7491815	3.20306	0.5390387	0.4668077	0.8591159	0.4105722	1.265312	0.8085768	0.7108759	1.083924	0.594223374	1.502996	0.9591921	0.6301083	1.718686	1.568099	0.6083778	0.934060572	0.4889594	0.671882295	1.276672	1.387787	0.2699451	0.2752281	1.329915	0.75255021	1.452996	0.842553251	1.689645	0.5156022	1.015990713	1.686272	1.180273	1.799802	1.071634	1.295604	0.639905	1.474813	0.7137001	0.6954594	1.21886	1.661581	1.241843	0.2585236	1.019824	0.705828	0.7196686	1.933113	1.22937
AL049780.2	0.1934438	0.3110703	0.1719325	0.1012477	0.5590105	0.4452527	0.4391012	0.5337507	0.3854613	0.1763222	0.161104157	0.2876387	0.5201069	0.3188886	0.7126527	0.2757656	0.2199222	0.586450191	0.4242089	0.280244345	0.6390052	0.3098554	0.03252745	0.4850239	0.4006253	0.163223424	0.1313107	0.53300485	1.361187	0.5591544	0.413178785	0.3386498	0.3555469	0.5740673	0.1815865	0.05620168	0.3238465	0.9022194	0.3869927	0.188551	0.4720768	0.1162537	0.7129799	0.2803608	0.3686558	0.5102989	0.390229	1.133189	0.3529095
AC116025.2	0	0	0	0	0	0	0	0	0	0	0	0.03971535	0.02692991	0	0	0.03807599	0	0	0	0	0	0	0	0.09272639	0.0331895	0	0	0	0	0.03563286	0	0	0	0	0	0	0	0	0	0	0.03910884	0	0	0	0	0	0	0	0.03248502
AC005828.4	0.02572241	0.03446944	0.09144816	0	0	0	0.07298466	0	0.07322169	0.5079911	0.107110916	0.03187301	0.08644893	0.1817269	0.1093409	0.1527868	0.1169731	0.035445853	0.2820374	0.07452875	0.3186344	0.08828955	0	0.2232489	0	0.036173307	0.08730259	0.050624425	0.03480739	0.05719333	0.045784002	0.225153	0.2600259	0.1908358	0.09658296	0.1120979	0.03075872	0.1635941	0.0257294	0.03133977	0.1569313	0.1159378	0.1053396	0.3261987	0.04902053	0.0848187	0.1729638	0.07534067	0.07821121
C1QTNF7-AS1	0.2035105	0.02097809	0.3756735	0.08193581	0.1507952	0.1351222	0.4663937	0.9101673	0.1782508	0.1664725	0.13037536	0.193979	0.2499108	0.1290321	0	0.3161525	0.03559491	0.086289354	0.08582396	0.294828174	0.1292805	0.429864	0.06580802	0.2566418	0.3566316	0.198135601	0.0885539	0.400530184	0.275389	0.4002903	0.278641334	0.4795983	0.02877304	0.3251993	0.1469509	0.09096368	0.1123185	0.4314412	0.4227906	0.0762935	0.11461	0.2587189	0.09616451	0.6806554	0.5071761	0.2581032	0.2105315	0.2521877	0.1110651
LINC01637	0.332135	0.8345233	0.6457524	0.679055	0.7665055	0.2687627	0.1177998	0.2045599	0.945459	0.6307042	1.296605827	0.3601091	0.540685	0.5377416	1.000054	0.6411685	0.4011973	0.915373611	0.9104366	0.631533089	2.000005	0.3562561	0.01745259	1.181087	0.9028126	1.518009662	1.38561	0.510684993	0.5898937	0.7384963	0.369484927	0.4542561	0.7630744	0.1848094	0.6625252	0.8141848	0.3475195	1.210214	0.4775739	0.9357944	0.4052683	1.840088	0.8076038	0.07521375	0.9098899	0.2053505	1.116679	0.638413	0.9046888
AC002310.1	1.18906	0.6456936	0.5802228	0.5389623	0.7361342	0.570183	0.6615358	0.4135535	0.1880439	0.7319898	1.024794097	0.3851976	0.4701459	1.00661	0.627678	1.070963	0.910047	0.631855799	0.8627845	0.765602393	1.101762	0.7469093	0.3463007	1.049241	0.7725687	0.852478333	0.8704456	0.359441733	1.219916	0.7689638	0.788477194	0.7618971	0.7070655	0.4497332	0.5982117	0.9709016	0.4181973	1.112118	0.6918633	0.4545038	0.5120754	1.354448	0.6842751	0.6054151	0.5331889	0.6064978	0.7185525	1.320255	0.7325398
AC034236.2	0.6437953	1.619079	0.3840823	0.369271	0.467231	0.5328513	0.5505129	0.5301277	0.8033465	0.8976371	1.175159766	0.3169087	0.4668242	0.9969018	1.062169	1.875349	0.601576	0.923617659	1.220819	0.587712425	1.165292	0.6155043	0.6599032	0.6208445	1.433766	0.892963926	1.097518	0.885204239	1.20533	0.7451474	0.659289626	0.9649415	0.818575	0.6019506	1.158995	0.8967833	0.3058295	1.196574	0.9439016	0.5802334	0.6887043	2.809007	1.065435	0.591152	1.092458	0.4071297	0.9636556	1.162399	0.7687045
AC079310.1	0.1014198	1.630897	0.07211341	0	0.2605167	0	0	0.03997684	0.05774053	0.5546593	0	0	0.08521394	2.245106	0	0.3132566	0.1844833	0.27951587	0.1112033	0.029385621	0.1395922	0.1624528	0	0.7041907	0.4830968	0.199676656	0.5048584	0.039920975	0.1921368	2.660961	0	0.1242845	0.9134001	0	0.07616256	0.8250406	0	0.3225142	0.2434737	1.235682	0.8415106	1.767554	0.5814747	0	0.193281	0	0.8865632	0.237646	0.0822335
AP002449.1	0.269597	0.2809914	0.1597449	0.03919609	0.3366381	0.172371	0.2974818	0.2951876	0.2558125	0.182026	0.207894605	0.1855897	0.1510121	0.1410875	0.1697783	0.2846863	0.1362219	0.288951005	0.2052804	0.173585948	0	0.5826365	0	0.02888734	0.1550944	0.042125877	0.03388961	0	0.08107038	0.2331171	0.159954234	0.5768477	0.3854009	0.3555826	0.2249527	0.0870296	0.1791014	0.1905147	0.7490839	0.2189817	0.1096533	0.09001076	0.429359	0.2713407	0.0570872	0.0658508	0.1007131	0.3070847	0.1518024
AC020915.1	0.542135	1.176223	0.5047939	0.4391387	0.5387958	0.3713812	0.3662503	0.6868748	0.8818554	1.058895	0.895836753	0.4158558	0.4771981	0.668755	0.4023747	1.349413	0.2934962	0.533621207	0.6368918	0.037399882	0.6395861	0.9451797	0.1302281	0.3983301	0.9891074	0.363048465	0.7009605	0.254042571	1.886434	0.9184209	0.321653424	1.649594	0.806639	0.6512011	0.5573715	0.3000148	0.3704468	1.559796	1.032919	0.345991	0.8820111	2.443547	1.110088	0.3273849	0.6887831	0.2270057	0.9547603	1.247641	1.648408
AC091982.1	0.2989215	0.7343805	0.6199223	0.3259464	0.3599243	0.7167006	0.8481586	1.178265	0.6381848	0.2270535	0.034576155	0.6173298	0.8371896	0.4399704	0.2117761	0.5622554	0.3964773	0.549224166	0.3414137	0.360876051	0.3428581	0.6555112	0.2094311	0.6005525	0.6706608	0.280247938	0.1690913	0.78441215	0.4719149	0.360017	0.576396486	0.6323245	0.4120602	0.7392376	0.5378146	0.3256739	0.4765982	0.8449494	0.72259	0.6373519	0.4559268	0.07485106	0.5610721	0.541539	0.4747252	0.2738007	0.3768791	0.2188845	0.3534598
AC027702.1	0.3609857	0.3977423	0.3279734	0.2204282	0.2446943	0.126941	0.4210844	0.2924859	0.5252105	0.3655947	0.267232659	0.2683815	0.3639646	0.3305992	0.3637285	0.4669579	0.3647975	0.364791899	0.4068031	0.371885828	0.4416477	0.449728	0.03372196	0.440948	0.4485645	0.360997343	0.4900783	0.236819346	0.4016419	0.3656496	0.314124812	0.4493901	0.4496966	0.2856715	0.3915702	0.2796748	0.2014435	0.7993006	0.465397	0.3518553	0.2936478	0.2651504	0.3613685	0.334255	0.2293164	0.2380674	0.3371329	0.5639057	0.4553041
AC005730.3	0.1163834	0.0519867	0.1034414	0.1015243	0	0.2232346	0	0.03822922	0.1104327	0.1178693	0.053848111	0	0	0.04567998	0	0.04608651	0.04410462	0.106918639	0	0.056202008	0.1601878	0	0	0.03741147	0.120516	0.109112927	0	0	0.2099856	0.0431294	0	0.1018725	0.1069555	0.1151272	0.03641653	0.05635523	0	0.3289762	0.23283	0.09453307	0.14201	0.05828566	0.1588729	0.2108451	0.1478652	0.1705644	0.1304317	0.2272571	0.0393193
PANK2-AS1	0.8693126	0.9923447	1.230507	0.674066	3.204768	1.760061	0.4567747	0.634553	0.8706905	0.7825881	0.938495647	1.396341	0.568093	0.682403	0.5930692	1.415201	0.4758498	2.440217916	0.7060529	0.746301493	0.8862998	0.9209341	0.3789706	0.5278325	1.500301	1.222510136	1.966981	0.728716219	1.132779	1.574956	0.401155063	0.9018374	0.6213606	0.8121556	1.692501	0.7015651	0.4235078	1.12624	1.256015	0.7845602	1.650021	1.112582	0.7911221	0.4083032	0.6749494	0.6370057	0.811871	1.225952	0.6852792
AC008781.2	0.1695376	0.1703922	0.3013695	0.05545954	0.1360908	0.06097304	0.3607839	0.2088342	0.06032593	0.2575533	0.117662141	0.1575573	0.2848944	0.1497213	0.3603355	0.2517562	0.2409297	0.292031506	0.2323652	0.245611163	0.4666964	0.2424668	0.1069037	0.3269874	0.3072258	0.119209944	0.5754153	0.166833927	0.2294171	0.2827228	0.150882203	0.2596989	0.2726567	0.1886711	0.1591457	0.2462808	0.2027321	0.4492734	0.1695837	0.4131236	0.1551512	0.1273585	0.2603618	0	0.2423224	0.1863479	0.3562539	0.1862151	0.2577468
AL133297.2	0.05855164	0.6669304	0.0780609	0.1532284	0.1410013	0.3790386	0	0.0865478	0.4166842	0.3557952	0.446994834	0	0.1721849	0.2757752	0.2074096	0.2782295	0.3661138	0.322739974	0.441374	0.254473421	0.08058932	0.3684496	0	0.3952502	0.6063071	0.205852222	0.6624197	0.20166266	0.5546217	0.488207	0.104217604	1.127529	0.3228513	0.5647165	0.247332	1.360892	0.1400314	0.7758072	0.3514053	0.4636993	0.3929431	0.08796928	0.8392419	0.05303732	0.502132	0.09653592	0.44293	0.5144913	0.771469
AC010538.1	0.2784073	0.2582869	0.1142068	0.08406763	0.06876382	0.154042	0.09114826	0.1266235	0.1219257	0.1626703	0.326987171	0.1061472	0.341884	0.3530381	0.09103499	0.3561799	0.1704314	0.354137754	0.1174092	0.093076628	0.2947649	0.1960214	0	0.08260994	0.06652917	0.361405712	0.02422877	0.063223264	0.3767388	0.1904719	0.076237614	0.3374239	0.09840552	0.3813262	0.2010324	0.1866608	0.0768272	0.3405127	0.2356394	0.1826499	0.07839465	0.4182853	0.2631107	0.1939902	0.1224404	0.04707885	0.2880122	0.470453	0.2387624
AC018926.1	0.1958451	0.3499243	0.1740668	0	0.1572083	0.187825	0.1389225	0.2251569	0.1858316	0.743796	0.271840118	0.2831202	0.4388028	0.192171	0.3237497	0.3489861	0.1484349	0.67469348	0.3578958	0.28372324	0.1347787	0.4108001	0.0823281	0.3147723	0.3379988	0.321318756	0.110784	0.289082926	0.8833876	0.4717464	0	0.6857074	0.209977	0.4843281	0.06128022	0.1422484	0.1951588	0.6227859	0.4244465	0.1590763	0.3982809	0.2942421	1.002543	0	0.1244107	0.3946507	0.4389703	0.4302212	0.2646596
LINC01126	0.1725246	1.109723	0.1840075	0.09029864	0.276977	0.09927566	0.1835702	0.2550163	0.2578329	0.406241	0.323284952	0.08551105	0.2101875	0.1929882	0.3911297	0.3996591	0.1078768	0.142644794	0.1064066	0.037490768	0.3205702	0.3651733	0.07977723	0.1746929	0.3751663	0.169834336	0.1171106	0.084886643	0.7937608	0.287704	0.199602671	0.596505	0.2378233	0.3711907	0.1133647	0.1002479	0.05157598	0.5120516	0.2674858	0.2207112	0.5052311	0.1425626	0.3532653	0.06251057	0.0986367	0.1896311	0.3045256	0.8843145	0.375946
AC116651.1	0.3064483	0.2737717	0.5447416	0.1002461	0.28699	1.138858	0.6159065	0.2516528	0.2907796	0.5431316	0.389914558	0.3480807	0.343308	0.2405593	0.6151411	0.2123627	0.4354934	0.527862705	0.1400042	0.591940572	0.8435788	0.3798356	0.06441137	0.3447776	0.2644415	0.071826135	0.231132	0.402081767	0.2418988	0.5110368	0.363636964	0.3800065	0.1408119	0.4168183	0.2397203	0.25968	0.427524	0.4601821	0.2809873	0.2489144	0.405086	0.5371506	0.4183271	0.09252914	0.2920072	0.5052509	0.5580883	0.2617953	0.2588285
AL137798.1	0	0.2245089	0.1861334	0	0.2017275	0.06025359	0.1188423	0.04127402	0.1192282	0.06362857	0.232547594	0.2075976	0	0.04931821	0	0.04975712	0.04761737	0.173151424	0	0	0.1152974	0.3833694	0	0	0.08674305	0.117803337	0.1421564	0.329730771	0.2833876	0.09312896	0	0.2199725	0.2309482	0.1242966	0.1179509	0.0608437	0	0.08879446	0.08379134	0	0	0	0.08576323	0.2276381	0	0	0.2112302	0.0613393	0.04245092
AC005785.1	0.326921	0.3484823	0.316982	0.1458316	0.3459241	0.1923953	0.1581143	0.2050094	0.2643797	0.4853551	0.278454752	0.2301661	0.2497112	0.2712115	0.2421407	0.6531696	0.2618582	0.378831033	0.336054	0.096875675	0.2045307	0.3230353	0.08120799	0.1218075	0.2462032	0.877699585	0.3446419	0.10967301	0.4423872	0.2973694	0.224823167	0.5658162	0.4165164	0.4079152	0.2510854	0.4749056	0.159926	0.5828095	0.2749855	0.2172628	0.2719814	1.004673	0.2738499	0.2557503	0.382314	0.2368355	0.4746323	0.5440613	0.376527
AC073367.1	0.4074253	0.2456875	0.07242379	0.1865891	0.09811424	0.1758333	0	0.08029781	0.05798905	0.5570467	0.33931263	0.05048465	0.2225099	0.1439214	0.1731885	0.2904045	0.208437	0.280718952	0.111682	0.17707261	0.05607722	0.2796891	0.06850832	0.09822523	0.1687569	0.114592055	0.06914065	0.120278405	0.3583613	0.4076563	0.145037412	0.3744582	0.09360525	0.6347686	0.1529808	0.1479628	0.2923181	0.3454958	0.3464056	0.04964003	0.4474231	0.03060624	0.08342536	0.1476218	0.1552903	0.2239116	0.2054721	0.2088352	0.454231
AC010654.1	0.4920367	0.5180655	0.4217028	0.5058624	0.6206616	0.3539153	0.7728425	0.346334	0.8003638	0.6940869	0.780531033	0.3701687	0.6053565	0.765592	0.2240948	0.7097779	0.6392986	1.01705032	0.5539522	0.610988165	0.2418677	0.4423219	0.2216134	0.6609051	0.582295	0.543674062	0.6163044	0.449605046	0.4042482	0.9182078	0.625563589	0.7075601	0.5167751	0.6257902	0.4453813	0.6637084	0.4622944	0.5774387	0.8788757	0.7279514	0.4931683	1.214477	0.2518764	0.9869011	0.368382	0.135206	0.7680621	0.720585	0.5877456
SCARNA9	0.9653557	0.9163208	0.786506	0.6315789	1.162362	0.4629114	1.483677	0.6738306	0.2289993	1.283206	1.06079253	1.196186	1.723591	0.5209847	0.6839229	1.863566	0.8231196	0.88684922	0.1102583	0.757533013	0.2768118	1.564701	0.1690875	0.853363	3.915233	3.450503114	0.04550617	1.741594964	1.905039	1.654556	0.787536711	1.056242	1.035014	0.9549358	0.6041223	0.2921532	1.010071	3.58146	0.7644476	0.5880867	1.177918	1.6921	1.070704	0.4372198	1.456451	1.724246	1.014264	1.943917	0.9784156
PRKAG2-AS1	2.673716	3.926493	3.21193	1.789202	3.155656	2.564223	6.114144	6.219956	2.884544	2.207085	3.728159834	4.493025	4.728898	4.657709	3.338706	4.670153	3.025812	4.323723566	4.33387	3.183652863	4.318597	3.380359	0.2052893	2.684361	4.096092	3.227791165	3.591192	3.556159122	4.014552	3.379668	2.911909755	2.863993	2.445906	3.369474	3.071388	3.759858	2.073079	3.33884	3.639195	2.960112	2.845328	6.603369	4.349811	11.258	4.443966	1.959217	4.26892	3.48653	3.229592
AGAP1-IT1	0.277988	0.1146213	0.03801159	0	0.1716507	0.123048	0.182022	0	0.3347907	0.1949104	0.267132044	0	0.07186718	0.2014322	0	0.3302404	0.1458641	0.088401104	0.08792432	0.216851723	0.3531851	0.1957262	0.03595655	0.1031069	0.02214299	0.150358927	0.1451537	0.063128049	0.1157451	0.1188657	0.038061399	0.1684579	0.1572117	0.3807519	0.2408756	0.5280757	0.0767115	0.2946665	0.1925055	0.02605354	0.1565532	0.4176554	0.2189287	0	0.08150402	0.02350398	0.1437892	0.1565815	0.08669195
AL021707.7	0.3413167	0.3659064	0.1213447	0.2679656	0.2191847	0.1964035	0.3389576	0.3027092	0.6801168	0.5185117	0.379007857	0.1691721	0.2580999	0.3215168	0.09672468	0.4865672	0.2328215	0.470339205	0.3274617	0.098893918	0.2348907	0.1952557	0	0.06582979	0.3887799	0.095998392	0.193073	0.201524155	0.692801	0.265619	0.243007394	0.5975215	0.3764011	0.6583835	0.2242768	0.04958177	0.2040723	0.4341537	0.4096913	0.2495128	0.5830602	0.307681	0.5591103	0.1855031	0.4553253	0.1500638	0.6885291	0.6997989	0.3113408
LDLRAD4-AS1	0.2852721	0.3475275	0.1613496	0.05090122	0.2394017	0.382404	0.2851401	0.1852808	0.2214705	0.1871377	0.548955673	0.01606749	0.1198443	0.2748308	0.2388525	0.1694468	0.2506109	0.241226025	0.1688361	0.28177993	0.6871251	0.2002842	0.02725474	0.3188687	0.2282649	0.200588421	0.3300756	0.165881679	0.2807478	0.3099408	0.334662238	0.3632057	0.2085388	0.2501256	0.3590769	0.103601	0.1938221	0.4260918	0.1621305	0.2764768	0.1423991	0.1266316	0.331892	0.1174571	0.2594731	0.08551584	0.2615782	0.4272745	0.3351297
AC011468.1	1.998346	1.804054	1.439597	0.605536	0.5403308	0.7565173	1.074334	1.077894	0.7784279	1.565828	1.547475044	0.5473658	1.113462	1.015517	1.222027	2.673837	1.602272	1.333394226	1.355033	0.883745351	0.4342869	2.190104	0.0176853	1.054837	0.7841572	1.715740152	1.570671	0.620992952	2.191783	0.9354287	1.01091076	2.264739	1.894459	1.966372	1.559922	1.802866	0.9306904	1.739187	1.430784	0.9739007	1.411684	4.140095	2.92891	0.9145991	1.282813	1.410378	3.288619	1.940776	1.790863
AC010719.1	0.6842782	1.528284	0.6081854	0.04974283	0.06103135	0.300784	0.1887635	0.6743081	0.5140221	0.5775123	0.422134588	0.2119747	0.2395573	0.8281102	0.188529	5.690296	0.8211607	0.392893794	1.90177	0.027536727	0.07848558	0.7176628	0	0.3482722	0.6495278	0.908836183	0.5376063	0.112227642	0.7973548	0.4226334	0.236826483	0.798615	2.462984	0.5076692	0.6066496	0.6350714	0.136376	0.5238516	0.6084126	0.4863328	0.6262127	3.655377	2.257399	0.4132225	0.2535681	0.1880318	1.437892	2.1991	0.6935356
GSEC	0.3737523	0.2759777	0.5220135	0.6187991	0.2449122	0.5870477	0.3354589	0.3683066	0.27141	0.3012744	0.344089862	0.3024468	0.2883953	0.2335164	0.3998889	0.3669838	0.5202994	0.572846116	0.2718104	0.43095754	0.4934283	0.3621697	0.06092235	0.2427374	0.2803946	0.745502421	0.5695421	0.360285999	0.1238593	0.1229587	0.733134314	0.4306392	0.7149903	0.4413981	0.4510837	0.3545702	0.5244597	0.3314945	0.3204462	0.4414336	0.2187175	0.4010955	0.4138888	0.2141864	0.2979943	0.5198021	0.6475342	0.1508028	0.4599819
AC008937.3	0.5428943	0.3245805	0.3340548	0.1092879	0.1743163	0.216275	0.3554782	0.3045295	0.4755102	0.2030126	0.289829538	0.175939	0.4280748	0.1475195	0.1656837	0.4961077	0.2753685	0.126604247	0.6067123	0.302499042	0.1494458	0.6593671	0.07724313	0.3302332	0.3805469	0.082219799	0.1039414	0.180818536	0.4746909	0.3714202	0.222995021	0.6945308	0.3070252	0.3593999	0.2352079	0.2790578	0.1897632	0.3895465	0.5346873	0.3154624	0.2445913	0.1631313	0.6156791	0.2420998	0.1910071	0.4222973	0.2246495	0.4892712	0.237026
PKP4-AS1	0.09185451	0.2332233	0.09238226	0.03479203	0.1203016	0.04172823	0.06172758	0.08575216	0.1238561	0.1689179	0.211377211	0.05091867	0.1177966	0.31878	0.1335769	0.2067538	0.1099237	0.116583909	0.4141254	0.06653537	0.08650249	0.1410468	0	0.1118905	0.227778	0.091781915	0.03828592	0.057088218	0.4775617	0.1800509	0.081747125	0.2327424	0.2176983	0.07532068	0.07034081	0.0807624	0.06359105	0.3356548	0.1112225	0.08835317	0.1356759	0.1307409	0.1237391	0.01751658	0.08291931	0.06376564	0.1340956	0.325681	0.2498924
FAM160A1-DT	1.070857	1.647601	0.07050193	0	0.5093901	0.6276135	0.3938725	0	1.637057	0.7230196	1.431336936	0	0.6998017	1.681228	0.7867661	2.026004	0.7665333	0.874463058	1.467698	0.689495024	0.2729457	1.633603	0.3001066	0.6502071	1.27316	0.111551204	0.4038355	0.156115547	1.502746	1.9401	0	1.596951	0.9841102	0.6473491	0.9679879	0.8642185	0.04742685	1.639597	1.190165	0.4832277	0.7743114	0.1787644	1.867866	0	0.4535084	0	1.066771	1.858684	0.7637609
PCBP1-AS1	0.7960982	1.428562	0.883177	0.6846719	0.8388878	1.086942	0.9250998	1.077616	0.9095627	1.29735	1.251678326	0.7344617	1.061102	1.250145	0.9085681	1.453857	0.8844978	1.046172096	1.060368	0.786352575	0.8138313	1.033391	0.2512981	1.178098	1.169101	0.950598891	0.9432365	0.762037072	1.686424	1.375858	0.913318376	1.414584	0.929143	1.242468	0.921218	0.9525037	0.7408055	1.558076	1.261797	0.9135193	1.17715	1.387448	1.410785	0.8351912	0.9406425	0.7541207	1.318824	1.460531	1.204434
AL139123.1	0.2641632	0.5309897	0.3815302	0.0864137	0.1590363	0.190009	0.2342298	0.2603143	0.1879924	0.5016299	0.137500525	0.04091605	0.1387204	0.1555244	0.3275143	0.3922712	0.1126206	0.455025835	0.4073145	0.191348232	0.8635239	0.264458	0.0832854	0.2229027	0.2735432	0.185745726	0.2241443	0.032493817	0.2680979	0.2202608	0.235095526	0.5491639	0.5765648	0.4409638	0.1859783	0.1439024	0.07897122	0.2450108	0.2972644	0.1206945	0.2417472	0.8929905	0.6085201	0.05982116	0.1887861	0.145178	0.5550932	0.1934328	0.2008027
AC012645.4	0.1739718	0.5917958	0.2140973	0.07004315	0.1074232	0.1732646	0.09492821	0.1582495	0.0952365	0.3049494	0.074301258	0.1160766	0.06746439	0.06303063	0.3413169	0.3020599	0.09128533	0.036882396	0.1100504	0.019387309	0.09209665	0.2449806	0.01125125	0	0.1108611	0.432852317	0	0.052676122	0.1991993	0.1636559	0.119098817	0.2459919	0.2705642	0.3375689	0.06281078	0.07776066	0.1120185	0.3830046	0.1070886	0.3587089	0.1632914	0.3820155	0.4932396	0.1697094	0.1275181	0.2353499	0.2024704	0.2547807	0.1085079
AP4B1-AS1	0.3684803	0.6583783	0.3129489	0.08571601	0.2234824	0.1413562	0.174254	0.2097977	0.2564026	0.2612294	0.227317285	0.1826356	0.2614407	0.1157015	0.13923	0.4669249	0.1768763	0.203108418	0.19079	0.071176245	0.09016337	0.4965396	0.04130649	0.09475846	0.3306891	0.218792183	0.1204313	0.112810138	0.2326916	0.145655	0.174898055	0.3942125	0.3160554	0.2916024	0.09992493	0.07137029	0.1077087	0.3385097	0.327627	0.2095101	0.2298039	0.09842007	0.5365395	0.07417272	0.1872618	0.4230174	0.3991933	0.2758146	0.21578
AP002812.5	0.2592473	0.320682	0.2658675	0.1565641	0.1600787	0.05737631	0.1980426	0.3340761	0.4257553	0.3029506	0.553606982	0.1976843	0.3518666	0.2817788	0.1695399	0.5211918	0.2947328	0.274804929	0.1093291	0	0.8234372	0.3650624	0	0.1730806	0.3510535	0.224355793	0.7896471	0.019624075	0.7016231	0.4212385	0.070990924	0.3142023	0.2748997	0.3550832	0.205917	0.1158765	0.2384665	0.5284642	0.4986879	0.2429712	0.4136639	1.258381	0.2450034	0.1083839	0.3040375	0.3287916	0.301715	0.4672814	0.363814
AC011472.1	1.322557	1.437903	1.75214	1.044862	1.28198	1.041042	1.345278	2.901658	0.9589596	1.061445	1.177655346	1.515116	1.153159	0.6758069	1.131458	1.660086	1.276631	1.203539336	0.7524303	0.686869531	0.6525752	1.655933	1.153896	0.6978652	0.9302392	1.579165115	1.101025	1.522469539	1.013024	0.9154953	1.687812341	1.878465	0.8026363	0.8145904	0.9603978	0.5074942	2.148461	1.322554	1.07331	0.9729097	1.644221	1.237213	1.379597	1.446642	0.8084511	1.535979	1.384319	0.6943523	0.7334535
AC009716.1	0.1783765	0.2390343	0.1585408	0	0.1145488	0.05132153	0.101225	0.1757776	0.2031074	0.3251772	0.148555844	0.1768231	0.2697728	0.1680289	0	0.4238106	0.2839096	0.245805414	0.09779187	0.103366507	0	0.2449037	0.08998172	0.2408246	0.6649574	0.150510042	0	0.105319156	0.4827558	0.1189851	0	0.374727	0.2294975	0.4764182	0.1674428	0	0.3412826	0.5672359	0.42822	0.217331	0.5223684	0.05359937	0.5113471	0	0.4079297	0.1960633	0.4797791	0.5224629	0.2169477
LINC02878	0.2676284	0.4458727	0.1221483	0.1325039	0.1277368	0.04162194	0.01026172	0.08553374	0.3809169	0.2197665	0.110439376	0.05377656	0.133703	0.102204	0.1332366	0.3523047	0.1562422	0.069772173	0.356893	0.178140037	0.1792014	0.3062024	0.01824387	0.1604329	0.1647809	0.203440301	0.09819874	0.085414211	0.3719408	0.07237302	0.283240406	0.215266	0.2326541	0.311248	0.1561662	0.2206553	0.05189652	0.3603571	0.2459957	0.2291331	0.1412142	0.4890294	0.4295152	0.1179358	0.1929856	0.03180161	0.6444511	0.5508351	0.2932422
AC125257.1	6.740783	5.208109	4.087452	2.016418	3.065294	3.597201	4.063128	3.567217	5.504072	3.96065	4.217464907	3.452728	4.010581	5.671864	4.737859	8.145988	4.060364	4.066812817	6.190192	4.696684792	4.382147	7.523836	0.4033515	4.299382	4.200125	4.259314326	5.202877	3.056747729	5.108347	3.841284	3.200067337	6.379653	5.620238	4.501276	6.391287	12.57272	2.439618	3.847421	5.109069	3.477623	2.607652	5.810026	8.07714	3.739946	6.603216	4.85244	7.429534	5.294315	4.941027
AP001542.3	1.481845	1.588603	1.388901	1.374912	1.513913	0.813938	0.9938101	0.7699524	1.418861	1.473478	2.056854785	1.368785	0.6564869	1.459332	1.336159	1.088236	0.9189159	1.485093808	2.437189	1.366124708	1.186666	2.712684	4.394477	1.273126	1.478665	2.311247816	1.188773	0.901441382	1.82293	1.048364	1.150942042	1.650837	1.361805	1.359243	2.883194	1.996066	1.965289	0.9710104	1.751748	1.739803	1.512258	2.469233	1.489546	0.8785879	1.745764	2.250673	1.041721	1.223178	1.747657
CH17-340M24.3	4.891216	6.109046	4.305098	4.132107	4.650527	5.84087	4.816987	5.802658	4.900221	5.554838	5.767510871	4.589713	5.585931	7.21316	3.465267	6.036254	6.073604	7.034638543	4.751246	5.366069971	8.072071	4.971381	1.696812	6.617325	4.622331	12.221012701	9.88534	4.673023885	4.819485	4.408286	4.226215551	3.553954	6.022418	4.650521	4.680559	6.139516	4.741574	5.235012	4.655043	5.699016	4.287847	14.05523	3.9867	6.065146	6.018213	3.601532	5.747721	6.224298	4.187308
AC008966.2	0.5015019	0.8820525	0.5014508	0.2870919	0.5032055	0.2254522	0.3112723	0.09266155	0.4907308	0.5237769	0.478570628	0.5825795	0.3686961	0.3321631	0.9326565	1.117064	0.1069026	0.734269063	0.7303088	0.363265958	0.8196805	0.4662	0.1844658	0.7254356	1.038619	0.881574638	0.3546066	0.462660312	1.187601	0.6272328	0.446318216	1.042563	0.4608767	0.5115916	0.7649882	0.5919165	0.5247315	0.9635081	0.7524573	0.5728328	0.8031558	0.7534676	0.5776239	0.2271355	1.015472	0.4823244	0.6322916	0.8262526	1.143645
LINC00663	1.022154	1.778031	1.339439	0.7587617	0.9782899	1.036851	1.222384	0.907181	0.8253405	1.363683	1.37786059	0.8159607	1.20841	1.442745	0.9841189	1.350503	1.203036	1.358883108	1.522182	1.082128554	0.5636511	1.544313	0.3470545	0.8593416	1.248427	1.124160221	0.8858373	0.857554872	2.052592	1.49695	0.816379248	1.54567	1.029675	1.50696	0.8211111	0.9803782	1.343732	2.003745	1.64179	1.177519	1.235231	1.324055	1.475824	0.7775095	1.273674	1.022678	1.520038	1.827993	1.175442
AC091180.4	0.4056792	0.310647	0.2060383	0	0.3721667	0.2501139	0.2466584	0.1142195	0.2474594	1.144535	0.563097388	0.07181183	0.1947747	0.3412015	0.2463518	0.4130856	0.1976607	0.159723354	0.3177238	0.41979459	0.4786019	0.06630725	0	1.229539	0.1800361	0.163001352	0.1966981	0.057029965	0.6273855	0.7731604	0.103154159	0.3550985	0.3728164	0.5159577	0.3808128	0.4209391	0	0.6143127	0.2318797	0.1412208	1.838595	0.4353582	1.068015	0	0.2208925	0	0.9742452	0.7638621	0.7048586
AL031985.3	0.939241	1.42956	0.5153061	0.1668995	0.4467823	0.8340534	0.4030398	0.1371194	1.072762	1.171426	0.788658244	0.308917	0.423808	1.058157	1.166541	1.2191	0.7514173	0.639154297	1.525697	0.739140167	1.380532	0.9883815	0.155983	1.168539	0.9485773	0.538124102	0.4591496	0.211097032	1.294511	0.7863674	0.815250613	0.7003371	2.120593	0.7828553	0.7347246	1.406511	0.2981172	0.9218453	0.6669263	0.8759267	0.5376548	0.5313539	1.294013	0.1680562	0.89498	0.3313782	1.062361	1.732128	1.263387
LYRM4-AS1	1.382688	0.7411509	1.245881	0.8859	0.9797806	1.330637	0.6493625	0.8645092	0.678616	0.9416088	0.582384135	1.027985	0.568856	0.3817607	0.9998564	0.6343782	0.9865335	0.880409289	0.8756609	0.828875818	1.364985	0.7746237	0.3287042	0.8644084	0.4344726	0.630275542	0.6904468	0.844533732	0.8000323	0.7102881	0.814703097	0.9098057	1.37584	0.8348072	0.6892482	0.5817949	1.448159	0.8591713	0.801223	1.080496	0.7330347	0.5014367	0.6443474	0.4146101	0.7269129	1.362568	0.6892998	0.9356613	0.8891601
AC107464.2	0.6935628	3.846734	0.3767118	0.201671	0.7732431	0.4434403	0.1913248	0.09492465	1.179098	1.112162	1.417293968	0.07161696	0.6474872	1.837488	1.119224	1.647859	0.4161513	0.902642838	3.643908	0.669848626	1.352359	1.234377	0.03239505	1.300518	2.593464	1.002447253	0.5449009	0.22750081	2.502732	1.135175	0.205748459	0.927496	0.9029541	1.000528	0.8499824	1.25939	0.09215095	1.674565	0.9442726	0.8215526	0.5171707	3.762865	1.341258	0.1047073	1.79906	0.06352771	1.878429	2.87787	1.327787
AL162413.1	0	0	0.1147259	0	0	0	0	0	0	0	0	0	0	0	0.7315903	0	0	0	0	0	0	0	0	0	0	0	0	0	0	0	2.297524454	0.1129859	0	0	0	0.1875092	0	0	0	0	0	0	0	0	0.4919879	0	0	0	0
AC007038.1	1.074502	1.64559	1.057338	0.3766002	0.6776954	0.7728745	0.6805326	0.9643062	1.338176	2.069562	1.677878027	0.5230619	0.8060778	1.310398	0.9243742	1.777943	0.9379979	1.084068308	1.209712	0.277972093	0.316912	1.887965	0.09679114	0.7586439	1.510032	1.187266601	0.8900145	0.623090901	2.336799	1.535873	0.853809763	2.216966	1.393023	0.9110604	0.648411	0.8361898	0.7342189	1.627098	1.74654	0.3974221	1.123798	1.81615	2.593063	0.5214142	1.352967	1.244313	1.54826	2.529003	1.127933
PAN3-AS1	1.156081	1.873137	0.9621348	0.8663757	0.8773877	0.922268	0.9244363	1.149593	1.13686	0.7823347	0.97739702	0.5730063	0.997842	0.7548862	1.236014	1.548179	0.8005429	0.593790191	1.642122	0.776511236	1.2585	1.394857	0.1943943	0.5472985	1.675984	1.344972292	1.236582	1.520306579	1.365295	1.25021	0.860508789	1.352318	1.120381	0.7173505	0.9766961	1.068705	0.9425691	1.336846	0.7989637	0.8707398	1.102864	3.173829	1.29121	1.237603	1.001456	0.84329	1.307407	1.970122	1.448673
AC108449.2	5.607486	7.514338	5.121097	4.442791	5.079367	4.958478	5.656311	6.53969	4.35669	4.142082	3.106216569	5.322792	5.61918	2.544176	2.332607	6.478161	5.702439	3.331910194	5.041419	2.645770611	1.486961	9.388122	1.794961	3.919258	6.046321	0.795812758	1.658749	4.404325011	4.733805	4.489676	4.30369617	8.150539	5.318712	4.923563	3.332112	1.120979	5.536569	5.916655	6.406622	5.829197	4.299918	0.8888563	8.111151	2.143592	3.970663	8.312232	4.237614	6.78066	5.970123
AC009097.2	0	0.4501042	0	0	0.1470659	0.2196341	0	0.06018019	0.04346061	0.3710982	0.296685721	0	0.02565581	0.251682	0.04326609	0.6166673	0.0694292	0.126232974	0.5440593	0.088472838	0.1681111	0.1048082	0	0.3239109	0.1580962	0.171764865	0.380001	0	0.4131974	0.4752581	0	0.160367	0.2244916	0.09061622	0.08598999	0.3992132	0	0.2589361	0.1832598	0.07440667	0.1862927	1.055158	0.375145	0.0553185	0.1163842	0	0.1539936	0.3130283	0.09284428
AC026254.2	0.2189238	0.2095499	0.2501732	0.3683051	0.1506291	0.4499112	0.3105867	0.3698298	0.2225681	0.1900448	0	0.03875308	0.2364968	0.1841286	0.2215719	0.1857672	0.1777785	0.301680124	0.08572944	0.27184936	0	0.393608	0	0.1809594	0.1619267	0.219908211	0.2830604	0.246208659	0.5501714	0.2433866	0.167000676	0.2190035	0.1724481	0.2320294	0.2055047	0.3180223	0.07479653	0.3646636	0.4066833	0.07620948	0.2671289	0.281928	0.3842344	0.1133176	0.2980103	0.240631	0.2102996	0.5954236	0.1901876
AP000692.1	0.3811751	0.5107955	0.5928787	0.1870364	0.229482	0.4112611	0.1689913	0.04695266	0.6442526	0.5066799	0.628288193	0.2656797	0.5004175	0.4768806	0.1687813	1.160359	0.1354219	0.459606632	0.6203877	0.034513314	0.5246419	0.2180574	0.1001474	0.3675865	0.2220244	0.134011178	0.08085744	0.28132231	0.5158035	0.2913405	0.042403975	0.7298584	0.6568073	0.1767472	0.2012685	0.06921481	0.2279035	0.6818252	0.3574488	0.08707828	0.6685906	0.286343	0.9268473	0.04315957	0.1362047	0.4451558	0.6407787	0.5582288	0.4587691
AC092295.2	0.8466222	0.7517904	0.5802228	0.3870614	0.9006727	0.6749961	0.3762485	0.3216527	0.7549408	0.8832578	0.764550333	0.5814076	0.6599183	0.7566732	0.9394523	0.9209356	0.7189813	0.520076224	1.412011	0.812748864	1.221432	0.7819206	0.3258821	0.9246438	0.6654351	0.602472668	0.9116598	0.341278454	0.80057	0.6917435	0.653606095	0.8928482	1.059259	0.9686561	0.9192033	1.007593	0.548884	1.081226	0.6836037	1.031511	0.5227436	0.7202801	0.8354522	0.6467734	0.7775671	0.2578683	0.9602475	1.120368	1.054503
AP003096.1	0.2725541	0.4348065	0.2537812	0.06793033	0.145856	0.2240508	0.3130201	0.3197416	0.2770912	0.2366006	0.360299974	0.3055613	0.3489566	0.2139527	0.1655106	0.4317135	0.1918188	0.23250406	0.3024039	0.094012499	0.3394107	0.2969886	0.04364744	0.4130308	0.2419132	0.237275733	0.1174675	0.063858964	0.4917578	0.3030096	0.16170876	0.4657827	0.2862575	0.2888703	0.1705652	0.2262451	0.09311963	0.687873	0.5192918	0.09487871	0.2217121	0.03899918	0.3454832	0.1881031	0.02473431	0.1426567	0.4799983	0.627242	0.2893958
SHANK2-AS2	0	0.106894	0.07089801	0	0.1920944	0	0	0	0.05676737	0.06059013	0.055360698	0.09884213	0	0.2817788	0	0.04738108	0.04534351	0	0	0	0	0	0	0.03846235	0.04130041	0	0	0.03924815	0.05397101	0.1330227	0	0	0.03665329	0.05918054	0.1123184	0	0	0.04227714	0.03989503	0	0	0	0	0	0.07600937	0	0.06704778	0.2336407	0.1212713
RERG-AS1	0.1263986	0.1129207	0.07489523	0	0.06764157	0.06061118	0	0	0.05996791	0.4480433	0.175445774	0	0.1062014	0	0	0.1501572	0.04789997	0.232238705	0	0	0	0	0.07084614	0.3656777	0.2617735	0.059251233	0	0.082921908	0.2850694	0.5152491	0	0.1475187	0.0387198	0.1250342	0.1977515	0	0	0.8038928	0.2107215	0.1540019	0.4112811	0.1266027	0	0	0.08029476	0.09262101	0.07082792	0.2468133	0.2135143
SOX9-AS1	1.49817	4.609189	0.4045427	0.02257255	0.8628093	0.3226158	0.4217013	0.1124582	0.6572707	1.81229	1.300386585	0.09701309	1.145052	2.246892	1.737356	1.350989	0.3952598	0.928933117	2.635363	0.519054432	0.7397083	3.517786	1.484945	1.081331	2.013067	0.709132048	0.5945062	0.21546134	3.356109	2.180445	0.370824741	1.60989	1.520707	0.6025132	1.215754	0.9985304	0.007934024	2.056455	1.306111	0.9684515	1.79567	1.363688	3.124747	0.1081813	1.701956	0.04083981	2.351209	3.09384	2.874138
NPTN-IT1	0.9702184	1.950218	0.7351903	0.7161398	0.8087656	0.7694407	0.7676336	0.8641511	0.9117591	1.473909	1.303534689	0.8245936	0.9458263	0.6151491	0.4846826	1.196917	0.643429	0.797042626	0.8097921	0.207231057	0.1455232	1.316415	0.460143	0.4798107	0.7341814	0.078716159	0.1759054	0.507973867	1.910427	1.369032	0.48707921	1.355534	1.028797	1.098171	0.408669	0.09938071	0.5652167	1.450348	1.269092	0.4773858	1.517759	0.009344087	2.623386	0.2478792	0.4385437	1.298844	1.191882	1.648584	1.178752
AC099066.2	0.1113629	0.02487207	0.1154757	0.0121431	0.3724707	0.02670061	0.01316586	0	0.1188776	0.3383543	0.476608573	0.03449784	0.1247577	0.3606032	0.5785779	0.2976646	0.2215608	0.153459694	0.07631601	0.443665262	0.178824	0.2017387	12.61638	0.1163423	0.3171224	0.117456856	0.3149741	0.073057994	0.0627898	1.031723	0.049554449	0.1543402	0.1193987	0.371793	0.3397448	0.05392422	0.02219453	0.1672296	0.4641383	0.214831	0.4529469	0.264914	0.4180537	0	0.1768584	0.01020042	0.3432145	0.1902721	0.1034637
LINC02614	0.1370945	0.6641973	0.2680686	0.2235435	0.2979766	0.1850838	0.4069448	0.2327826	0.2431586	0.4133305	0.386439384	0.1698757	0.365058	0.5165665	0.2749441	0.6088595	0.2277952	0.462122941	0.4509582	0.20777712	0.3019107	0.4464314	0.01241281	0.2074636	0.4935927	0.376692443	0.2791816	0.288496057	0.7991429	0.3986202	0.187706246	0.507698	0.3275711	0.3724189	0.3029193	0.199152	0.1059284	0.7355418	0.5358687	0.1901614	0.4220641	0.5228566	0.6478105	0.1375567	0.3175412	0.2851481	0.3261956	0.4880356	0.4852534
AL121917.2	0.1456284	1.756351	0.3559444	0.1905533	0.2922463	0.3666199	0.2582534	0.3587665	0.7772764	0.3318475	0.303206286	0.09022513	0.4588443	0.2143445	0.6706244	0.6920067	0.08278097	0.551864667	0.3991914	0	0.2505501	0.5831638	0	0.2808738	0.4146985	0.255995712	0.1235667	0	0.7389877	0.3238022	0.129603944	0.6054884	0.4349524	0.3241272	0.5468081	0.2115489	0	0.7332373	0.437004	0.4435782	0.7996254	1.367471	0.4472883	0.06595667	0.1387658	0.1200511	0.5508233	0.4798621	0.3320968
AC074212.1	0.1201435	0.7318128	0.135906	0.2072267	0.2367195	0.109986	0.1007188	0.09686696	0.295365	0.4065131	0.667053829	0.1894728	0.2523644	0.2957955	0.3249949	0.5709055	0.1552143	0.466576491	0.6886052	0.30063751	0.4359572	0.1749491	0.02295687	0.4265771	0.5202581	0.483831896	0.3521652	0.123601482	0.7020383	0.291422	0.301329169	0.2390086	0.2710088	0.267405	0.1896741	0.5156504	0.2220306	0.4920408	0.1474889	0.3992204	0.4797753	1.050218	0.1900975	0.534249	0.333038	0.04802043	0.3029528	0.7677793	0.4095861
AP005131.1	0.02094656	0.06014899	0.01861727	0.03523931	0.08647286	0.01721894	0.01273578	0.01179506	0.1107353	0.07273369	0.074763194	0.01483153	0.0326848	0.02114083	0.0593598	0.03910312	0.01360783	0.041235218	0.01230385	0.004335076	0.04118632	0.03766028	0.002515822	0.08079931	0.07126824	0	0.02708312	0.044169678	0.1295759	0.113109	0.015978568	0.08381671	0.06049918	0.03996089	0.05898786	0.01738758	0.02862603	0.06660988	0.07183628	0.01093755	0.0255588	0.03147057	0.08578131	0.01084219	0.05702705	0.09209398	0.09557664	0.07011684	0.07885404
AL162724.2	0.3687993	0.9884224	0.5326558	0.6635338	0.5920833	0.4642265	0.06540184	0.408854	0	0.280131	0.639883395	0.1142461	0.2711353	0.8142309	0.5225645	0.6024166	0.5765104	0.444684339	0.2527348	0.200356509	0.444157	0.8439105	0	0.4890213	0.620579	0.388980498	0.8866315	0.589741683	0.6238208	0.6662652	0.492326669	0.3631689	0.5507514	0.6840348	0.3029193	0.6027082	0.165378	0.5375236	0.6916866	0.1685021	0.4500057	1.593015	0.377581	0.1670331	0.6149849	0.4560382	0.4649807	0.9451829	0.2803415
AP003059.1	0.6573506	0.61662	0.146063	0.1290205	0.2110667	0.3309763	0.1398873	0.1943319	0.2339026	0.2995845	0.547455794	0.2036331	0.3590032	0.2709077	0.2794268	0.4295007	0.4483969	0.317043464	0.8559053	0.14284677	0.3166675	0.8649106	0.2210662	0.190175	0.510519	0.23110724	0.1859222	0.194060297	0.9784744	0.4750224	0.23400712	0.6329301	0.2114352	0.341384	0.277676	0.1432362	0.3144224	0.6271109	0.1315058	0.4404978	0.2807327	0.09876181	0.4711022	0.4168095	0.3131867	0.2890119	0.331514	0.6257461	0.4663706
AC108134.4	0.4231422	1.638097	0.585026	0.06151969	0.3019233	0.4734496	0.1334024	0.1389923	0.6691783	1.357058	0.978894466	0.2330318	0.2765221	0.8857682	0.9992748	1.39633	0.8017694	0.712672914	1.159902	0.136224734	0.6471162	0.4303385	1.067267	1.088153	1.119761	0.462826685	0.9574377	0.138798094	1.208808	0.784041	0.334738662	0.4938455	0.8641439	1.046437	0.4854733	1.161067	0.1686637	1.345589	0.7994859	0.5728328	1.032629	1.977852	0.9627065	0	0.1792009	0.1550329	1.34362	0.6885438	1.000689
AC006449.2	0.9348986	1.487718	0.8569031	1.032164	1.125689	0.6304311	1.119098	0.6909577	0.8732364	1.153955	1.013807026	0.7240288	1.350097	1.548044	1.159104	0.9370924	0.8635793	0.925968212	2.322456	0.719524471	1.809529	1.270207	0.1228146	0.9297443	1.694167	1.232571948	0.8263208	0.977488906	1.106961	1.071845	0.416012658	1.457657	1.181352	1.083759	0.9598677	1.103449	0.8733957	1.920043	1.139717	1.032278	1.354647	2.106919	1.67503	1.640774	1.280586	0.6422486	1.375169	1.754228	1.154822
AL021368.2	0.7109998	1.226525	0.7215383	0.534596	0.4131418	0.3167704	0.6323155	0.6823401	0.5664009	0.6488759	0.51554133	0.3977694	0.6486577	0.6372665	0.4247789	0.9833167	0.4584507	0.475260542	0.6217787	0.265195349	0.2629091	1.308243	0.1271378	0.263516	0.9422853	0.328317371	0.3151506	0.305449168	1.52575	0.9379193	0.415546276	1.058926	0.3803396	0.7400663	0.3810263	0.1888406	0.4409669	1.133299	0.8783765	0.5818235	0.7154098	0.4783083	1.320052	0.2883756	0.647159	0.521971	0.758171	1.507489	0.7286853
AC073957.3	0.329862	1.278236	0.3305287	0.1759474	0.3406801	0.2750463	0.2772078	0.7660552	0.7804968	0.8649738	0.510353877	0.2785657	0.4678066	0.3389295	0.3274727	1.023342	0.3320181	0.35901121	0.7314276	0.076094758	0.1966437	0.9110624	0.04769377	0.4234615	0.6613933	0.215690972	0.2163058	0.155064458	1.157142	0.546578	0.231860266	0.8312604	0.7279242	0.717032	0.2406142	0.311313	0.2663146	1.008871	0.613668	0.5298916	1.117756	0.1893982	1.079832	0.2131538	0.2482508	0.348713	0.7311164	0.9877008	0.892242
AP001010.1	0.05278354	0.1414657	0.1407418	0.06906671	0.1271108	0.03796648	0.1872097	0.05201448	0.3380719	0.3207448	0.512858216	0.1635121	0.1330478	0.1864558	0.1495817	0.3135253	0.03000426	0.145472944	0.07234417	0.267638558	0.1453004	0.2113698	0	0.2290583	0.0273289	0.1855731	0.3284395	0.155825369	0.3928448	0.2347265	0.093950814	0.3003156	0.1212693	0.3524432	0.0743222	0.03833832	0.1262365	0.3077273	0.2111915	0.0643106	0.2898271	0.07930316	0.8646464	0	0.05029616	0.08702588	0.2661971	0.1546024	0.4814787
AC137630.1	0.108942	0.194651	0.177517	0.04751648	0.3206487	0	0.07727787	0.01789245	0	0.3309987	0.302430822	0.06749578	0.1220455	0.3634538	0.07718184	0.3666883	0.08256926	0.200164818	0.4977131	0.078912794	0.3248821	0.1038701	0	0.2801554	0.3196293	0.178738694	0.1437925	0.053602333	0.319409	0.04037176	0.032318119	0.2860768	0.1501754	0.1347076	0.1704405	0.1582559	0.1519842	0.3079419	0.1634574	0.1327331	0.1550851	0.08183843	0.1858935	0.16447	0.1384109	0.01995734	0.1526151	0.2659082	0.3496501
AC005005.3	0.6444833	0.7961708	0.438562	0.2240015	0.7436734	0.4056221	0.4143044	0.3770865	0.5446447	0.7954925	0.936498847	0.436728	0.7276425	1.090877	1.070145	0.8493646	0.767045	0.582820325	0.7452989	0.423069583	1.053377	0.5415092	0.06773092	0.7089075	0.8133545	0.934656686	0.8088802	0.366650094	1.294539	1.186701	0.591490338	0.7933051	0.8791591	0.5528553	0.6900544	1.316554	0.3251262	0.7898928	0.997206	0.5643825	0.7003811	1.180099	0.8041672	0.2371633	0.8252137	0.1881652	0.8802755	1.091318	0.6021709
LINC01511	0.01678342	0.03373605	0	0	0.05388938	0	0	0.01653888	0.04777585	3.607762	0	0	0	0	0	0.1196288	0	0.069383372	0	0	0	0.03840491	0.007055304	6.287913	0.02606906	0	2.126633	0	0	1.147517	0	0	0.1619504	0	0.007877333	0.5729449	0	0.05337114	0.4364875	0.01022432	7.935605	0.1512947	0.4467595	0	0.01599251	0	3.047107	0	0.03402095
LINC00160	0.5327101	1.921932	0.1638941	0	0.3289352	0.4126458	0.02906748	0	0.08748565	0.8403929	1.279766791	0	0.05164481	0.1447522	0.4645018	0.1703804	0.6755071	0.76231601	0.5054697	1.009203155	2.425238	0.3047454	0.05167781	3.714586	0.9335205	0.230506962	0.4172384	0.100810544	0.1940776	0.3644527	0.072937284	0.3048825	0.7155061	0.3040155	0.8654836	1.339352	0.0980018	0.868725	0.2049442	0.09985311	1.075014	1.231316	0.3356275	0	0.23428	0.04504081	0.5166452	1.080209	0.9552377
LINC01876	0.9626287	1.100273	0.1069478	0.01852338	0.443177	0.01018244	0.1004176	0.09765031	0.6951315	0.7096838	0.235793522	0.08770638	0.1070484	0.5750759	0.2808198	0.03363442	0.3138332	0.224337264	1.377569	0.389659784	0.1851023	0.08908178	0.0178528	0.723537	0.513064	0.10949368	0.3363282	0.020895825	0.3448118	0.7318237	0.075591532	0.5576073	0.5789247	0.5671419	0.2325502	0.1233859	0.06771211	0.3751411	0.2761229	0.2328454	0.5009285	0.3509343	0.9855504	0.02564616	0.3776976	0.1711596	0.9519046	0.487198	0.9326083
AL596202.1	0.8138545	1.035155	0.3718931	0.1443959	0.3986209	0.3770337	0.3587782	0.249208	0.4450209	0.6216767	0.580785356	0.1880177	0.4365559	0.8446063	0.3843929	0.8302736	0.3763746	0.557583472	0.9200923	0.299756176	0.2215032	0.7680733	0.2512767	0.4301107	0.4904157	0.452634906	0.322522	0.1855136	1.200855	0.6798746	0.253709792	1.006189	0.6211594	0.6072138	0.5265773	0.5276733	0.1594513	0.7457095	0.510522	0.4369705	0.5722708	0.6977292	0.8567714	0.3332008	0.5257643	0.414425	0.5024241	0.8080579	0.4939869
PP7080	2.597462	4.168634	1.783933	1.672508	2.373471	2.104628	1.937181	1.502383	3.507017	3.376662	3.548368572	1.393009	2.492955	5.095449	3.229471	4.878572	2.235176	2.709262648	5.248588	2.506170664	3.857711	3.488682	2.166545	3.108804	3.960121	3.385696004	2.816661	1.565952942	4.911089	3.692382	2.01012624	4.246161	3.88721	3.054366	3.493538	4.489104	1.72489	4.048334	3.568629	3.489931	2.511718	4.365229	4.151889	1.952947	3.414211	1.015617	3.598473	5.352619	4.718913
AL157932.1	1.056107	1.205576	0.2781233	0.4094533	0.3767803	0.1688096	0.2219699	0.2698161	0.3340361	0.8319041	1.085862732	0.4846804	0.5258381	0.8750926	0.5542351	0.7899457	0.5336294	0.215604528	0.9649876	0.566664873	0.2153489	0.9398094	0.1315435	0.5658098	0.5265518	0.220029373	0.2212628	0.500386883	0.5822327	0.6088017	0.417731719	0.479334	0.6829831	0.6384325	0.6241973	0.5113888	0.1870943	0.7463137	0.7825141	0.857829	0.381823	0.2938368	0.4805576	0	0.6708926	0.1289805	0.9863227	1.20296	0.6739523
AC008124.1	2.347978	3.050599	1.669244	1.220138	1.618858	1.641635	1.859106	1.8119	2.533937	2.039515	2.23213425	1.399556	2.074561	2.805953	2.05116	4.328731	1.672295	2.145636213	2.99409	2.06967793	2.108947	3.22902	2.18876	1.91246	2.907345	1.549392343	2.019104	2.129597361	3.297723	2.581141	1.805197785	3.41431	1.952592	2.366662	2.316383	2.035044	1.327942	2.841528	2.78068	2.012651	1.944413	2.573938	3.573709	1.517478	2.664218	1.820507	3.093404	3.169326	2.724355
AC008649.2	0	0	0	0	0	0	0	0	0	0.2673978	0.16287941	0	0.04929732	0	0	0.1394022	0.2668147	0	0.1608313	0	0	0.3356462	0	0.113162	0.3037799	0	0	0.057736948	0.5557676	0.3261438	0	0.1027144	0.05391972	0.2611769	0.05507623	0	0	0.3109641	0.05868856	0.07148575	0.07159181	0.2644531	0.1201394	0.1062938	0.2236309	0.1289805	0.09863227	0.1718514	0.1783991
AC026803.2	0.2101298	0.3419252	0.5202685	0.5302659	0.5060247	0.1943274	0.4258724	0.1183247	0.7690599	0.7524448	0.916670166	0.5393479	0.6305472	0.4771772	0.3190074	1.03417	0.1535736	0.827319701	0.7405719	0.456626462	1.115557	0.3262793	0.113571	0.709236	0.9014492	0.527686722	0.6962059	0.221548754	0.8327282	0.7342027	0.534308013	0.5123778	0.3448354	0.6903979	0.4508566	0.6322986	0.2512721	0.5886622	0.5855207	0.5303245	0.5677397	1.894222	0.2151334	0.7069774	0.3718513	0.1649751	0.3784726	0.9232019	0.5628562
AC008622.2	0.2888278	0.309636	0.4107354	0.8919103	0.8346496	0.1828199	0.3769785	0.3984673	0.5261952	0.1930602	0.384867214	0.7300967	0.2620901	0.3128837	0.29466	0.4529153	0.1444794	0.413929116	0.3800277	0.184108449	0.5565515	0.2511475	0.01942648	0.17826	0.4426437	0.633636255	0.74502	0.295590624	0.2970382	0.2311932	0.411273702	0.3033795	0.1061723	0.308567	0.3904183	0.4867001	0.3591937	0.3796342	0.2426813	0.3800552	0.3665221	0.6595907	0.1419385	1.92557	0.2862257	0.1142878	0.07768595	0.4737451	0.316154
U47924.1	0.1635803	0.5260958	0	0	0.05252352	0.04706444	0	0	0.09312989	0.04970066	0.227055398	0	0	0.03852275	0.1854261	0.1554623	0.03719422	0.135249615	0.1793602	0	0.04502975	0.07486303	0	0.03154976	0	0.092016892	0.1480523	0.032194335	0	0.07274359	0	0.1145479	0.1202633	0.1456332	0.03071071	0	0	0	0.03272496	0.03986072	0.07983971	0.3932267	0.2679607	0	0	0	0.1649931	0.095825	0
AC106791.1	0.6018584	0.5111767	0.7684921	0.3771249	0.5443632	0.8292333	0.7576461	0.7852167	0.5791289	0.1802873	0.470648563	0.8508095	0.5056875	0.3892753	0.3483243	0.6747065	0.5300453	0.513975451	0.4647303	0.282452837	0.2800178	0.5528243	0.4276146	0.155319	0.5617843	0.178814915	0.2685271	0.575577049	0.6423678	0.3863879	0.362117287	0.4822979	0.3271881	0.4024983	0.4296933	0.1600825	0.7703819	0.6559392	0.2882922	0.5370607	0.4861404	0.343868	0.4165789	0.5374976	0.3554062	0.5963134	0.3562539	0.434502	0.506902
AC100821.2	0.03226994	0.1297304	0.1434073	0	0.1554219	0.04642265	0.04578129	0.1589988	0.1377899	0.1470688	0.044791838	0.03998614	0.1897947	0.1139923	0.1828976	0.1150068	0.1467481	0.088936868	0.1769144	0.046749852	0.1776628	0.2953687	0	0.09335862	0.2004947	0.090762116	0.2190501	0.095265964	0.1310024	0.1435033	0.229752445	0.1694788	0.2372468	0.09576487	0.06058386	0.2812638	0.1543528	0.3420605	0.09683612	0.1572686	0.157502	0.09696614	0.19823	0.05846159	0	0.2482875	0.1627432	0.2362957	0.3924781
TAPT1-AS1	1.428613	1.576986	1.507256	0.9481112	1.122023	0.9610481	0.8165406	0.8710119	0.46811	1.428638	1.982966914	0.7641216	1.334186	1.270707	0.7791185	1.538419	1.378784	1.515435301	1.774907	0.930597851	1.068035	2.010816	0.06912819	1.09521	1.35695	0.816629102	0.8662642	0.900136363	1.432507	1.879617	0.914685812	2.037671	1.138149	1.403026	0.9310136	1.000321	1.376494	1.939209	1.711718	1.264752	1.467282	1.204444	1.346883	0.4934218	0.7443031	1.270899	2.030118	2.114774	1.833364
AC090844.2	0.3089888	1.478793	0.3138615	0.1925279	0.2834637	0.1481676	6.700672	9.250599	0.08376864	0.1564669	0.61269664	1.130385	1.68132	0.5024325	0.3335748	0.6991778	0.2007331	0.628548641	0.4638274	0.767375809	1.336614	0.6902138	0.07422326	0.1418922	0.990354	0.331070103	0.1831093	1.549264799	0.4579426	0.3598735	7.385410214	0.6825986	0.1487402	0.4803129	0.2209898	0.3206116	0.5278387	0.2807377	2.001614	0.215124	0.2693039	0.7295069	0.7833338	1.89258	0.2804076	0.5498713	0.5936334	0.3878678	0.3429947
AC004477.2	0.9385629	0.9674813	1.176426	0.5668153	0.5022673	1.038609	0.4097037	0.7351673	0.7878157	0.548392	0.5678694	0.6858639	0.4044052	0.8217752	1.227584	0.6289637	0.9575935	0.862235397	0.5607287	0.662421632	0.3974829	0.8535654	0.4451299	0.3713247	0.4485645	0.37227851	0.4628517	0.56836643	0.4559178	0.8294002	0.428352017	1.137519	0.5086732	0.6427608	0.7906707	1.363415	1.064773	0.5612111	0.5295896	0.7916744	0.4111069	1.084706	0.6898853	0.5667802	0.4586328	0.7142022	0.8091189	0.4229293	0.9268692
AP005131.3	0.1281092	0	0.1328405	0.02793826	0.1028355	0	0.06058275	0	0.5470155	0.06487244	0.118546819	0.02645699	0.01793978	0.150847	0	0.07609472	0.04854824	0.08826817	0.02926403	0.123728932	0.2057148	0.07328696	0	0.164723	0.08843878	0	0.02415591	0.063033119	0.115571	0.1661617	0	0.09344696	0.1177315	0	0.1603422	0	0	0.1131629	0.08542936	0.07804309	0.05210592	0.09623707	0.08743981	0	0.1627629	0.1408118	0.143573	0.06253842	0.108202
AC021483.2	0.2500643	0.3105803	0.2222567	0.07980647	0.1566681	0.1403847	0.1817092	0.1502566	0.1475757	0.2131065	0.20317947	0.1058052	0.1383628	0.3878089	0.1555572	0.2898224	0.2773589	0.126070302	0.3009368	0.203225302	0.1175261	0.3279759	0.01025565	0.2176229	0.2652594	0.051463056	0.2001059	0.102031703	0.4374248	0.3864972	0.119416005	0.2562566	0.196177	0.1447991	0.1832089	0.2657992	0.08022634	0.2973928	0.2074267	0.282381	0.1562842	0.1741059	0.2747518	0.19889	0.1511045	0.227932	0.2050602	0.3483535	0.3338087
AC105036.3	0.2723052	0.4344094	0.2420244	0.1866378	0.4371684	0.4663463	0.2207536	0.2044478	0.2768382	0.1772884	0.359970933	0.2892148	0.2723733	0.3053676	0.07349309	0.3697022	0.2358691	0.268028917	0.4087611	0.244209273	0.1249318	0.5044195	0.1744303	0.400149	0.308829	0.382941531	0.2200504	0.204162066	0.2982946	0.5333866	0.207721389	0.5221082	0.4051612	0.2501256	0.2677862	0.2825481	0.1705634	0.3711122	0.2464384	0.4265643	0.3797308	0.175336	0.2655136	0.1879313	0.3212524	0.2850528	0.2615782	0.3987895	0.3154162
DNM3OS	2.394699	1.44952	2.128405	1.615746	0.79506	1.326422	1.830411	1.54752	0.8625306	0.5345501	0.619562179	0.9850646	0.8431449	0.5102364	0.5909128	1.668188	0.6111698	0.853042927	0.3840317	0.500324254	0.5470938	1.535809	0.2027032	0.2544976	0.9008001	2.400884982	1.183213	1.109323114	0.5026066	0.5940337	1.229423366	1.192081	1.8474	0.7735024	1.602595	0.5916136	1.192179	0.5940141	1.042873	1.254396	0.6321041	1.272708	1.88132	1.080158	1.62058	1.958888	3.707967	1.30738	0.6901538
STPG3-AS1	0.07512578	0.3691331	0.0890289	0.07645656	0.1206096	0.02401642	0.2131615	0.1727394	0.1782115	0.2028932	0.139036392	0.1241192	0.2384588	0.0786308	0.09462073	0.4164855	0.1518381	0.184043371	0.2974575	0.036278545	0.09191257	0.1050547	0.007017974	0.06439787	0.3716795	0.434334877	0.2077607	0.041070962	0.304979	0.1670408	0.163433544	0.2630359	0.1380801	0.2477163	0.03917827	0.1091324	0.08983498	0.28314	0.2337882	0.1728938	0.2851888	0.8026357	0.2221979	0.665383	0.09544739	0.05504988	0.1543557	0.4034114	0.1099831
AL139349.1	0.2952951	1.483918	0.4374297	0.3541913	0.6716092	0.3186026	0.3142009	0.315242	1.541082	1.158878	0.819760495	0.4878724	0.6616265	0.8113145	0.9414312	2.192504	0.5035723	0.576471206	2.124812	0.035649801	0.2032192	0.3941662	0.02068904	0.2610374	1.248604	1.17660421	0.5567999	0.193723971	1.431869	0.7112987	0.394202636	1.098528	0.5879773	0.4381616	0.2078961	0.3574699	0.6179464	1.304217	0.9107407	0.8994567	1.080949	0.5176009	0.9573674	0.4903884	0.234483	0.2163832	0.5377766	1.76587	1.172219
AC138393.2	0.2230174	0.6309171	0.2202416	0.2918159	0.2784755	0.3921215	0.1757746	0.6837226	0.2468836	0.7528826	0.171975642	0.3684586	0.520504	0.2334223	0.2457786	0.323812	0.422573	0.614642228	0.2377384	0	0.0341063	0.6520792	0	0.1911706	0.692809	0.034847584	0	0.09753816	0.6035711	0.2754862	0.441060541	0.8025349	0.2732685	0.5147571	0.04652163	0.03599654	0.1777886	0.7879927	0.4213695	0.1207648	0.7256636	0.03722958	1.01479	0.08978395	0.1888959	0.6536813	0.999749	0.4354769	0.5274138
AC090607.1	0.2529848	0.8899104	0.2810656	0.248271	0.5584572	0.2274607	0.2243181	0.5297599	0.2700559	0.7686445	0.482834063	0.1959232	0.4251208	0.2978864	0.4928865	0.413239	0.1797582	0.39219376	0.3900785	0.045812773	0.08705082	0.9768875	0	0.3049576	0.2947139	0.088942831	0.3219891	0.311188005	1.112596	0.6328206	0.168860372	1.300973	0.4359211	0.7976851	0.2671627	0.04593767	0.1134442	1.005612	0.7907924	0.2697035	0.7717246	0.0950225	0.8417786	0	0.3615947	0.4518626	0.4784434	0.5557423	0.4807638
AC104938.1	0.206009	0.3185346	0.1549311	0.145148	0.2544108	0.1823747	0.2248188	0.343551	0.7217566	0.2166638	0.373931859	0.1374523	0.3195523	0.1865946	0.2469934	0.6965441	0.3062711	0.240208951	0.3692298	0.298447716	0.1963015	0.3988796	0.1598782	0.2292287	0.607153	0.133712046	0.2689232	0.280694359	0.6004275	0.2466462	0.423093231	0.4577441	0.2038839	0.09405478	0.4016385	0.3453016	0.1705461	0.6215116	0.6974506	0.2703055	0.212698	0.4047471	0.2920353	0.1722529	0.4832024	0.2264356	0.1331976	0.3713219	0.5942656
AC074032.1	0.8135376	1.141287	0.8925406	1.363897	0.9387462	0.8777497	0.8656229	0.8267368	0.7236951	0.714497	0.91749082	0.551286	0.9612316	1.46683	1.188752	0.9664552	0.9826998	1.121066338	0.9930646	0.681367584	2.25697	0.741727	0.181682	0.7722772	1.68485	1.287083187	1.567539	0.963178414	1.238482	1.271873	0.814520755	1.301816	0.7009081	1.207135	1.181304	1.015605	0.7600184	1.522582	0.7501837	0.6814505	0.7445035	2.329965	0.754824	0.7138909	1.1628	0.6706524	0.9188607	1.154189	0.7343592
AC015912.3	0.1632043	0.492081	0.2538475	0.05338777	0.2620139	0.1760859	0.2315375	0.3618593	0.6387961	0.185949	0.453066864	0.3033431	0.1028444	0.2402137	0.635937	0.4362327	0.6030166	0.50602011	0.1118424	0.7093081	0.05615779	0.280091	0.2401236	0.9836636	0.5914979	0.80329689	0.27696	0.281052845	0.2208469	0.2721614	0.363114497	0.2499975	0.2999672	0.302705	0.1149004	0.4741613	0.3415278	0.3027432	0.3673094	0.3976908	0.4978511	0.4904035	0	1.404422	0.3887835	0.40362	0.4115346	0.2390118	0.1240592
AL137003.1	1.320296	2.773853	1.029278	0.5929451	1.221493	0.9094304	0.8571815	0.5292442	1.465126	2.413674	1.956863263	0.436728	1.781502	3.063151	1.577474	4.559187	1.481936	1.911897364	2.070275	1.766842319	2.048232	2.278691	0.5597208	2.265914	3.655461	1.022772468	1.075975	0.869830553	3.126576	4.565191	1.095352478	2.409297	1.460124	2.797481	1.339147	2.0561	0.334492	2.36612	3.301636	0.9815348	2.273167	2.706494	5.269472	0.3445963	2.35623	0.522681	2.605089	2.605398	2.551571
LINC00513	0.2548047	0.07064529	0.2186607	0.6553217	0.3526486	0.3665551	0.5609341	1.324728	0.5002274	0.1201304	0.195132758	0.7512247	0.4060318	0.06207503	0.1618462	0.1878824	0.3296383	0.447986451	0.108382	0.127289201	0.08465369	0.2915303	0.03693556	0.2033554	0.1819672	0.148274744	0.1391655	0.743577575	0.07133792	0.1855952	0.609924499	0.1153631	0.09689534	0.221634	0.2144429	0.03829087	0.6829349	0.1490164	0.1406201	0.256924	0.08576841	0.1320084	0.2518764	0.2228486	0.1339571	0.6373999	0.2363268	0.2058814	0.1068628
WDR5B-DT	0.530428	1.605887	0.5718436	0.5012652	0.4967479	0.4309872	1.05213	0.8372873	0.7759321	0.4849725	0.981670991	0.4868599	0.7386584	0.9657738	0.8281319	0.956865	0.5304454	0.507595406	1.191464	0.59055849	0.9937073	0.955274	0.2353655	0.5588815	1.469786	0.511105933	0.7945714	0.802285948	1.408959	0.9992116	0.454577651	1.091949	0.5190542	0.8162042	0.5209667	0.8632818	0.552061	1.52537	1.110271	0.5864255	0.8689577	1.453654	0.9855504	1.414726	0.9734247	0.7395744	0.7430684	0.863121	1.22952
AC016831.1	0.1372898	0.07474021	0.1182098	0.08982116	0.144644	0.1172665	0.1278196	0.1183783	0.204565	0.1824935	0.187585699	0.1913825	0.1135499	0.06819906	0.1155026	0.1325153	0.1633983	0.130066306	0.04116153	0.08390818	0.03247802	0.1668951	0.0919801	0.09929667	0.2154685	0.153852688	0.09950306	0.19842878	0.179974	0.2504098	0.12981933	0.1276831	0.0630842	0.1750649	0.09665592	0.04985893	0.1539098	0.1978256	0.1716589	0.1777262	0.1099349	0.1998214	0.1537363	0.1476776	0.1062914	0.1933441	0.2524295	0.2104849	0.1130571
AC116407.2	0.7924896	0.6416126	0.2788106	0.1296205	0.1060242	0.1425068	0.2810758	0.6182465	0.2819886	0.2758964	0.343751312	0.04091605	0.2358246	0.4276921	0.3275143	1.294495	0.2440114	0.591533586	0.4525717	0.310940876	0.3408647	0.3589073	0.2498562	0.2229027	0.4274113	0.4411461	0.2801804	0.438666533	0.2010734	0.4221666	0.205708585	0.4913572	0.5613921	0.3919678	0.3874549	0.3597561	0.1381996	0.3325146	0.4789259	0.3419679	0.201456	0.42169	0.9465868	0.4785693	0.4719651	0.2177671	0.8048852	0.7253729	0.2008027
WASIR2	0.01347132	0.4513077	0.02394658	0.05288125	0.04325466	0.0775179	0.03822346	0.01327504	1.169602	0.1023249	0.430069637	0	0.0565937	0.4441447	0.2863197	1.10424	0.459458	0.167073053	0.4431252	0.195160673	0.3522915	0.04623893	0.01132597	0.3117859	0.4742886	0.189446542	0.2286102	0.079538945	0.492191	0.3744155	0.143867755	0.4362927	0.0247601	0.3398108	0.2402661	0.1369849	0.01610893	0.5997417	0	0.2461985	0	0.5869487	0.4137629	0.02440522	0.3337489	0	0.2491073	0.3748448	0.2457643
SUCLG2-AS1	0.7305437	0.3577	0.5452506	0.533103	0.50372	0.5389437	0.7573843	0.4937773	0.5598851	0.5691315	0.442009163	0.4061916	0.4918351	0.391504	0.3649506	0.5507581	0.7400324	0.57433505	0.6546766	0.366351083	0.1482477	0.6000894	0.5787676	0.5780516	0.5673631	0.131712834	0.233114	0.516128707	0.735088	0.6872254	0.391761261	0.3607201	0.4561836	0.4864047	0.2593596	0.1428583	0.4871889	1.002716	0.4356348	0.382279	0.4457015	0.2392173	0.5945157	0.2120968	0.3123604	0.3345751	0.5274484	0.6172369	0.5837982
AC009237.15	1.64377	1.78498	1.209087	0.7787582	0.9099883	0.6930967	0.8845566	1.563964	1.290806	1.291622	1.101467944	0.8779391	0.6429316	1.301469	0.803143	1.952743	1.159925	0.820136386	1.242991	1.026443857	0.6241249	1.945542	0.1667925	1.229874	0.9097632	0.637689918	0.3847587	0.864556056	1.534026	1.10277	0.554891136	1.587666	1.302253	0.8831012	0.5586775	1.111582	0.8811359	1.351856	1.445777	0.6906009	0.5878816	0.6812791	2.553382	0.5134351	1.080213	1.401794	1.762781	1.618696	1.00535
AC087741.1	0.9619239	2.990402	0.9830767	0.2647917	0.5563063	0.4586072	0.3814809	0.3059532	0.5089779	2.610983	2.120135323	0.1614434	0.6521645	1.511292	1.429758	1.923217	0.7311619	1.103984002	1.846514	0.510031576	1.194247	2.004493	0.08623394	0.9383252	2.956665	1.302069562	0.5049301	0.270062827	3.469866	1.648803	0.370062022	1.58692	1.538723	1.517804	1.035674	1.030898	0.2386713	2.917865	1.605491	0.8747723	1.532277	2.461448	2.321585	0.2812366	0.6920681	0.341262	2.483831	3.280276	2.301077
XIST	12.56382	27.83282	8.406055	5.253672	8.441695	6.108011	10.27958	13.90835	8.56287	17.19893	8.021404364	5.818142	14.18055	4.754532	4.874485	17.57433	9.592558	8.910821778	13.86582	4.57820637	1.361954	25.38065	2.155603	13.56207	27.39273	0.662215992	1.147693	6.685075898	35.70885	21.93445	5.560237421	24.04001	9.246803	12.65407	2.745803	0.7896066	0.0008518796	34.33387	18.00216	10.69342	22.39561	0.3724714	28.37209	2.903867	5.562295	10.88417	12.81772	30.3204	13.2385
RNF32-AS1	0.1913581	0.05128607	0.06803152	0.100156	0.06144261	0.05505652	0.0814438	0.037714	0.1089444	0.2325616	0.132805988	0.02371145	0.1125467	0.1351931	0.135571	0.3409905	0.1087755	0.184585952	0.0262272	0.083166853	0.07901446	0.1313634	0	0.1660827	0.1981529	0.107642402	0.1515441	0.037661298	0.2071556	0.1063703	0.034060336	0.1507493	0.1582711	0.1135756	0.1077772	0.02779786	0.06864749	0.3042586	0.2488332	0.04662952	0.2101442	0.2012505	0.3134635	0.03466725	0.1823405	0.04206642	0.1608424	0.19617	0.2909204
AC122129.1	0.9622309	1.60394	0.9317132	0.6653617	0.7535606	0.8778102	1.231933	1.634315	0.9353011	1.117128	0.542931366	0.7657951	1.301449	0.460575	0.4212186	0.9851087	0.7470812	0.679154263	0.6969355	0.101999677	0.1292093	1.566349	0.2038925	0.4752802	0.558955	0.176023498	0.2035617	0.500386883	1.524391	1.000174	0.696219532	1.711907	0.7980119	1.207218	0.2863964	0.1477345	0.6641849	1.335072	1.353749	0.7148575	1.279107	0.0822743	1.906212	0.3259677	0.3130832	1.607957	0.8153601	1.20296	1.197256
AC004596.1	0.1075665	0.2522536	0.2390122	0.175937	0.3453819	0.1934277	0.2289064	0.0794994	0.4975746	0.2451146	0.298612251	0.06664356	0.1581622	0.2533163	0.3048293	0.3514097	0.1222901	0.296456226	0.2580001	0.03895821	0.03701309	0.09230271	0.04521808	0.6742567	0.4733904	0.151270194	0.3955072	0.026462768	0.2547268	0.3886547	0.143595278	0.2824647	0.4695509	0.07980406	0.2019462	0.3515798	0.3215684	0.1710302	0.1613935	0.4914645	0.4921937	0.4848307	0.1651917	0.194872	0.4099899	0.02955803	0.4068581	0.1181479	0.7358964
AC012181.2	0.9450098	1.519638	0.6509405	0.958315	0.8723624	1.019599	1.005512	0.8613978	0.975152	1.615065	0.688646556	0.8196825	1.032209	0.6676422	0.4017051	0.9261779	0.5908991	0.9115659	0.8095084	0.308035631	0.5853118	1.189338	0.1191771	1.2075	0.5626752	0.465136968	0.6682062	0.627709182	1.246811	0.4727728	0.588716749	1.178738	1.150706	1.121771	0.8870847	0.3431949	0.9887827	0.9766652	0.7325816	0.8059691	1.700812	0.6034166	0.8707608	0.3852045	0.315167	0.8829048	1.58862	1.729952	0.6465113
AL353593.2	0.167263	1.29504	0.3468806	0.09727196	0.8950998	0.08020668	0.1581971	0.128198	0.6348435	0.5364288	0.49013058	0.06908599	0.7495258	0.1531834	0.4476681	0.9052018	0.3591871	0.486591764	0.4330234	0.134619993	0.1023189	1.063173	1.56251	0.6093564	1.289395	0.156814127	0.04205151	0.18288405	1.659821	1.074396	0.165397703	1.366478	0.666092	0.7721356	0.2093474	0.1079896	0	1.832083	1.375648	0.4075811	0.8617255	0.2233775	1.06553	0.03366898	0.2479258	0.08171016	0.2499373	1.279214	0.6404311
AC116036.2	1.044931	0.9472382	1.01068	1.407496	0.9868055	0.884241	0.3488098	1.211419	0.5686567	0.8870814	0.298612251	0.9520508	0.568093	0.977077	0.6532056	1.168323	0.7686805	0.931719568	0.4212247	0.489760354	1.353621	0.6329329	0.6718115	1.00768	0.5728421	1.728802213	0.6258576	0.725835918	0.7069969	1.059191	0.656435558	0.7532392	0.5366296	1.276865	0.634688	1.071481	0.9922682	0.6841209	0.5226076	0.5991187	0.3750047	2.12402	0.755162	0.6124548	0.7028399	0.4391479	0.7233033	0.7201394	0.4672358
AC138207.4	1.222411	0.7445897	0.6534056	0.3579327	0.5901228	0.7993305	0.4608447	0.9013442	0.6205108	0.6752826	0.557673211	0.5931718	0.4884026	0.4428841	0.3391478	0.9952023	0.8455022	0.777461361	0.5623769	0.631587405	0.235315	0.7530923	0.09343074	0.5111024	0.5134082	1.935457047	0.8123714	0.513132346	0.6130795	0.3136164	0.730338899	0.8230759	1.044828	0.6088362	0.569729	0.6084736	0.5826564	0.8698756	0.7439066	0.8540417	0.6466969	0.7063759	0.7526614	0.3097303	0.5538937	0.7704663	1.523248	0.8763285	0.6064783
AC109460.1	0.2017417	0.8110347	0.2732308	0.1257033	0.1233841	0.11056	0.06814535	0.2461362	0.3965266	0.1897233	0.160014143	0.1309424	0.3067241	0.1696773	0.05444853	0.2624873	0.2075125	0.238288225	0.2501699	0.055669648	0.1190028	0.2857762	0.02423053	0.1482284	0.2387488	0.351257987	0.06521114	0.141803194	0.5069916	0.2242845	0.136794419	0.4877198	0.2383704	0.3278554	0.1172326	0.1116428	0.2527293	0.3767757	0.2882807	0.2926176	0.2813297	0.2020675	0.491775	0.104424	0.09154037	0.2428638	0.242243	0.3376567	0.2531546
AL049780.1	0.2903635	0.5836543	0.1548447	0.151975	0.2330798	0.2506254	0.2883566	0.3433594	0.1653103	0.6616591	0.282124458	0.2158761	0.3415528	0.1709496	0.08228521	0.5519072	0.1650541	0.400124968	0.517357	0	0.2797554	0.3986571	0	0.1680073	0.481078	0.408336719	0.1642503	0.371452839	0.3929178	0.3873708	0.206730217	0.3812407	0.266842	0.1723376	0.2453089	0.3796199	0.347215	0.4924551	0.1452212	0.1061322	0.2834391	0.567123	0.356733	0.1578104	0.4980246	0.4149005	0.4881188	0.8504713	0.2354333
AC008443.4	1.314701	1.448568	2.388942	2.102556	1.688534	2.143466	2.942814	2.331982	1.621725	0.7101263	1.054359307	2.389295	1.59557	2.098459	1.283294	2.568327	1.5943	1.972714887	1.761863	1.058124223	4.021175	1.90531	0.8597019	1.915837	1.573155	2.382972433	2.049276	2.731219001	1.423236	1.299207	1.716052216	1.636668	1.23505	0.867007	1.590638	1.824935	2.166021	1.765201	1.227388	1.744193	1.354647	4.433308	1.256273	4.340112	2.11575	1.734071	1.768075	1.155224	1.332487
ARHGEF38-IT1	0.03113766	0.08345233	0	0	0.4998949	0.08958758	0	0	0.1329552	0.5676338	0.691523108	0	0.2354596	0.549963	0.1764801	0.2589334	0.141599	0.21454069	0.04267672	0.676642595	0	0.1425024	0	0.480442	0.838326	0.04378874	0.2465915	0.0306411	0.4213526	0.5192552	0	0.2452983	0.2575376	0.04620235	0	0.3618599	0	1.419251	0.3114612	0.03793761	1.101823	0.4210372	0	0	0.3560439	0	0	0.4104084	0.9783262
AL021707.3	0.6196808	1.119243	0.454985	0.8461	0.6920746	0.4263485	0.6497989	0.4248013	1.188776	1.105109	1.084523432	0.8680102	0.9281367	0.5075939	1.297983	1.664361	0.5819801	0.594037523	0.9231775	0.312257076	0.6674998	0.8939526	0.1812155	0.7794647	0.7253826	0.303114468	0.7010713	0.318155782	1.057299	0.9285505	0.91116245	1.202753	0.7675631	1.119377	0.5311146	0.4696626	0.3543964	1.285161	0.8084989	0.3610912	1.052006	0.1619169	1.268873	0.9762088	0.5648058	0.6218965	0.6793835	0.9469764	0.9557499
USP27X-AS1	0.9335285	1.058521	0.9109498	0.8627464	0.6078722	0.82643	0.7316586	0.4953452	0.6225358	0.7338788	0.878949716	0.5177055	0.6746594	1.283702	0.8324993	1.217574	0.7570177	0.818628089	1.360004	0.614733686	0.5391148	0.9560439	0.3128468	0.9757943	1.074836	0.679359656	0.6425471	0.430412356	1.227909	1.190252	0.824996137	1.319987	0.8639055	0.8911636	0.9620995	0.8155574	0.7962477	1.32861	1.064381	1.026042	0.9638397	0.6179084	0.9624409	0.5203754	1.020168	0.6242656	1.251065	1.338466	0.893226
AL122010.1	2.721431	2.510524	1.402205	1.522441	2.279521	1.787272	1.454828	2.059918	3.368198	1.947299	2.080332016	1.832698	2.319713	1.880873	4.023747	3.350105	2.264405	1.712034706	2.459601	2.485533799	3.745724	2.684983	0.3979191	2.453257	2.287125	2.801019752	3.078871	3.279619027	2.801995	2.214335	2.5272769	3.366038	3.225897	2.399442	2.110338	3.552258	2.169515	1.860429	3.215318	2.907286	2.141589	2.84434	3.270795	1.178975	1.578461	1.365581	2.784718	3.147984	2.198604
AP001434.1	0.2968385	0	0.04397159	0	0	0	0	0	0	0	0	0	0.04156778	0	0	0	0.05624491	0	0	0.071672247	0	0.05660375	0	0	0	0	0	0.048684116	0.06694662	0.05500125	0	0	0	0	0	0	0	0	0	0	0	0	0	0	0.0942834	0	0.1663346	0	0
AL157813.1	0.4837742	0.5834555	0.2149889	0.2848561	0.1165002	0.3479722	0.1715823	0.2383628	0.2065675	0.2204779	0.268598413	0.2697531	0.3251776	0.3987466	0.8225717	0.6896489	0.2474968	0.166661933	0.4309839	0.385467264	0.4328072	0.3321011	0.3253853	0.1632848	0.450857	0.408197592	0.3557543	0.309438566	0.4255159	0.1344579	0.430541209	0.2752467	0.3112096	0.3589143	0.3632967	0.3513802	0.2603225	0.5897192	0.338734	0.2062979	0.3246634	0.6178081	0.3962349	0.2191065	0.1843907	0.212697	0.6099406	0.2833939	0.2696755
AL031673.1	0.9140841	2.041538	1.164492	0.5980347	0.8315848	1.227311	0.7780854	0.6605615	2.341837	1.157193	1.057318057	0.1887757	1.152034	1.040445	0.8634649	1.085901	1.073843	1.17564615	1.461632	0.264848947	0.7968139	1.255	0.1024684	1.145947	1.262056	0.642736016	0.8962567	0.56968774	1.608012	0.6097349	1.030434787	1.253513	0.7000307	1.265905	0.8866564	0.7524512	0.5100931	1.679473	0.975288	0.296988	1.041	1.281784	1.55975	0.4415983	0.9290759	0.6698129	0.7683157	2.052629	0.7102787
RNF213-AS1	0.4277813	1.32803	0.2788216	0.1585951	0.5093581	0.2871841	0.1314933	0.2283387	0.3145793	0.6390334	0.747167887	0.2252797	0.4882205	0.6086459	0.4748082	0.9697954	0.5268636	0.599313465	0.7426584	0.361510279	0.5250041	0.5710115	0.07193115	0.5947324	0.6718394	0.255674352	0.5807606	0.206971665	0.8779537	0.6777043	0.323603118	0.7114451	0.4324408	0.6611935	0.5320671	0.4971372	0.3282371	0.9938046	0.7452548	0.4039313	0.5480737	0.7337583	0.766443	0.1614556	0.4212098	0.2860368	0.5573231	0.8405317	0.7298404
AL355385.1	0.1735791	0.465211	0.246843	0.09085059	0.222936	0	0	0	0.2470561	0.4746474	0.337307726	0	0.1458429	0.367897	0.6886608	0.7835834	0.2368062	0.23919451	0.3330662	0.100586479	0.2389109	0.317756	0.02918722	0.5021735	0.2875882	0.244103491	0.07855099	0.034162204	0.7516354	0.115785	0.123583222	0.2430992	0.2871324	0.154535	0.4236426	0.5547339	0.04151299	0.4047855	0.1736263	0.08459438	0.4659594	0.6780517	0.3554246	0.06289267	0.3307987	0.03815804	0.4668755	0.4067291	0.3518548
ACTN1-AS1	0.1820355	0.2439376	0.2696548	0.1587944	0.2191847	0.3928071	0.1076056	0.1345374	0.1295461	0.06913489	0.168447937	0.1691721	0.3696246	0.2500686	0.2794268	0.1802101	0.2931826	0.167231717	0.06237366	0.241740688	0.1252751	0.05206819	0	0.04388653	0.2199159	0.255995712	0.3089169	0.179132582	0.3694938	0.3204293	0.189005751	0.3053999	0.09758548	0.4051591	0.2563163	0.3085088	0.3627951	0.1607977	0.3489963	0.258754	0.2221182	0.7065268	0.2174318	0.08244584	0.2890955	0.2167589	0.4590194	0.2665901	0.107624
AC015802.5	0.4982026	0.6199316	0.5693164	0.2793826	0.2856542	0.1535787	0.5553419	1.08709	0.7597438	0.2703018	0.246972539	0.7055198	0.3288959	0.3352155	0.3025373	0.8454969	0.1213706	0.098075744	0.1950936	0.412429772	0.04897972	0.4885797	0.0897562	0.2059037	0.2947959	0.300265648	0.523378	0.280147196	0.3852367	0.1978115	0.253361093	0.8721717	0.4578446	0.4752242	0.4676648	0.2067771	0.3404273	0.4149305	0.4983379	0.3035009	0.1302648	1.122766	0.437199	0.5802203	0.6103609	0.3911439	0.777687	0.7296149	0.3967406
GK-AS1	0.2181071	0.3507305	0.1550826	0.02853909	0.1750784	0.1255052	0.09282841	0.1504505	0.2793897	0.2319364	0.302740531	0.02702596	0.4214883	0.1284092	0.09271305	0.1554623	0.1487769	0.21038829	0.2391469	0	0.180119	0.09981737	0.1100237	0.02103318	0.2710221	0.153361487	0.1727277	0.12877734	0.5607679	0.3879658	0.155285831	0.2481871	0.2605706	0.2589035	0.02047381	0.06336717	0.1304056	0.3467894	0.1308998	0.1062952	0.1862927	0.0327689	0.2233006	0.03951321	0.1662632	0.07192	0.4399817	0.19165	0.198952
L3MBTL4-AS1	0.3264884	0.04654386	0.1481782	0.1363426	0.2230451	0.1099245	0.009855071	0.0136907	0.05932246	0.2954806	0.221767807	0.008607583	0.07587543	0.1472308	0.2657563	0.1567933	0.1500506	0.095724613	0.04760416	0.080508551	0.03824444	0.08742566	0.005840301	0.1339784	0.1366712	0.967122745	0.1493199	0.034178917	0.1410006	0.1003961	0.037093105	0.1033677	0.4213336	0.09276636	0.1173738	0.1110011	0.09137325	0.1325401	0.0694845	0.04231789	0.06780907	0.2296067	0.1564634	0.03775406	0.06619211	0.0534474	0.6422678	0.1322516	0.02816216
SNHG12	1.980344	4.484927	2.051613	1.083818	1.755035	0.9677687	1.073698	1.085542	1.807277	6.119083	2.865510397	1.062824	1.734559	2.029831	2.817933	4.655215	1.529622	2.317573103	2.737275	0.682212824	2.031259	2.684295	0.3110769	1.731341	3.648525	5.079130801	1.712444	0.997137779	5.114924	2.87474	1.788626529	3.389576	3.616661	2.370726	1.464274	2.021679	0.8044447	3.093029	2.666411	2.99169	4.150459	5.90009	3.633141	1.790029	2.916671	1.381814	4.60134	4.926035	1.99009
AC098851.1	0.2491013	0.9680471	0.7749028	0.8474607	0.9198066	0.6808656	0.2473796	0.7118683	0.3900018	0.6054761	0.242033088	1.018594	0.648822	0.3813076	0.2470722	0.9765489	0.7079952	0.755183229	0.3072724	0.252613235	0.1028574	1.054518	0	0.4083757	0.1289732	0.280247938	0.3381827	0.392206075	0.4719149	0.3877106	0.931102016	0.8721717	0.2747068	0.7392376	0.04676648	0.108558	0.4765982	0.8185447	0.6229224	0.5766517	0.4559268	0.07485106	1.071138	0.09025649	0.4747252	0.9035423	0.5862563	0.6566534	0.5301897
SEC62-AS1	0.2051846	0.2749586	0.2917884	0.2684819	0.3294105	0.1771038	0.116438	0.768341	0.4088563	0.2493651	0.284803592	0.2033977	0.4137556	0.1449613	0.2325865	1.02376	0.3732321	0.226197814	0.3937112	0.059450679	0.1129648	0.3286617	0	0	0.2549644	0.115420032	0.1392804	0.242294938	0.4442469	0.1368673	0.073042685	0.7543277	0.07542527	0.5480186	0.1926076	0.2980638	0.2453585	0.5654872	0.2462884	0.2499935	0.3004373	0	0.6722251	0.07434422	0.07820617	0.1353177	0.8278269	0.36059	0.6238814
AC091153.3	0.09024644	0.2015586	0.1069478	0.07872434	0.09658986	0.1731014	0.3414198	0.08893153	0.1284482	0.411294	0.167020412	0.03727521	0.02527532	0.2125281	0.08524887	0.07147315	0.1709988	0.124360875	0.2061502	0.043580371	0.3312358	0.2753437	0.2782062	1.885633	0.3738038	0.126913129	0.5104982	0.118409673	0.1628278	0.03344356	0.214176008	0.1316573	0.4146792	0.2231808	0.1411912	0.4369918	0.1438882	0.09566098	0.2708129	0.1466064	1.651769	0.6327452	0.3079845	0.2179924	0.1719873	0.1322597	1.163108	0.2202757	0.1524456
AC018845.3	0.027517	0.4793657	0.2201136	0.07201142	0.176707	0.197926	0.1561532	0.1355804	0.4699811	0.16721	0.267362132	0	0.1156003	0.06480184	0.1559592	0.1961356	0.06256702	0.227512918	0.3771431	0.119592645	0.1136216	0.4722464	0.0694045	0.2122883	0.7408462	0.154788105	0.3113116	0.216625448	0.5213014	0.2447342	0.048978234	0.3131198	0.1517276	0.2041499	0	0.4397019	0.06580935	0.2916795	0.1926714	0.2346838	0.235032	0.3720794	0.2817223	0.09970194	0.367084	0.1209817	0.4163199	0.402985	0.2231142
TMEM161B-AS1	1.445786	2.567527	1.390202	1.314212	1.047583	1.02613	1.266076	1.54765	0.9742657	1.24882	1.331949217	1.117702	1.198639	1.913311	1.196518	2.401524	1.11276	1.458973353	2.012257	0.708988519	1.430828	1.976222	1.446816	1.418922	2.676274	1.057085246	0.9553527	1.183509883	2.865388	2.240319	1.002029138	2.094273	1.18463	1.509284	0.9638279	0.9897142	0.9524046	2.08858	1.631751	1.063928	1.315296	2.53261	2.698441	1.205318	1.658062	1.079351	1.446444	2.538941	1.653377
AL137779.2	0.3486306	0.1274138	0.845079	1.327068	0.5597038	0.3647494	0.5845289	0.6871019	0.6766468	1.107393	0.527903801	1.453068	0.9852862	1.007611	0.9879735	1.242484	0.3963509	0.742464031	0.9990924	0.321405233	1.657658	0.326356	0.1332319	0.8863512	0.393829	1.649115236	1.290831	0.873271338	1.157967	0.9513498	0.789774031	0.9432303	0.8446621	1.26974	0.833028	0.9668444	1.061176	1.209428	0.8242599	0.6950713	1.005481	0.952346	0.4542771	1.033517	0.604003	0.4528713	0.6926275	0.603398	0.8673065
AC130895.1	0.02880076	0	0.02559807	0	0	0	0.04085957	0.02838112	0	0	0	0	0	0	0	0	0.06548596	0	0	0	0.07928158	0.03295188	0	0	0	0	0.09775057	0	0	0.03201898	0	0.05041966	0	0	0.05407078	0.04183776	0.03443978	0	0	0	0	0	0	0	0	0	0	0.2530713	0.05838078
AP002336.2	0.4478277	0.529512	0.210721	0.2757543	0.3383333	0.3410644	0.2989798	0.1557539	0.3374447	0.6803181	0.585036247	0.3264174	0.2877354	0.2791649	0.1866302	0.4694155	0.2096401	0.508210673	0.2527348	0.41979459	0.4350926	0.6630725	0.8859053	0.2794408	0.5728421	0.592732187	0.08940822	0.233304402	0.8555256	0.4685821	0.281329525	0.4842252	0.5325948	0.390877	0.4945621	0.4592063	0.1260023	0.5305428	0.4479494	0.2888608	0.1607163	0.3166241	0.755162	0.190895	0.5522313	0.2895481	0.4871226	0.9644724	0.3470895
AC005104.1	0.8352219	1.076195	0.7708956	0.4203381	1.134603	0.462126	0.9114826	1.202923	1.188776	1.122425	1.203907311	0.597078	1.349542	0.7565101	0.6372449	1.106702	0.6573783	1.106680482	1.276826	0.186153257	0.3095031	1.506915	0.1890566	0.8364256	0.7318209	0.767987137	0.3997748	0.821902436	1.651855	1.321399	0.743316735	1.377814	0.8561281	1.382307	0.4523229	0.1866608	0.4993768	2.111179	1.735163	0.6262281	1.293512	0.2413185	1.315554	0.1745912	0.7958628	0.6708737	1.242052	1.693631	1.855835
GHRLOS	0.3151597	0.6334968	0.2579992	0.2713047	0.319559	0.05965528	0.270623	0.4086418	0.2360886	0.3401824	0.679203333	0.215813	0.2229898	0.1269541	0.1880255	0.5813038	0.311154	0.422865715	0.3296477	0.084106042	0.2397203	0.5693438	0.09762035	0.1119722	0.5152902	0.279920545	0.4597665	0.285649503	0.4152489	0.4518006	0.236194103	0.5081725	0.62499	0.369187	0.4126214	0.2289102	0.2578558	0.448355	0.4065005	0.2223073	0.4958736	0.3364363	0.5094697	0.1352266	0.252891	0.3919892	0.4461497	0.5465719	0.2269587
TMEM254-AS1	0.9592542	1.352151	1.319092	1.166365	1.685305	2.473508	0.6034143	0.655452	1.275149	1.14793	0.891840031	1.037244	0.6881202	1.12951	1.025812	1.397576	2.258274	1.496452078	0.8310128	0.747282529	0.9404013	2.112197	0.2434687	0.9468749	0.7824704	1.037198689	1.208103	1.13987234	1.175598	1.619785	0.547657199	0.9149047	0.8690732	1.416636	1.129817	0.690163	0.8765352	1.419693	1.710833	1.334127	1.562472	1.876286	1.70477	0.3032998	0.7588341	1.278173	1.361553	1.000605	0.9630597
AC008760.1	0.9935001	2.27438	0.6070772	0.1895811	0.7310416	0.1786528	0.3817332	0.9178356	0.7954053	1.572164	1.379014011	0.7694125	0.9738736	1.145462	1.261087	1.868721	0.7059311	1.711321655	1.475146	0.389809262	0.5127877	2.012899	0.1914188	0.9580826	2.293317	1.076973215	0.749326	1.690531104	2.912861	2.163008	0.405248482	2.155955	1.046168	1.535588	0.5440183	0.6915428	0.816765	2.215914	1.863319	0.9330662	1.843646	4.415776	1.440972	0.03749723	1.301688	0.5232547	1.704929	2.243087	1.846058
AC008763.1	0.6737259	2.776201	0.6137766	0.1101954	0.4867304	0.3876815	0.04779067	0.01659774	1.989754	2.814602	1.168944755	0	0.5660713	2.320413	1.670595	3.941791	1.148917	1.555076432	1.754453	0.585620922	1.321407	0.7515608	0	2.176522	3.488244	0.639533772	1.181433	0.19889454	1.891738	2.827508	0.179877359	1.739688	1.253777	1.549505	0.3952683	1.052098	0.04028188	6.19523	2.257595	0.7387709	1.315319	1.518331	2.483166	0.06102752	0.6419771	0.07405286	1.953691	4.884006	1.399823
AC018638.7	1.962847	2.937762	0.611734	0.2001323	0.8389619	0.5317352	0.8137069	1.055044	1.269877	0.9874994	1.043802609	0.3790427	1.038784	0.9004779	0.3611981	1.453587	0.4636924	0.54447885	0.6114187	0.738597303	0.7718923	0.962467	0.05357978	0.2949931	0.8974869	1.218852117	1.413142	0.363732407	1.36255	0.6518191	0.272238086	1.773899	0.6793691	0.7186663	0.5503668	0.8517026	0.7315825	0.9862641	1.453411	0.8230487	0.8864788	3.389463	1.513713	0.4156336	0.7529976	0.7705253	0.9213351	1.885275	1.033455
AF129075.1	0.7689512	0.5751274	0.3814563	0.1871934	0.2296746	0.2058032	0.4820297	0.6167712	0.7635712	0.2444972	0.372325099	0.4431713	0.3155277	0.4421868	0.4054153	0.9772198	0.2439641	0.542134056	0.5882292	0.440414223	0.1476794	1.084382	0.09020837	0.3104115	0.6481148	0.251481934	0.4653206	0.334350739	0.7017591	0.5367817	0.509274942	0.704383	0.525887	0.689893	0.5875261	0.4156376	0.1069195	0.3222434	0.5902857	0.2178785	0.1527412	1.047821	0.9886535	0.09719056	0.3748774	0.3931144	0.8116665	0.3142674	0.2718677
ITGB5-AS1	0.1234676	0	0.1097378	0.04038901	0.0495548	0.1776171	0.08758159	0	0.04393301	0.2813489	0.171377466	0	0.05186936	0.1090361	0.3061546	0.03666883	0.07018387	0.042535024	0.08461123	0	0	0.1765791	0	0.1190661	0.06392586	0	0	0.06074931	0.2088443	0.137264	0.054940802	0.1080734	0.02836646	0.1374018	0.02897489	0	0.2583732	0.3271883	0.03087529	0.1128232	0.1506541	0.1391253	0.1264075	0	0	0.2714198	0.05188915	0	0.2189914
MIR22HG	11.24109	3.281639	12.36627	22.0135	16.01619	17.44348	14.03857	19.76952	16.39205	6.017375	7.959926572	18.68984	16.65639	4.41768	10.46363	6.281595	21.76452	16.093224525	3.806088	11.752280281	4.155977	12.26284	10.48636	7.96977	15.45139	13.059896463	12.39475	31.407352839	3.835014	9.182575	15.649480868	12.18704	4.885567	19.2479	9.503103	4.020208	23.14259	5.504126	16.40009	13.55112	8.604587	10.3948	9.824313	6.572916	14.03714	23.49359	9.240648	4.373291	8.274987
AC126118.1	0.4521902	0.9998334	0.3818106	0.05916862	0.2540867	0.2927288	0.2245324	0.2005208	0.2896221	0.1030418	0.156914081	0.1961103	0.2279609	0.2662241	0.480543	0.6446241	0.1285214	0.12462491	0.4338346	0	0.1244771	0.4914972	0.05702663	0.130821	0.210711	0.794891145	0.3836866	0.044497903	0.2753553	0.2010874	0.120729788	0.494763	0.4778936	0.3019338	0.7003802	0.2627518	0.02703632	0.1437961	0.2713879	0.2479235	0.1655276	1.562575	1.064802	0.1228811	0.2154406	0.1739594	0.6841435	0.7946761	0.2291539
AP000345.2	0.7092819	0.5808468	0.2568331	0.1031209	0.2952201	0.09447719	0.1118063	0.3235868	0.4860674	0.917876	0.455791133	0	0.1655405	0.5567803	0.3908357	0.5461316	0.1941256	0.398200222	0.8641147	0.095143085	0.2892568	0.5710643	0.04417234	0.2659986	0.8568785	0.36942952	0.3566404	0.180955393	1.457467	0.2482434	0.210411583	0.919774	0.5914709	0.9355014	0.3822219	0.2671269	0.04711974	0.4733788	1.011658	0.4320887	0.4487568	2.506229	0.1882666	0.09518261	0.3003811	0.129935	0.5299317	0.5386056	0.146438
SNHG14	1.30368	1.536301	0.8264165	0.4648165	1.006597	0.7137612	1.02776	0.8825992	1.275887	1.657287	1.29384762	0.6407753	1.430694	1.137357	0.9907264	1.544577	0.9158464	1.021291821	1.608546	1.381340335	1.09115	1.732332	2.020767	1.508421	2.016112	0.477175504	0.705391	0.641826855	2.090899	1.806729	1.492608783	2.017545	1.457096	1.452825	1.022967	0.8713311	0.670369	2.095479	2.237983	0.8325051	1.426833	0.9717559	2.081976	0.6147155	1.301435	0.6661189	1.707307	2.240135	1.553078
AL132656.2	0.4714889	0.3521625	0.4808869	0.1213649	0.2481786	0.2446224	0.3837952	0.3427519	0.4730512	0.3287765	0.386229019	0.3447906	0.4870694	0.546071	0.4271261	0.5876595	0.1581716	0.404742632	0.3389976	0.313531942	0.2978778	0.5659759	0.1234697	0.0819916	0.184087	0.163045718	0.253591	0.311848665	0.4915857	0.3780924	0.19260684	0.750984	0.3196439	0.4243473	0.4135664	0.04491239	0.3050086	0.2212128	0.3556456	0.197763	0.330094	0.4296703	0.4589757	0.2800555	0.4271751	0.305846	0.4547715	0.6791733	0.2741863
AC093799.1	1.596748	2.040973	0.5240075	1.125023	0.8676377	0.8834761	1.219778	0.508356	1.013956	1.604695	1.057025373	1.278449	1.114563	1.388419	1.009417	1.167312	0.6144124	1.827975761	1.750779	1.459113028	0.5409802	3.344616	0.2684922	0.4974819	2.009572	0.725468818	0.5558366	0.966944043	1.761808	0.9558608	0.655867708	1.354658	0.6772615	1.348661	1.568053	1.10624	0.6462523	1.119686	1.253173	1.167271	0.9292072	1.623931	1.307815	1.335109	1.451279	0.756031	1.114988	0.9713471	0.6722376
AC133552.5	0.9040417	2.494193	1.134368	1.809186	2.219758	2.448056	1.772953	2.462993	3.178973	2.140851	2.029892269	1.713264	2.502162	2.160304	2.52426	2.432229	2.025344	2.161798773	4.118063	1.848982911	4.318471	1.521093	4.895747	2.589798	1.927353	3.290551628	4.241533	2.302558136	1.475208	1.093742	1.940418593	1.37318	1.417261	1.420333	1.896933	2.240279	1.621572	1.521977	1.489415	2.202939	2.141319	4.154654	0.816678	2.986577	1.57086	0.9060035	1.028066	1.869126	2.128985
AC008946.1	0.5396208	0.9039017	0.8093488	0.6619577	0.974617	1.455532	1.578965	0.6646981	1.584093	0.8710011	0.749013153	1.337304	1.218499	1.072232	0.8123954	0.5609199	1.303653	1.30130904	0.4622466	0.635176137	0.4642021	0.6945724	0.3402634	0.6179557	0.523858	1.233157493	0.7249641	1.227972998	0.5020201	1.274827	0.600303302	0.8561163	0.7438616	0.500434	0.9497707	0.5879149	0.7662647	0.4647472	0.9108576	1.191656	0.9465083	1.266779	0.6905876	0.4277	1.285479	0.6672673	0.8504397	0.6914877	0.5469212
AC064801.1	0.3837506	0.2337485	0.155035	0.5021337	0.3360473	1.05392	0.2474664	0.1718906	0	0.211991	0.145270825	0.2161413	0.4396788	0.2464699	0.5437495	0.372995	0.4759398	0.240369913	0.2390735	0.050540381	0.1440509	0.1596587	0.1759839	0.4037129	0.397377	0.392484827	0.03946849	0.514951158	0.04720806	0.2714927	0.062095256	0.1832203	0.1923622	0.1552944	0.2292362	0.2027127	0.1251509	0.2588566	0.2093754	0.1275151	0.3405448	0.3668989	0.2143027	0.3792103	0.06648485	0.1917278	0.2345848	0.3576368	0.07071677
AC010524.1	0.1149698	0.6162634	0.20437	0.2256552	0.1384324	0.4134811	0.08155371	0.3115604	0.1227278	0.1309924	0.279268947	0.1068455	0.241497	0.1015316	0.04072618	0.3414507	0.1633835	0.237645072	0.3939389	0.208197722	0.03956055	0.2301962	0	0.08315342	0.1190522	0.040420376	0.1625878	0.169704552	0.3111527	0.191725	0.255797257	0.503176	0.2641411	0.2558899	0.1079227	0.1670123	0.2062204	0.3656031	0.2012519	0.2451353	0.07014258	0.0863666	0.05885372	0.2082842	0.05477598	0.1263696	0.289907	0.3367453	0.3204443
AC068790.4	0.4319018	0.5787721	0.1919368	0.4238543	0.08667379	0.1553306	0.3829613	1.223626	0.4610461	0.2460466	0.224810744	0.8027635	0.6350545	0	0.07649708	0.7054916	0.5523978	0.371979295	0.5919569	0.15642536	0	0.8647676	0	0.2082524	0.3354285	0.227768048	0.1832359	0.318760641	0.4383349	0.2400815	0.384376715	0.7088467	0.4465291	0.160215	0.202714	0	0.3873493	0.6294953	0.5940264	0.263111	0.3293768	0.08111236	0.7738257	0.1956129	0	0.8901126	0.2722701	0.5534531	0.2188724
AL592071.1	0.03480091	0.04663513	0.030931	0	0	0	0	0	0.09906463	0.2643393	0.048304923	0	0.08772024	0.1229329	0.09862124	0.2480539	0.07912887	0	0.1430925	0	0	0	0.02925876	0.1006809	0.1081099	0.048940357	0.07874352	0	0	0.03868961	0	0.03046188	0.06396359	0.05163792	0.06533553	0	0	0.03688887	0	0	0.04246377	0.156857	0	0.06304682	0.1989657	0.03825157	0	0.1019315	0.03527172
AL390728.5	4.045397	3.237361	2.937203	0.9542957	3.219869	2.73767	3.863852	2.908427	3.162754	4.518292	3.08438176	1.990963	2.977701	3.569198	1.485492	5.550355	2.22831	2.936486953	3.045597	1.650877599	1.019494	6.975299	0.4981973	2.120924	2.171222	3.701870581	4.241533	1.839056173	4.363942	4.231388	1.460384725	7.291488	4.073752	2.925209	3.519309	2.466514	2.153011	3.418408	4.434048	2.860118	2.906076	5.17049	6.416756	3.323771	5.841863	2.505079	7.298629	6.208168	2.875863
AC067852.2	1.67586	2.081221	1.113034	1.341411	2.079459	1.412951	1.193124	1.052568	1.826079	2.191513	2.326154579	1.521306	1.573124	2.790093	1.757019	2.443004	1.737756	1.920236567	3.58418	1.627452695	2.247477	1.474928	0.5780408	1.983147	1.849787	2.330855902	2.29878	1.117545682	2.193001	1.712981	1.857488426	1.800056	2.143734	1.86727	1.763297	2.380954	1.482802	2.069222	1.792982	3.006667	2.209658	2.16738	1.671771	1.290047	1.895206	0.7894409	1.929747	1.977815	2.62557
AC032044.1	0.2465778	0.1101426	0.09131582	0.2419834	0.3958647	0.1773601	0.3206678	0.1214926	0.08773887	0.124863	0.171129452	0.07638451	0.3452953	0.04839037	0.02911539	0.6102628	0.09344307	0.283156453	0.3097922	0.089305072	0.02828207	0.4231765	0.05182738	0.1981563	0.02127778	0.086690299	0.185976	0.283086512	0.1112225	0.0913769	0.402316149	0.5036129	0.3776721	0.4573431	0.1350205	0.08954854	0.4914273	0.06534295	0.4932897	0.1752487	0.2005814	0	0.1262246	0.1116777	0.07831935	0.2484415	0.1727135	0.1805559	0.1666091
JPX	5.625626	6.06874	4.697878	3.999488	3.748568	4.378641	6.069976	5.041127	4.336735	4.297451	4.52309535	3.227072	4.69976	5.045497	4.767235	6.088666	4.831383	4.62744932	4.962954	4.042431297	3.942132	5.904371	1.461524	4.747716	5.297312	3.576769548	4.158341	4.039890899	7.508395	5.202358	4.258749869	5.390246	4.430089	4.920848	3.874794	3.680721	2.462254	6.422114	5.408999	3.653734	4.324456	4.6549	5.877794	4.758803	4.847087	4.886109	5.375514	6.622899	5.142613
AC010320.3	0.09529378	0	0	0.04156364	0.05099599	0	0.04506435	0	0.1808428	0.2412761	0.132271199	0.03935995	0.08006679	0.1122072	0.0900167	0.3396174	0.1805625	0.08754412	0.1306079	0.046017751	0	0.1453716	0.1068239	0.3063221	0.0986775	0.044670393	0.03593664	0.093774103	0.3008854	0.317826	0.226154532	0.2780413	0.1459572	0.2827956	0.05963511	0.1845728	0.3038713	0.1683519	0.571918	0.1935073	0.1937944	0.3817906	0.5203353	0.1726383	0.06053542	0.1047426	0.2669911	0.1395572	0.6438865
Z98884.1	0.5816365	0.5501821	0.2584788	0.2909955	0.3295693	0.6644592	0.2912352	1.129466	0.5600136	0.3638328	0.308685917	0.5087393	0.8480327	0.362578	0.4120704	0.9958018	0.1750369	0.612914318	0.09378594	0.049566108	0.2119111	0.724187	0.4602438	0.1814682	0.7440046	0.60143571	0.2515998	0.538692681	1.041706	0.2662591	0.121796477	0.7337276	0.2515387	0.2538346	0.3372258	0.09940248	0.3682152	0.779733	0.4277901	0.2709568	0.6262127	0.3084224	0.7706292	0.1239668	0.3260161	0.9213559	0.2300627	0.5762199	0.4854749
AC022211.2	0.2303719	0.6851876	0.3146222	0.3087913	0.4059297	0.2263265	0.1434855	0.12735	0.4958328	0.503615	0.405554905	0.1670968	0.3965635	0.5160555	0.6050747	0.7142224	0.2491291	0.418112382	0.3388467	0.179081348	0.4717521	0.3664348	0.3920929	0.3413667	0.7447476	0.316069103	0.4386204	0.270931828	0.8819893	0.3935408	0.33003616	0.5114992	0.5886574	0.500236	0.3322882	0.4407617	0.3225101	0.5598584	0.5226928	0.5476708	0.3085219	0.2194881	0.3221467	0.1934068	0.5032801	0.1173432	0.4061604	0.600698	0.6264325
RNF216P1	2.383642	3.080254	2.047576	1.955678	1.812033	2.035183	1.721908	1.55663	2.042925	2.748131	2.682632746	1.807286	2.067714	3.231506	2.55957	2.669438	2.270467	2.549631151	2.860812	1.803135853	2.035868	2.479542	0.9836041	2.514865	2.396234	2.779528037	2.518878	1.696460328	3.438237	3.119829	2.050259118	2.857866	2.19055	2.382129	2.227859	2.328381	1.898176	2.406467	2.662671	2.166369	2.521747	2.427497	2.79129	1.563927	2.062599	1.962868	2.538519	2.913428	2.619607
AC027607.1	0.2393052	0.427576	0.4490207	0.3827124	0.2134383	0.2677561	0.188612	0.3144246	0.454139	0.6059013	0.664328379	0.2306316	0.3797925	0.50094	0.3390798	0.2211117	0.3325191	0.219843943	0.3644304	0.269643341	0.1463888	0.3650624	0.111775	0.5128314	0.4405378	0.673067378	0.3910633	0.209323467	0.6836328	0.4138484	0.283963697	0.6284046	0.3909685	0.4734443	0.2246368	0.154502	0.3815463	0.5636951	0.3191603	0.4211501	0.3568865	0.4394346	0.816678	0.0481706	0.4053833	0.5552924	0.4022867	0.6230419	0.4311869
AC021087.1	0.4352114	0.1458018	1.087918	1.601633	0.1746759	1.369557	0.7717918	0.5360879	0.8130132	0.165288	0.075511144	1.381896	0.5485035	0.3202849	0.3468747	0.2585083	0.8040221	0.487278625	0.3355273	0.512278072	0.1871926	0.8402729	0.02286892	0.2360793	0.4224985	0.726792425	0.5231466	0.695940377	0.1104234	0.09072045	0.919890059	0.2857114	0.09998906	0.4439674	0.178734	0.1975672	1.073373	0.4036576	0.6257864	0.8616635	0.3982809	0.08173391	0.2227873	0.6406136	0.2073512	1.674276	0.2286303	0.3983529	0.1929809
GRTP1-AS1	0.02412706	0.2424868	0.07505431	0.015785	0.03873442	0.08677132	0.102687	0.2020919	0.2403811	0.2015896	0.284658408	0.04484426	0.05067949	0.2982977	0	0.1719728	0.1097182	0.166237136	0.1488065	0.052429741	0.182644	0.08281364	0.2332746	0.2559364	0.1249188	0.186613697	0.2456637	0.011871148	0.11427	0.1207037	0.107360956	0.221748	0.1219493	0.1610998	0.06794451	0.1226696	0.028851	0.3452573	0.03620042	0.14698	0.1324783	0.1631206	0.1729109	0.0655644	0.04598018	0.05303871	0.2839134	0.08833485	0.1711742
AC018926.2	0.5702318	0.1528284	0.07602317	0.1492285	0.3204146	0.287112	0.3235946	0.1123847	0.2434842	0.6063879	0.079150235	0.317962	0.4072474	0.4028644	0.686784	0.3725789	0.4862136	0.510761932	0.2344649	0.165220361	0.5101563	0.2609683	0.0719131	0.164971	1.358104	0.360861426	0.2257947	0.112227642	0.733052	0.2852776	0.558233853	0.3993075	0.3668273	0.5922807	0.1605837	0.2899239	0.238658	0.3022221	0.3422321	0.4515947	0.3478959	0.7282196	0.291905	0.3099169	0.3260161	0.09401591	0.2875784	0.4593058	0.2311785
AC024267.3	0.5305591	0.304705	0.4940153	0.1652931	0.1216826	0.07269028	0.071686	0.09958643	0.1078782	0.3454284	0.420820112	0.3130587	0.4670088	0.1784933	0.3579846	0.6603	0.2872294	0.069630288	0.5540379	0.109803923	0.1738693	0.1734371	0.06372371	0.2923686	0.4447511	0.142118616	0.1429153	0.124309087	0.6837608	0.4774931	0.13490802	0.6855549	0.4179258	0.5623204	0.237161	0.07340219	0.2719027	0.5891718	0.3538022	0.523296	0.5240724	0	0.413861	0	0.1444448	0.1943888	0.2123577	0.2590003	0.5633434
AC007773.1	0.1460779	0.489381	0.2337009	0.03822828	0.3517779	0.6514455	0.3730327	0.6477729	0.3742442	0.2441059	0.446075091	0.1810072	0.5154918	0.636418	0.2483794	0.4164855	0.5148261	0.120778462	0.6006353	0.253949813	0.8243408	0.3008385	0.135096	0.2817407	0.3025298	0.369771584	0.6610567	0.244372226	0.5534805	0.389762	0.312009494	0.3580211	0.1879424	0.3251276	0.3839471	0.6790458	0.1397433	0.2787159	0.306847	0.2847663	0.6060261	0.8339886	0.4187575	0.1852487	0.1670329	0.3050681	0.4174621	0.3422885	0.3997462
AL445309.1	0.4782895	1.205339	0.5456545	0.308248	0.3667404	0.2978145	0.3342103	0.4994593	0.4470609	0.5856132	0.356713277	0.3272872	0.5278209	0.5799911	0.6473599	0.7886841	0.2678208	0.354137754	0.5968303	0.289571733	0.4421473	0.8249236	0.07802336	0.2753665	0.6652917	0.261015236	0.2907453	0.280992286	0.946677	0.8729962	0.292244186	1.049763	0.3608203	0.4342881	0.6634069	0.3422114	0.4012087	0.7945296	0.7426212	0.5044615	0.5923151	0.4397358	1.257085	0.3103843	0.6258066	0.2981661	0.3720157	0.6690888	0.4992305
AC109322.1	0.4830279	0.7526555	0.1896971	0.2939707	0.7033331	0.5494327	0.2390479	0.1549735	1.039238	1.143351	0.919933628	0.2644653	0.2831476	0.8729792	0.7321691	0.5871655	0.510832	0.696578316	1.139306	0.48821048	0.6957523	0.5012388	0.2549957	0.9316166	0.8258776	0.868846207	1.296278	0.397946433	0.5624258	0.5619788	0.919736846	0.5014642	0.8465055	0.3500267	0.463965	1.370716	0.510439	0.5596369	0.4269778	0.6432586	0.7127463	1.383915	0.2990179	0.3459594	0.7064541	0.1605113	0.8686506	0.7402936	1.332066
NORAD	106.6224	95.08933	113.9474	96.3885	97.78585	106.0895	86.73629	84.63275	144.1631	78.42639	79.490704306	98.97269	96.04963	87.46486	85.93891	115.7768	91.37824	93.788333167	88.03371	91.996423538	63.1896	138.2629	56.84155	86.54368	111.8873	55.736677252	87.24451	93.663626004	104.3815	100.7407	93.152804096	122.208	100.2778	106.9948	122.6422	69.53505	96.30443	111.782	114.6745	106.3895	89.48496	62.99476	131.2157	52.15926	117.9227	115.1308	104.252	107.9817	107.6983
AC009041.3	0.689909	0.2684078	0.2571442	0.4950503	0.4644792	0.4802343	0.5367461	0.4605482	0.8869235	0.2704713	0.339800148	0.5239563	0.2430868	0.393077	0.4099428	0.2379451	0.6072335	0.214675198	0.2440198	0.128965109	0.09189456	0.3310166	0.1122656	0.1287705	0.1613176	0.156486407	0.428029	0.153301552	0.2409239	0.1979355	0.198062453	0.2922049	0.5113077	0.2311566	0.3760377	0.2586334	0.5854763	0.1415423	0.2003506	0.3253834	0.08146654	0.4681124	0.5468414	0.3225467	0.339302	0.6115455	0.5237713	0.2281476	0.3834556
AL157373.2	0.09964051	0.1112698	0	0.02172976	0.02666106	0	0.04711992	0	0	0.1261408	0.184406162	0.02057766	0.0697658	0.2737593	0.2588375	0.07891305	0.03775974	0.068653021	0.5007401	0.096233614	0.1371432	0.1520026	0	0.01601473	0.1547679	0.070061984	0.03757585	0.065367679	0.2471935	0.03692482	0.029558794	0.08721717	0.1526149	0.1478475	0.09353297	0.3377359	0	0.2288405	0.1661126	0.02023339	0.1215805	0.3742553	0.1700218	0	0.03164834	0	0.05583394	0.1216025	0.2524713
AC087222.1	0.4789269	0.8683016	0.2253544	0.4423558	0.3618287	0.283694	0.3597101	4.469633	0.9222446	0.6847646	0.625663764	0.5585365	1.017833	0.2322066	0.5588537	0.3346759	0.544482	0.621146379	0.3088981	0	0.1163268	0.9669808	0.04737133	0.1630071	0.7584854	0.356565456	0.2231066	0.471289294	1.296161	0.4384822	0.501443829	0.5918308	0.3883504	3.636785	1.322267	0	0.2695049	0.7465605	0.479057	0.4805431	0.8937612	0.3386119	0.5768598	0.2041516	0.5368916	0.8051045	0.5683097	4.414604	0.5425127
TRG-AS1	0.6222707	0.5758817	0.3025096	0.1484516	0.1324661	0.2027759	0.1365679	0.257478	0.1859441	0.4857186	0.386532953	0.1235407	0.2079798	0.2590818	0.2533109	1.04555	0.308775	0.24635297	0.2544483	0.219147006	0.2224012	0.3343459	0.01445227	0.1425621	0.2314023	0.464139442	0.2139231	0.155624142	0.8001823	0.1528848	0.159102178	0.3009309	0.679284	0.204051	0.3808128	0.3246225	0.3001097	0.2587402	0.4092284	0.3351003	0.2391132	0.3305771	0.5702113	0.1494805	0.3669062	0.2002789	0.6761922	0.6595683	0.08014282
SUGT1-DT	0.4514482	1.736836	0.3494727	0.1524426	0.0935188	0.2304468	0.2685835	0.5596758	0.4560021	0.2212316	0.4244888	0.1804503	0.2814245	0.3943939	0.3920574	1.089911	0.3311239	0.180610255	0.6187467	0.126584215	0.3006601	0.3498983	0.110193	0.3089612	0.5127182	0.389113483	0.6260715	0.200628492	0.2167697	0.4047528	0.181445521	0.4971379	0.7762228	0.4753866	0.3554253	0.2750135	0.1915558	0.2006755	0.4224372	0.2661469	0.2310029	0.8751816	1.431322	0.1055307	0.333038	0.1920817	1.101647	0.7251249	0.2656775
AL121583.1	0.1873738	0.4184853	0.1295292	0.05448371	0.2005443	0.0898503	0.1476816	0.2051597	0.4148513	0.3162769	0.288979598	0.10319	0.2448964	0.2206303	0.2064973	0.2225938	0.07100714	0.315582434	0.5992262	0.06032239	0.6017611	0.428761	0	0.160617	0.2155857	0.468449632	0.2826453	0.143411129	0.1690353	0.1851655	0.111170538	0.2004588	0.1721952	0.4633784	0.5081227	0.4234079	0.1742693	0.2868894	0.5206243	0.2282932	0.2540355	0.8132644	0.5115613	0.3017373	0.3967644	0.1601855	0.4199825	0.3658773	0.5697263
AC017083.1	0.1885435	0.5053171	0.1933582	0.05693242	0.04656835	0.1251847	0.1646069	0.2143804	0.1857841	0.1101639	0.20131163	0.2695695	0.02437171	0.06831001	0.143852	0.3101307	0.08244275	0.099929065	0.3180483	0.063033508	0.01996211	0.04978124	0.07316184	0.1118905	0.1501833	0.020395981	0.0984495	0.057088218	0.2551357	0.09674377	0.180704171	0.1015603	0.3998541	0.2367221	0.1225291	0.1474792	0.03468603	0.122988	0.1305656	0.194377	0.123878	0.8280255	0.2672764	0.1313744	0.05527954	0.06376564	0.1706671	0.2124007	0.05879822
MRPL20-AS1	3.896931	4.076704	4.947979	4.333861	4.685431	3.34096	1.563635	1.806478	5.43447	6.483839	6.66573502	4.285247	3.647494	7.952225	6.45393	8.163281	3.528928	6.261155496	8.632021	3.152698931	8.397646	2.702185	0.8320844	6.485682	4.489494	8.145225951	7.112551	2.451385048	5.448315	5.87653	4.774301311	4.63175	6.201302	6.700127	4.898535	9.990343	4.653203	6.330218	3.914864	7.735126	6.532122	11.16051	3.534906	4.726938	3.6222	1.755361	4.679271	6.4235	5.591064
BX537318.1	1.176369	1.481815	1.191932	1.062094	0.9820636	1.083067	0.8010777	1.066491	1.088316	1.286699	1.861440412	1.166124	1.097121	1.634488	1.066776	1.341587	1.337389	1.540000446	1.660679	0.988447575	1.084818	0.8210123	0.8901257	1.100399	1.607945	1.935556645	1.783374	0.879782889	1.846551	1.046254	0.98410948	0.7104911	0.8540491	0.7680231	1.30303	1.982285	0.9987536	1.359173	0.9766515	1.203946	0.7751133	2.880866	0.8430661	1.129515	1.188189	0.594785	1.680916	1.516051	1.76458
AF064860.1	0.2610069	0.2098581	0.02319825	0	0.1676118	0	0.03702898	0	0	0.1982545	0.253600846	0	0.08772024	0.6761309	0	0.1550337	0.05934665	0.107901347	1.82443	0.03781238	0	0.2090385	0	0.07551065	0.8919067	0.036705268	0.02952882	0.025684451	0.9889394	0.145086	0	0.1827713	0.2638498	0.07745688	0.04900165	0.2274928	0	0.2213332	0.1044311	0.06360129	0.03184783	0	0.05344437	0	0.04974142	0	0.08775371	0.5733646	0.76716
LINC01006	0.9169742	2.164792	1.276629	1.452945	1.33988	1.963243	2.047916	1.662508	1.391803	2.105858	1.993711362	1.504625	1.643228	1.923261	1.598739	1.540387	1.738839	1.530144901	1.521892	1.489296497	2.637603	2.364663	0.6595179	1.063905	1.194336	1.934304636	2.103191	0.962272756	2.709497	1.82782	2.371712933	1.884333	1.405585	1.493487	1.640838	2.268653	1.276409	2.338851	1.544232	1.859134	2.281474	1.442261	1.562237	2.245256	1.303818	1.208688	1.12601	2.203201	1.48846
AL121832.2	0.5101355	1.167833	0.5667596	0.5284431	1.19436	0.6421337	0.2412427	0.3770271	1.603423	1.711399	2.183266818	0.4214108	0.7322276	1.176328	1.024007	0.9847887	0.9424391	1.493819846	1.660559	1.046972734	1.90163	0.5593434	0.5003774	1.352861	1.166551	1.793502895	1.851651	0.920333866	1.955884	1.134277	1.362005515	0.8186402	1.13296	1.166955	0.8380162	1.235091	0.7879389	1.644758	0.8079341	0.8805161	0.6743348	5.269268	1.001042	0.9626909	1.296256	0.2569956	0.8575692	1.307409	2.003518
AC005291.1	0.775284	0.6233538	0.7284467	0.2318745	0.3556195	0.7647788	0.6285106	0.1091411	0.2837483	0.5384109	0.399702514	0.5489516	0.9677964	0.2086599	0.8160484	0.4473483	0.3777447	0.976779329	0.3946764	0.673898023	0.3658579	0.5322166	0.01862336	0.1495291	0.5046253	1.308333781	0.5513275	0.523145388	0.2397963	0.3940183	0	0.6980095	1.180682	1.314713	0.8733149	0.4504902	0	1.033119	0.7311807	0.8366398	0.4054263	1.297924	0.86178	0	0.7598565	0.073042	0.7075057	0.4217197	0.7857726
AC012442.1	0.3489301	0.1798406	0.2862725	0.3863297	0.4740024	0.1158372	0.1142369	0.2909468	0.3438236	0.3669769	0.44707165	0.2660703	0.2480708	0.5056748	0.7986642	0.4145172	0.2136031	0.295895817	0.2942999	0.46661478	0.2216587	0.4299317	0.1128315	0.2847232	0.194557	0.490698776	0.1821967	0.264127437	0.290566	0.5968	0.286647663	0.5873557	0.4686633	0.398266	0.3779333	0.4678869	0.2888645	0.3414138	0.375873	0.1962142	0.09825265	0.6452189	0.274799	0.1458777	0.4092149	0.2655194	0.270726	0.3930817	0.4896702
AL358072.1	0.2469352	0.49636	0.3511609	0.1938673	0.4360822	0.1776171	0.3503264	0.2190036	0.1405856	0.2250791	0.171377466	0.03059809	0.2282252	0.2035341	0.5598256	0.9680572	0.1965148	0.578476323	0.135378	0	0.4418397	0.4237898	0.041522	0.2857585	0.5369772	0.173631874	0.2793683	0.194397794	0.2339057	0.3019808	0	0.4322938	0.4311702	0.3297642	0.2781589	0.2869706	0.02952837	0.2094005	0.2964027	0.06017235	0.1807849	0.5936014	0.3539411	0.2236791	0.4705971	0.2985618	0.6226698	0.4339622	0.2502759
SNHG17	3.48355	3.663609	1.579742	2.765094	2.706454	1.454118	2.314656	1.330333	4.779525	3.82346	4.491596221	1.361783	2.707466	5.204179	3.470073	4.408319	1.615772	3.678578428	4.077145	1.547904799	2.595762	2.580771	0.3479178	2.364966	4.000635	3.911487281	2.429123	2.59686613	6.31582	4.249904	3.791519094	3.093751	8.5754	2.989621	2.544059	11.46109	1.172211	3.268287	3.447175	2.516824	3.344189	7.12444	4.327028	2.224501	3.607049	1.118488	4.242366	6.790595	4.187308
AC011462.4	0.3794772	1.822197	0.4778116	0.5379205	0.4061507	0.1819685	0.358909	0.5297599	0.4951025	1.201007	0.877880115	0.2742924	0.531401	0.6702444	0.672118	1.277284	0.6471297	0.78438752	1.040209	0.229063863	0.5223049	0.7598014	0.02658703	0.3049576	0.5239358	0.933899726	0.8586375	0.248950404	0.8986354	0.5976639	0.562867906	1.107211	1.133395	1.219989	0.2671627	0.5512521	0.3781473	0.9050509	0.8856875	0.5394069	0.6559659	2.28054	1.230292	0.05728976	0.6026578	0.312828	1.275849	1.528291	1.217935
AL513320.1	0.04565522	0.4894439	0.3043371	0.1194787	0.1832412	0.09851753	0.06477095	0	0.1949439	0.4161431	0.538654254	0.02828601	0.03835997	0.3763091	0.3234523	1.138974	0.1557134	0.28311093	1.126336	0.132282539	0.6598088	0.1828247	0.05757673	0.1320829	0.3072963	1.091480111	0.2066068	0.044927143	0.4633524	0.3299191	0.325051691	0.3197028	0.2936978	0.4064618	0.2571405	0.4974119	0.1637827	0.7985077	0.04566762	0.389379	0.4178107	1.509055	0.4674234	0.08271094	0	0.02509106	0.3453715	0.8357727	0.1850915
AC006001.2	0.4087067	1.643068	1.506847	0.7130512	0.6075482	0.8057151	1.417365	1.849675	0.6463492	0.8738414	0.966510442	0.5627047	1.373598	0.4099511	0.6649048	0.4495646	0.7916262	1.168126025	1.20332	0.482450498	1.20841	1.47212	0.509065	1.094824	0.9404871	1.064374497	0.4966382	0.506460137	1.761595	1.666045	0.673581263	1.695993	1.098974	1.774407	1.00887	0.3958084	0.9774582	0.7380921	0.7267871	1.715201	0.9050487	0.3866241	1.549773	1.672824	0.3750228	0.9483779	1.043315	1.862151	1.242708
AC006213.5	1.035327	1.585594	1.051654	0.1290205	0.5540502	0.6383115	0.9792108	0.5829956	0.5613663	1.273234	0.342159871	1.038529	1.284127	0.9288263	1.047851	2.577004	0.8407443	0.747316737	1.486572	0.57138708	0.06785733	1.466587	0.08289982	0.8557873	0.7147266	0.623989549	0.2231066	0.436635669	1.267569	0.4932925	1.228537382	1.208321	0.6796131	1.024152	0.6016313	0.1432362	0.5895421	1.933592	1.084923	0.8409504	0.5414131	0.4444281	1.918059	0.267949	0.9395602	0.5418972	0.9116635	2.310447	1.499048
FMR1-IT1	0.2897709	0.9985084	0.5886809	0.05416602	0.39875	0.1191019	0.5285536	0.6118904	0.2356756	0.5659789	0.80442484	0.6668242	0.8347488	0.1949723	0.5278968	1.376952	0.3294345	0.969748938	0.3971547	0.239882623	0.1139528	1.23142	0.06960685	0.2395206	0.6858518	0.232859074	0.2809973	0.488828271	1.79253	0.4602145	0.147363085	1.558085	0.6086798	0.6756588	0.3885845	0.3006708	0.3960073	1.491902	1.117991	0.4034881	1.262771	0.1243881	1.186683	0.1499889	0.3944509	0.5460049	0.6263005	1.333727	1.048897
AL359513.1	0.4588472	0.6148804	0.02265682	0.1334215	0.1227749	0.1100142	0.3254827	0.1256005	0.0725644	0.6196075	0.353831393	0.284282	0.1499276	0.8404461	0.9029952	0.6662273	0.2318462	0.281021342	0.7337024	0.332368786	2.701623	0.437485	0.6429573	0.6637345	1.003074	0.358485917	0.5479531	0.100339974	0.3449494	0.4817794	0.635222201	0.2231319	0.4919569	0.5673682	0.3350059	0.4443666	0.09144782	0.8916908	0.5354672	0.279526	0.5909859	0.6510832	0.6263642	0.1385445	0.1457415	0.08405731	0.428528	0.5599827	0.3875457
AC069281.2	0.37102	0.8473796	0.2752795	0.1604181	0.4454415	0.2691902	0.1235814	0.200293	0.2801091	0.8969156	0.71650656	0.3358072	0.298181	0.3077093	0.274284	0.6247283	0.2347436	0.484595794	0.8136213	0.387935605	0.4129722	0.2768452	0.173598	0.4137958	0.3274003	1.007230574	0.4161007	0.177789393	0.7116178	0.2797678	0.298610313	0.533737	0.5069997	0.4212697	0.3210215	0.5811465	0.3202094	0.5847905	0.2517167	0.4402522	0.5275117	1.236037	0.4426131	0.344845	0.3443133	0.2340464	0.6454015	0.7748739	1.07253
BDNF-AS	1.09749	1.858797	1.198987	1.082027	0.8259133	0.9319416	1.18938	1.062723	1.20409	1.424112	1.195410719	0.7649522	1.20068	1.471763	1.414683	1.688577	0.9921053	1.02924255	1.62955	1.137253512	1.232578	1.408273	0.1986392	1.572848	1.653391	0.986057559	0.9312277	0.929989445	1.717165	1.499736	0.84106907	1.377603	0.9665609	1.390981	1.319967	1.096068	0.7974482	1.914657	1.680988	0.8635847	1.036909	1.265296	1.326499	0.8215376	1.241854	0.8586584	1.85776	1.757949	1.602847
AC024575.1	0.2706511	0.5579804	0.2405543	0.2451767	0.2005443	0.4792016	0.3839721	0.4513514	0.2963224	0.3479046	0.433469397	0.1805825	0.349852	0.514804	0.02949961	0.2720591	0.2840286	0.430339683	0.5992262	0.241289559	0.1719318	0.3811209	0.2975642	0.3011568	0.4311715	0.468449632	0.5417369	0.143411129	0.5916236	0.370331	0.259397922	0.3644706	0.3252577	0.278027	0.2345181	0.4838948	0.1991649	0.7503262	0.4373244	0.3551228	0.4826674	0.6881468	0.4689312	0.490323	0.4364409	0.2059527	0.4899796	0.5488159	0.4009185
NUTM2B-AS1	0.8862806	0.8136984	0.7843036	0.8423798	0.6859419	0.6451034	0.7535994	0.6306072	0.6738678	0.850816	0.78673349	0.636743	0.6541058	0.7659748	0.6831234	0.8516712	0.808482	0.686902437	0.8335539	0.69704964	0.6410551	0.9743863	0.2394796	0.6811499	0.7234388	0.338320325	0.4420097	0.521772966	0.87767	1.036666	0.697120771	0.8945449	0.8082952	0.778191	0.5961895	0.7031437	0.7341567	0.5273596	0.6285543	0.6823679	0.7315222	0.5667475	1.09162	0.4689606	0.629031	0.9106958	0.7959032	0.7807448	1.12357
LINC02544	0.6003158	1.43403	0.3247755	0.1024574	0.2933207	0.713407	0.1851449	0.3086447	0.2600447	0.6344143	0.32605823	0.4527842	0.372811	0	0.3328467	0.3410741	0.2373866	0.431605388	0.3935044	0.378123803	0.5029425	0.2090385	0	0.6292554	1.135154	0.220231605	0.3838746	0.23116006	0.1059578	0.3191892	0.743316735	0.5711602	0.9354675	3.21446	0.3920132	0.1516619	0.0624221	0.9683329	0.6526945	0.5724116	0.3184783	0	0.2672218	0.04728511	0.3979314	0.02868868	0.1755074	0.5351403	0.76716
AL353593.1	0.1531897	0.2694334	0.2467805	0.2129751	0.1690811	0.1928277	0.2173299	0.198132	0.1498996	0.4218021	0.305659742	0.296593	0.2091563	0.1352842	0.1085299	0.4663346	0.5224747	0.290259232	0.2493264	0.194186843	0.06588978	0.230041	0.1287938	0.2862242	0.2280295	0.08078624	0.1624782	0.150746772	0.3368548	0.308682	0.391957982	0.3771275	0.2727618	0.2130978	0.2067123	0.09735813	0.2862241	0.3755054	0.2585779	0.1633134	0.3855241	0.07192364	0.3724889	0.1040719	0.2189562	0.2315213	0.193141	0.2804319	0.426971
AP001432.1	0.8737706	0.9879472	0.6795302	0.5002024	0.1753478	0.4320878	0.4261181	1.0763	0.4663658	0.4562903	0.227404714	0.2030065	0.5735554	0.4501235	0.1934494	0.875821	0.3414715	0.376271364	0.187121	0.158230268	0.3382427	0.9997093	0.02295687	0.2633192	0.3110239	0.383993568	0.03089169	0.429918197	0.8867852	0.4857034	0.145804437	0.7887283	0.4265879	0.5672227	0.3332112	0.03966541	0.6203797	0.6657023	0.6008806	0.3326837	0.5997191	0.2051207	1.118221	0.0494675	0.3122231	0.9604086	0.6426271	0.239931	0.1937232
AC120349.1	0	0.4048326	0.1790049	0.3294139	0	0.07243251	0.2142954	0.04961665	0	0.1529793	0.559103789	0	0.08460959	0	0.07134302	0.3588865	0	0	0.6210824	0.072943032	0.693011	0.2304295	0	0.04855531	0.05213811	0.212421974	0.3987438	0.04954731	0.1362672	0.05597645	0.179239496	0.0440725	0.2776292	0	0.189056	0.5119933	0	0.1601134	0.2518197	0.06134593	0	3.177188	0.1030984	0.09121667	0	0.1106854	0.1692837	0.5899014	0.2551571
APTR	2.826014	3.357368	1.742353	1.312513	1.867736	1.706557	2.462738	1.841514	3.513791	2.421416	3.089769861	1.44724	1.908792	4.675891	2.498617	5.871035	1.864174	2.575152664	3.684955	1.386811739	2.357757	1.750298	0.5468179	2.910781	3.410135	1.739119258	2.186733	1.80738997	4.127842	3.635725	1.247333438	3.395772	2.180374	2.738875	2.502309	2.20898	1.150178	4.898747	2.945901	1.875048	1.732522	5.20239	3.535741	2.663586	2.959069	1.308944	3.179968	4.279544	3.022081
AC007098.1	0.3910161	0.5403574	0.5375924	0.5276293	0.3825358	0.430668	0.3727117	0.5599166	0.4521849	0.5104796	0.373136823	0.620783	0.3388024	0.4748045	0.2250805	0.5516103	0.4375922	0.311508651	0.360071	0.159319633	0.4204585	0.6570809	0.02568325	0.1472956	0.3289816	0.369453365	0.4838457	0.246499999	0.3637702	0.2716929	0.413238047	0.6363963	0.4098734	0.4895381	0.2867566	0.1775044	0.51141	0.2655237	0.4827917	0.2158722	0.3727457	0.2570187	0.6505311	0.2988484	0.3027292	0.3290557	0.2670371	0.4742183	0.2476913
AC102953.2	0.4316877	0.8425762	0.4796042	0.5464396	0.715646	0.2835065	0.2729327	0.1618362	0.8348143	0.8126205	0.625250239	0.4942107	0.7057044	0.5414572	0.9441044	1.008938	0.3627481	0.472017878	1.099722	0.516627578	0.6716664	0.4939079	0.3156001	0.4072484	0.7822784	0.831436173	0.6476433	0.387864071	0.730196	0.5790399	0.55957552	0.7762645	0.7330659	1.336784	0.6298639	0.8179517	0.4601	0.7808836	0.7697394	1.023338	0.7328579	1.268955	0.7686381	0.4080333	0.3666334	0.1031503	0.599486	0.6665632	0.708605
AC103691.1	2.129816	1.390444	1.213447	0.5002024	0.6575541	0.8248948	0.6198082	0.6726872	0.9715954	1.534795	1.591833	0.6090196	1.23888	0.8680954	0.7737974	1.848955	1.3038	1.091186955	1.272423	0.316460537	1.503301	1.749491	0.1377412	0.4213107	1.244096	1.34397749	1.699043	0.752356845	2.032216	1.03212	0.583217746	1.457952	1.831819	1.377541	0.9227387	1.070966	0.3918187	1.302461	1.556827	0.8317092	0.9328963	2.543496	2.236441	0.494675	1.561115	0.9303959	2.295097	0.9597242	0.7748926
AC064807.1	1.160776	1.425878	0.7369253	0.9221666	0.6655535	1.212637	0.7939878	0.7830014	1.248937	1.532473	1.323484372	0.7876588	1.068181	0.9600132	1.380409	1.149135	0.9897462	1.332971061	1.969733	0.630611143	0.9319733	1.29646	5.414024	1.112732	1.810144	0.796763297	0.8051381	0.625525747	1.654901	0.9140913	1.328203918	1.330539	1.485823	1.055977	1.135026	0.9334401	0.9749391	1.523376	1.029777	1.102794	1.222461	0.7993219	1.061085	0.7885914	1.106075	0.7518527	1.382196	1.224368	1.169476
SNHG8	42.59632	122.3673	48.5242	26.30843	35.51409	26.40106	40.00382	35.2147	54.21229	49.05266	71.061304164	22.4165	27.01365	111.8335	64.65023	92.68991	53.41122	40.255736344	92.41141	41.942164096	80.01371	64.17148	13.29559	41.24098	88.07432	64.186417896	50.95823	47.063932241	95.15247	49.69908	30.50256193	49.82151	61.34101	42.29632	83.59522	106.5491	31.47427	64.05091	49.5938	33.75568	65.3966	125.6841	46.46128	56.5741	73.90746	37.60473	75.89983	81.82437	56.69033
RHPN1-AS1	0.9623777	1.646769	0.2697673	0.1065529	0.4278558	0.7135244	0.1890447	0.2042612	1.211708	1.630689	0.904243981	0.1284226	0.5038197	1.246506	0.7132815	1.002562	0.6143833	0.46926022	0.98419	0.965221137	1.355165	0.8046409	0.1867191	1.306437	1.425833	0.624640216	0.678393	0.174836389	1.142002	0.6419489	0.513888421	0.9201457	1.489905	1.065496	0.4864397	1.34424	0.1327853	1.365388	0.5701786	0.6945075	0.912329	0.9009054	0.9398184	0.1877599	0.9170265	0.1627387	0.9458001	1.344348	1.230501
AC112491.1	0.7442905	1.457724	0.3053189	1.423387	0.4595808	0.4941766	0.3248994	0.9027028	1.385307	0.7827854	0.397346947	0.9222609	0.4810465	0.5393185	1.054611	1.768384	0.3905393	0.473373651	0.7062308	0.746489573	1.812447	0.2620206	0.3369477	0.6073329	1.126436	0.241544341	1.943187	0.61974095	0.7747452	0.891109	0.407625306	1.102523	0.6839977	0.3398108	0.8061561	2.328744	0.4107777	0.8496341	0.2290747	0.2092688	0.3492987	0.6881468	0.9378625	1.037222	1.309323	0.31465	2.021166	1.006162	1.450692
AC132192.2	0.4580249	1.658861	0.5061141	0.2591658	0.3577278	0.6054777	0.1404971	0.5245435	0.7576242	0.3385018	0.481111979	0.276103	0.2184211	0.1894903	0.5086689	1.47059	0.4784986	0.289994669	1.001024	0.197270518	0.3748422	0.4815514	0.09366885	0.286506	0.5512003	0.626709643	0.6302227	0.219269525	0.4857861	0.3027706	0.242371804	0.2817259	1.001111	0.6612535	0.302127	0.3236864	0.2072392	0.2493135	0.4333846	0.3318135	0.1963625	1.469286	0.9125148	0.4933812	0.1887312	0.2721297	0.9572575	0.6345169	0.3889422
AC024075.1	4.680914	6.272681	4.622654	2.654135	3.966199	3.292097	3.615548	5.048357	5.107816	4.622161	3.537406668	3.383442	5.287634	2.878341	2.247697	5.591661	4.109484	4.013561215	4.704756	2.109736912	1.252751	6.753989	0.7870928	2.758582	6.974475	1.499403458	1.147406	3.838555334	7.495447	5.579806	3.564108448	8.149055	5.138174	5.209188	4.174294	1.888829	5.535217	7.828549	6.242915	5.956622	4.601019	0.8595533	8.679522	2.496931	5.501073	3.687283	4.502762	6.931341	4.612456
U73166.1	0.1460445	0.4276574	0.1874949	0.1203208	0.1389422	0.1322825	0.09208579	0.1439166	0.4619242	0.4355103	0.330350468	0.1608585	0.213603	0.2165492	0.1839427	0.7967963	0.2090811	0.350326558	0.2743015	0.05485316	0.3722459	0.2537357	0.02728588	0.4068657	0.3808764	0.311875919	0.2019434	0.079841951	0.3879333	0.3608082	0.182926709	0.4071796	0.432467	0.5537945	0.1066276	0.1021479	0.1228943	0.4816211	0.2597053	0.2504316	0.4290054	0.6582616	0.3765741	0.1371899	0.1855497	0.1010716	0.3455323	0.8792902	0.4550254
AC012615.1	1.42097	4.67256	1.07837	0.5291924	1.175734	1.084982	0.821878	0.8078461	2.224722	1.809961	1.65374637	0.5417675	1.037786	2.831526	1.750128	4.051356	1.354511	1.506244105	2.831447	1.140134959	1.594726	1.96344	0.4686807	1.591672	4.629335	1.844588043	1.434478	1.12940404	3.756947	1.82279	0.972777867	2.277113	1.968838	1.443477	1.272308	1.619595	0.4182617	3.116726	1.891497	1.251854	1.600482	5.353666	3.222955	0.4752536	1.937273	0.8890619	2.076365	3.825844	2.337546
AC105389.2	0.3590494	0.1312216	0.2320891	0.8969146	0.4192222	0.4226062	0.5093826	0.4824791	0.1393737	0.3471048	0.135920059	0.485349	0.6307791	0.1153026	0.09249992	0.4653149	0.1855436	0.179918261	0	0.14186162	0	0.7095638	0.1920989	0.1259089	0.1689994	0.045902679	0.07385599	0.192721951	0.1325081	0.5443227	0.174294959	0.599994	0.1799803	0.3390296	0.09192033	0.04741613	0.936762	0.2767938	0.359147	0.1988454	0.477937	0	1.069379	0.2956678	0.4354376	0.753424	0.1646138	0.2390118	0.3308244
SLBP-DT	0.3009715	0.8066365	0.1573547	0.0694973	0.2842295	0.2292191	0.2009353	0.27914	0.1511909	0.5648027	0.393185209	0.1755002	0.3272555	0.2501577	0.2257713	0.84128	0.2817856	0.24396647	0.8250122	0.025648298	0.1462063	0.2835834	0.02976951	0.1195114	0.5683184	0.522844111	0.1802657	0.069687488	0.8624594	0.2952374	0.063024362	0.5423886	0.6670717	0.5779326	0.1495711	0.2829005	0.2117059	0.6192915	0.4604344	0.3235577	0.4752554	1.409757	0.7250308	0.1603685	0.4048778	0.1167579	0.4464278	1.218602	0.2332684
LINC01515	0.1936518	0.5133253	0.1206078	0.2570904	0.2065071	0.1342075	0.1925138	0.07939651	0.1609492	0.3285439	0.44537668	0.04729072	0.2019006	0.2812832	0.1962803	0.4416322	0.1703417	0.239585032	0.751688	0.241637861	0.2898849	0.426954	0.01663773	0.3939433	0.8284588	0.125232746	0.1231362	0.090413359	0.9774206	0.5201547	0.110702024	0.4540806	0.4052916	0.2978292	0.2295492	0.2546168	0.07099155	0.9019908	0.4072034	0.2273311	0.2794112	0.3461628	0.5296659	0.07938438	0.3340326	0.07146893	0.4609843	0.5133816	0.7077239
LINC02568	2.565967	3.48973	1.001665	0.04165683	0.9097639	1.035038	0.225827	0.04392074	3.162783	4.265654	3.90633031	0.07100677	1.995458	1.394489	1.687087	2.155733	2.186086	1.684615828	6.641033	0.996212093	1.375891	1.617243	0	4.887582	3.764746	0.608879488	1.916116	0.294484326	3.024216	1.203368	0.339992408	2.424383	1.99532	3.98691	2.647759	4.892898	0.2436421	4.427459	0.8406939	1.45068	3.107662	4.228246	2.385872	0.01153502	2.050685	0.006998493	2.911377	2.955922	3.226651
AC010201.1	0.4732924	1.797007	0.5608821	0.2064327	0.4643468	0.3026069	0.2238196	0.6736838	0.2619709	0.3595014	0.364970529	0.2606504	0.3313876	0.6192176	0.4470829	1.124511	0.239145	0.181167694	0.936991	0.114277416	0.9409549	0.9025154	0	0.22821	0.5445536	0.998383278	0.4759608	0.258747063	0.4981324	0.3507858	0.187205696	0.644438	0.7249207	0.3121225	0.4689639	0.5347485	0.06288449	0.7804046	0.5786257	0.3203621	0.4491723	2.409788	1.346006	0.5239891	0.3507691	0.5780237	1.105047	1.116716	0.4530457
ALMS1-IT1	0.3032486	0.2438218	0.1317687	0.2380786	0.3029263	0.1648037	0.334614	0.1726574	0.2014205	0.266171	0.495750192	0.275557	0.2094961	0.4205507	0.2960041	0.2161495	0.1991929	0.325018454	0.1385424	0.244066622	0.04637615	0.1850435	0.06798808	0.2079559	0.3698416	0.132675519	0.1448552	0.20557313	0.8024698	0.3970688	0.179920045	0.3244255	0.1114733	0.279977	0.215077	0.1566285	0.2578652	0.4143039	0.4718482	0.1149472	0.2137901	0.3543613	0.2345769	0.2930016	0.282537	0.2296183	0.1699265	0.3848918	0.3278412
CD27-AS1	5.369809	7.575152	4.498896	3.153682	4.323805	2.742625	3.44883	3.269287	4.508704	5.628079	6.973922355	3.120583	4.770582	6.018991	4.759841	7.511575	3.549316	5.053574824	6.252946	3.431337717	5.546038	5.019795	1.385893	4.114603	6.88379	7.194447662	4.949553	2.736301397	9.316748	5.872653	4.875251246	5.454525	5.699904	6.114802	5.208684	5.980395	3.11104	8.396777	6.129075	5.396283	5.622696	9.83136	4.918073	3.272889	5.449945	2.630847	6.598791	7.351977	5.336981
AC104825.1	4.990766	8.140263	2.109134	1.326659	3.030942	3.665232	2.244396	1.558961	4.279446	9.035668	5.143961364	1.072204	4.200636	5.516354	4.774251	7.392906	3.706417	3.968626377	11.29061	4.444473466	8.300774	6.720114	0.8634441	8.740673	6.543694	3.933304389	4.662372	1.268649036	6.854003	5.67962	1.92910025	7.489965	6.028288	7.217293	5.919652	6.926126	0.9302027	6.605799	7.059788	3.78045	7.753422	7.196207	7.480961	0.870896	5.321919	1.229701	6.655993	9.209788	8.229678
AP003392.1	1.357435	2.692175	1.447784	1.03019	1.612663	0.8982739	1.039927	2.006486	1.932044	2.020907	1.356601738	1.513815	2.349493	0.7672141	1.192506	2.354377	1.54324	1.309395569	0.8558191	0.550629232	0.2615686	1.739456	0.5021542	1.282863	1.546199	0.419970021	0.4300028	1.202209108	3.379844	1.871305	0.869808493	3.992312	1.272423	1.61134	0.7900227	0.354941	1.882927	3.107976	2.552672	1.157714	2.318863	0	3.279829	0.196735	1.345206	1.432349	1.460436	2.26627	2.558987
AC007114.1	2.856361	3.360347	2.509209	2.412003	3.305972	2.054542	3.533994	2.520177	3.072742	3.960823	3.826427864	3.148382	3.474337	5.005885	3.717848	4.379674	3.096299	3.295344998	4.301813	2.959183616	3.040008	3.249055	1.870918	3.074829	4.780608	3.106081309	3.607282	2.745442524	4.337123	2.769361	3.753966857	2.209502	2.350269	1.995941	2.556568	2.991375	2.204267	4.295159	3.338864	2.104273	2.755824	4.715617	2.584332	3.670431	2.658461	1.679311	3.461704	3.891279	3.484104
AC144548.1	0.3602226	0.7240769	0.2934848	0.07855791	0.2650606	0.02159193	0.2342298	0.1479059	0.3418044	0.5016299	0.270834367	0.1301874	0.1639423	0.1944055	0.2552059	0.3922712	0.1706373	0.268878903	0.2262858	0.086976469	0.04131693	0.7040765	0.012619	0.2605357	0.2797601	0.18996722	0.08490316	0.118159335	0.548382	0.3671014	0.267154006	0.3809989	0.3448354	0.2449799	0.1690712	0.0218034	0.107688	0.3818349	0.4654139	0.2560187	0.2197702	0.09020106	0.7376001	0	0.2002276	0.4124376	0.3280096	0.43962	0.2129726
AC092338.1	0.1342674	0.3148698	0.1491708	0	0.2694469	0.09657668	0.09524239	0.1653888	0.1911034	0.5609242	0.18636793	0.08318629	0.2256256	0.1976226	0	0.1595051	0.3052915	0.32378907	0.09201221	0	0.09240146	0.3840491	0.02822122	0.1294808	0.2433112	0.141614649	0.2278536	0.06606308	0.6813362	0.2612234	0	0.5288701	0.1542384	0.5478747	0.1260373	0	0.2006952	0.3913883	0.2350317	0.08179457	0.2047898	0.1512947	0.6873224	0.1824333	0	0.4427416	0.1692837	0.2949507	0.3402095
AC060780.1	2.026693	5.224074	1.621189	1.013964	1.569443	1.131918	1.758985	1.773951	2.256777	2.20953	1.720969347	1.019294	2.404021	2.625046	2.263569	3.3707	1.802623	1.856398434	3.643753	0.967184176	1.6737	3.341808	0.721667	1.483077	3.123296	0.771211264	1.21388	1.208355303	3.904039	3.180929	1.846121665	4.038462	2.059724	2.671124	1.477208	1.454732	1.254522	4.195482	2.802366	2.091633	2.880263	1.522474	3.490801	0.9071119	1.295031	1.402108	2.96609	3.753749	2.97242
SNHG7	7.065074	8.688108	6.140013	5.289334	6.841185	5.020698	5.632837	2.920748	6.911588	8.225922	8.522922834	6.094089	5.977332	16.19942	6.125911	7.566186	2.648896	5.948638097	22.16581	4.814642988	11.30295	4.456702	0.9890741	4.515878	14.78754	13.915325965	8.229631	5.312383894	4.501617	5.522151	4.676480155	7.691621	6.615881	4.480341	7.144294	13.0402	3.778714	9.220911	3.579259	9.081767	5.215509	25.88873	5.787982	10.91678	9.048841	2.208995	7.377693	6.336315	6.7334
NUP50-DT	3.011671	2.085165	1.42761	1.157592	1.279271	1.299752	0.8367273	1.428249	1.625308	2.726047	2.368840978	1.313906	1.386468	1.691835	1.8314	2.847303	2.475199	1.928078982	2.218661	1.890652433	1.494001	1.730054	1.055022	2.17218	1.88416	3.238238295	1.795895	2.099247053	2.215983	1.848484	1.496487426	2.55379	2.110375	2.076104	1.755138	1.822891	1.620602	2.28786	1.537625	2.193978	1.967557	2.771441	2.620876	1.227616	2.750175	1.434459	4.134623	2.333929	2.321107
AL591686.1	0.8155953	0.6458295	1.136775	0.339563	8.213417	5.546477	9.388152	2.886056	1.503817	0.08447814	0.308747915	13.89596	11.60289	1.047658	2.600202	1.717595	4.130403	5.057558699	0.1270273	0.322244411	1.607315	2.417704	0	0.1251282	1.382	1.22517008	0.4194172	2.006472005	0.2508313	0.4739729	0.593877078	0.4218533	0.08517345	7.53617	0.2958011	0.1077076	0.9974498	0.6876934	1.42768	4.562023	2.374867	3.397613	0.3415974	2.014864	1.130416	0.08149682	0.1246423	0.4886324	1.296305
AL132639.2	0.710461	0.1820108	0.7800346	0.5468417	0.6038466	1.00702	0.5780772	0.2676889	1.085556	0.6666251	0.246536384	0.4142787	0.5706011	0.258349	0.7253995	0.5088846	0.6295374	0.359935815	0.3007154	0.484354611	0.719018	0.4901077	0.04392044	0.7153601	0.3245684	0.352629855	0.484629	0.750537839	0.2544858	0.4413861	0.63228414	0.3017945	0.24004	0.5891054	0.4217243	0.4249657	0.7496164	0.2214961	0.459835	0.5982921	0.6246767	0.8790455	0.449263	0.4353431	0.2787569	0.4593566	0.4039641	0.2907185	0.349447
MIR497HG	1.038484	0.8815277	1.152932	0.9429709	1.48329	1.493935	1.331733	0.7684252	1.041494	0.7130143	1.390155837	1.676046	1.294844	1.775456	0.9582842	1.084413	1.159623	1.960685244	1.342284	1.284951685	1.510735	0.9894312	0.1180708	0.8624697	1.151897	2.427095215	1.710058	0.97100863	1.395267	1.191503	1.262980647	1.167795	1.090211	1.195441	1.633966	1.524672	1.215298	1.147799	1.286443	1.355327	0.8748288	2.79844	0.5826855	1.774238	1.140971	1.104895	1.329507	1.03916	1.157412
LINC01184	5.682584	4.903961	3.211579	2.569551	4.080145	4.016306	3.393651	2.950333	3.995566	4.861945	4.795997322	3.176374	3.502947	6.223021	4.8585	4.772735	3.553601	3.90171983	6.903329	3.879138402	4.758747	5.42347	1.774754	5.427047	5.563646	3.388695718	3.658065	2.74302309	7.02084	6.085568	3.139547262	4.804871	4.977998	4.191491	3.888839	6.05953	3.178274	5.846567	4.761309	4.145576	4.80035	5.455245	5.779664	2.777649	6.346218	2.998677	5.498291	6.23113	5.136096
PCOTH	0.2248139	0.285407	0.1261985	0	0.2659441	0.1531948	0.06714589	0.09327929	0.1010459	0.2157009	0.197084086	0.2052622	0.08947464	0.1253916	0.1341249	0.2249022	0.1748748	0.260881479	0.4702974	0.051424837	0.5048585	0.3113678	0.02984394	0.3651359	0.3430688	0.282875262	0.133864	0.128079796	0.2081482	0.2630893	0.084242563	0.1346415	0.3697096	0.1053414	0.2221408	0.5844038	0.09904307	0.3260976	0.248546	0.3171584	0.2021275	0.2133255	0.2907374	0.1071796	0.1352967	0.1560664	0.1392359	0.4505372	0.155901
PCAT6	1.86658	5.51573	1.588115	1.315139	1.997782	2.63931	1.720142	1.635008	2.520471	3.102215	1.88226374	0.929116	1.675555	2.686291	2.554401	1.554099	2.376	2.066533064	4.307567	1.756533766	3.425499	2.354652	0.5096942	3.230838	4.047441	3.163416679	3.12249	2.056603062	4.274504	1.3657	2.584069639	1.480242	2.639037	1.538694	2.351198	3.267717	1.984041	1.961659	1.228767	2.643527	2.005053	5.057492	1.69869	1.358411	2.645126	1.280095	2.038252	2.570048	3.605801
AC011330.2	0.3801246	0.6592077	0.3974755	0.1755491	0.1794898	0.3538357	0.475837	0.1542414	0.4455568	0.4415923	0.496589822	0.1662416	0.2818099	0.3686051	0.1584152	0.743771	0.2287884	0.40056605	0.4903454	0.194361589	0.1538812	0.5628285	0	0.3234472	0.4167765	0.440231997	0.2529713	0.176029498	0.7867018	0.4971767	0.159198545	0.5284536	0.1232936	0.3649622	0.4197936	0.5846744	0.2406446	0.4029311	0.6486241	0.2996773	0.3001219	0.5039185	0.4578541	0.04050882	0.7670363	0.2703512	0.5262459	0.5239439	0.40793
AC011445.1	0.6565906	0.7698839	0.6565238	0.9665347	0.5270568	0.3542075	0.8150657	0.889658	0.2336322	0	0.455685747	0.4067954	0.275837	1.546254	1.279226	0.8775085	1.026388	0.678593442	0.7874224	0.356704073	1.920402	0.6573233	0.5520266	0.8706276	0.8498814	0.807940225	1.392804	0.807649793	1.110617	0.3649794	0.29217074	0.07184073	0.6788275	0.6089096	0.7704305	0.5961276	0.6870039	0.6089863	0.1641923	0.2999922	0.4005831	2.096262	0	0.5947538	0.1564123	0.2706354	1.103769	0.6009834	0.5822893
LINC01770	0.433805	1.229721	1.230843	0.7204526	1.312533	1.008097	0.8048038	0.8220854	1.47235	2.382595	2.431707286	1.695299	1.584118	1.709215	1.867661	2.00192	0.8915248	1.770376664	1.029055	1.0635454	2.388323	0.7063164	0.04208311	1.512461	1.07119	1.431289776	1.9065	0.541818175	1.761066	1.632329	1.692770661	1.109944	1.119325	1.287368	1.284292	2.060178	1.097338	1.167266	1.101497	2.561391	1.750845	2.757439	1.127419	2.780876	1.20829	0.1467134	0.9255902	1.441654	0.9131688
MIR3936HG	0.7802616	1.605019	1.170549	1.118508	1.117021	1.537131	0.8742831	0.768893	1.032741	1.109836	1.165810658	1.108471	1.073153	1.503938	0.92249	2.042776	1.37297	1.4244841	1.219266	0.381591372	0.9029276	1.415847	0.835672	0.8435062	1.163061	0.538155495	0.950214	0.85095814	2.024262	1.558093	0.831515676	1.683517	0.7170549	1.769823	1.017011	0.7219466	1.408463	2.244166	1.57089	1.138367	1.273467	1.291751	1.556976	0.5582192	0.7766417	0.9231789	1.236476	1.60122	1.511116
AC145423.1	0.2376364	0.9553372	0.3696189	0.1554723	0.4768872	0.2563929	0.4214177	0.8781523	0.338229	0.5415084	0.329847842	0.1472293	0.1996645	0.4197207	0.2525364	0.564608	0.4052458	0.409332865	0.8142503	0.344266693	1.144773	0.6117468	0.24974	0.4010384	0.3691117	0.334186871	0.6721204	0.233846718	0.6431357	0.5283802	0.105743803	0.1040037	0.6005619	0.4407588	0.390373	0.6904105	0.2841642	0.6927082	0.4159766	0.07238306	0.4349427	2.052923	0.3649423	0.3228841	0.5660949	0.261199	0.6990923	0.60903	0.3612769
AC092718.4	0.6225432	0.8984143	0.4043458	0.06266086	0.2690834	0.2755611	0.6114465	0.3775216	0.4089548	0.7638647	0.498526355	0.1483465	0.4224772	0.2537434	0.6785407	0.7111157	0.3266568	0.692897689	0.5578919	0.450942923	0.428428	0.6574817	0.02013082	0.4387173	0.3719127	0.16836143	0.2708883	0.353431908	0.7452186	0.3194339	0.383566477	0.775468	0.6601301	0.8171505	0.4720024	0.4869548	0.3435847	0.8883189	0.7664152	0.6418046	0.2045135	0.3957134	0.441254	0.477157	0.4106813	0.2105449	0.6440205	0.7714478	0.8736443
AL121929.2	0.2181376	0.6510681	0.1233784	0.1167671	0.1751029	0.1283755	0.22507	0.2540428	0.7903033	0.165692	0.316545668	0.1597212	0.3249079	0.1284271	0.08429637	0.2002446	0.2029059	0.163961823	0.1223081	0.086186878	0.4776549	0.3857119	0.5918769	0.2772942	0.3798946	0.111551204	0.08974121	0.11708666	0.4427733	0.4078619	0.035297163	0.3818796	0.5467279	0.7209115	0.0744606	0.2160546	0.1185671	0.5465324	0.3372133	0.1449683	0.3024654	0.5809843	0.4669664	0.01796306	0.05668855	0.1198834	0.1166781	0.4791919	0.3416825
AC011472.2	0.3938346	0.3610989	0.1289619	0.7323088	0	0.1789136	0.1764417	0.2042612	0.383532	0.3463809	0.316485393	0.02568452	0.2612398	0.2928854	0.352445	0.4186135	0.2356539	0.057127331	0.6818306	0.240232816	0.4850065	0.2845888	0	0.3398163	0.1073208	0.262348891	0.3048581	0.061192736	0.3646392	0.06913296	0.22136732	0.1995809	0.2857352	0.3690792	0.3113214	1.053884	0.07435976	0.3076047	0.1451364	0.1262741	0.1517537	0.5605634	0.1273302	0.3004158	0.2370161	0.06835025	0.2439169	0.1517812	0.2100856
BMS1P4	0.2150806	0.44632065	0.13055982	0.1330933	0.21588185	0.090200755	0.15011795	0.19013185	0.26915085	0.42645335	0.2832654315	0.1713815	0.2783219	0.202034	0.1743929	0.30569245	0.2040922	0.254226004	0.2511329	0.0845243325	0.08030416	0.3753423	0.040235675	0.2355454	0.2138279	0.127929866	0.1764453	0.1572528975	0.55021165	0.30196705	0.162378797	0.41917865	0.2591653	0.2394151	0.08287994	0.0788007	0.130506	0.4889087	0.3088115	0.16430755	0.4799114	0.20779955	0.34426265	0.06699828	0.2292064	0.26481845	0.3123062	0.47122065	0.3307943
PPP3CB-AS1	1.145989	1.395167	0.9564188	0.6109131	0.986042	0.7183389	0.878434	1.203101	1.026983	1.035455	1.427793975	0.7270206	1.07615	1.434642	1.103753	1.850786	0.9508822	1.107840288	1.112131	0.719784956	0.7285206	1.351155	0.2728828	0.9678959	1.540875	0.839154575	0.8615125	0.761636335	1.699399	1.398949	0.69770085	1.641246	0.8489488	1.092868	0.9538735	0.7435085	0.7105604	1.564083	1.468463	1.028178	1.154608	1.290381	1.45701	0.6829942	1.265656	0.7135091	1.242347	1.517412	1.257651
AL162274.2	1.154719	1.318145	1.064324	1.063253	1.579186	0.92286	1.152806	0.6743081	1.400034	1.559283	1.424704234	2.225734	1.185808	1.309309	2.848134	2.28628	1.06967	1.23761545	1.348173	0.805449258	1.295012	1.27222	0.1797827	1.567225	1.32858	1.503589274	1.499922	1.17839024	1.562558	1.806758	0.685105184	1.871754	0.6288469	1.015338	0.8430645	1.304658	0.613692	1.858666	0.8128012	1.042142	1.826454	2.698696	0.6130005	0.9297506	1.304064	1.081183	0.6470514	1.878978	1.690493
LINC02361	0.6506176	1.359081	0.2466142	0.4882607	0.5222622	0.2752826	0.2307574	0.301712	0.5174859	1.075597	0.929641914	0.2252588	0.3456792	0.9238192	0.5016126	1.318497	0.5438777	0.342802483	1.599859	0.928696521	0.7901446	0.448825	0.257414	0.4613409	0.8322423	1.009147518	0.9309139	0.207137137	1.204092	1.053066	0.527935201	0.6113724	0.5891202	0.4684993	0.3323131	0.8478348	0.4690912	1.470583	1.081467	0.676128	0.6421071	0.6756266	0.9207989	0.1040018	0.6017237	0.08413283	1.351076	1.359178	0.9697347
AC000068.1	0.3046947	0.4899691	0.1564692	0.05315864	0.2391486	0.2045519	0.08645393	0.04670637	0.3180272	0.2365818	0.263154716	0.03356013	0.2332513	0.5102565	0.4317325	0.418273	0.2771209	0.31723785	0.7331359	0.147138304	0.5032509	0.356358	0.05123422	0.639902	0.5118337	0.142830226	0.2910919	0.113271247	0.6596972	0.4064899	0.120518689	0.2785584	0.5040221	0.2712653	0.2796622	0.531142	0.04048358	0.7607868	0.2709133	0.1402443	0.1900238	0.3153596	0.3882044	0.09813295	0.4129226	0.05953892	0.250414	0.6346292	0.4597939
AC104596.1	0.2655282	0.5805522	0.3726333	0.5668773	0.2467985	0.2814602	1.130113	0.4544611	0.3779277	0.5095296	0.252174519	0.2251188	0.4931673	0.6253122	0.198019	0.8965097	0.3495378	0.308127731	0.498007	0.303689984	0.3654678	0.719525	0.08224707	0.2830163	0.7235703	0.471677139	0.2845927	0.398816832	0.737533	0.3728825	0.47262068	0.7217306	0.2825478	0.5184122	0.380438	0.3045179	0.3843629	0.622173	0.7688432	0.4256779	0.3751524	0.3149491	0.48647	0.7089044	0.5592973	0.4454651	0.3289037	0.6549299	0.4532555
THBS3-AS1	0.44286	0.6573673	0.4178356	0.3744317	0.5578482	0.2940398	0.2513138	0.4834052	0.4169841	0.5899687	0.444479464	0.3376948	0.6812209	0.3128772	0.4440795	0.7770133	0.3408161	0.73232085	0.3735237	0.167796974	0.1594191	0.3897619	0.06301023	0.3942206	0.585578	0.766513073	0.5935236	0.38216097	0.7744477	0.7650294	0.400192599	0.7812507	0.281759	0.9199677	0.441297	0.277125	0.2525639	1.249407	0.7292138	0.4399598	0.8562848	0.6551263	0.7114974	0.271549	0.3246081	0.3145292	0.7902887	0.7583233	0.5109999
AP001505.1	0.8974394	1.846877	1.509824	0.9226564	2.109714	0.7838407	0.5001838	0.6316882	2.280946	2.678002	2.802775938	2.065198	1.131056	2.566328	3.587765	3.807599	0.8016487	4.328394742	4.876128	1.346564586	2.60278	1.650197	0.3233654	1.483622	2.389644	2.433981806	3.988723	0.820047126	1.951728	2.351769	2.567211298	2.496911	2.533131	2.377909	2.52729	6.937418	1.073153	1.970515	2.500689	2.889767	2.502966	7.993687	0.9188088	2.090365	2.137871	0.3522944	2.047454	3.614311	3.508382
AC009120.2	1.856133	2.735475	1.13682	0.7212936	1.106228	0.8425634	1.044763	1.540509	1.317857	2.446834	2.038388634	1.061931	1.498029	1.450288	1.348571	2.783139	1.018379	2.017736644	1.817974	0.486640862	0.663878	2.168008	0.1122429	0.8845991	1.556363	1.768443538	1.320369	0.847579097	3.082814	1.623062	1.096149823	2.265543	2.061967	2.083184	1.051076	1.682863	0.6591713	2.305303	2.128025	0.8342823	1.83394	1.824622	2.998202	0.5071282	1.255711	1.159729	2.157405	3.02103	1.885609
AC132938.1	0.2760872	0.369972	0.4206615	0.05160818	0	0	0.1119098	0.1943319	0	0.0599169	0.218982318	0.04887194	0.26511	0.1393239	0.1117707	0.5154008	0.08967939	0.163050924	0.5946289	0	0	0.2707546	0	0.114105	0.1633661	0.499191639	0.1784853	0.232872357	0.3735993	0.1315447	0.140404272	0.2071408	0.07249207	0	0.07404693	0.1718835	0	0.209037	0.2367105	0.1922172	0.5293817	0.2962854	0.1615208	0.2858122	0.3758241	0.1734071	0.5967252	0.1732835	0.3597716
Z93930.2	0.7437452	1.268475	0.360567	0.3918009	0.6202778	0.708656	0.6303491	0.3616952	0.7286305	1.364638	1.541814276	0.2034669	0.5762086	1.194205	1.149642	1.675292	0.8675108	0.918409288	1.13851	0.405801437	1.422511	0.8951479	0.1380536	1.80705	1.510303	0.448253717	1.770283	0.446734726	0.862655	0.9127589	0.498578436	0.8031989	0.7722624	0.6592792	1.051769	1.417162	0.1732532	1.412919	0.8502255	0.4471993	1.284659	1.973624	1.503132	0.2799793	1.067647	0.2654191	1.688692	2.036966	1.292241
AC034229.4	0.1609838	0.2157271	0.08584929	0.04212913	0.05168981	0.09263477	0.1827099	0.1269106	0.2749549	0.1467353	0.268141613	0.1994773	0.1082082	0.3032902	0	0.344238	0.1830192	0.221837992	0.3088981	0.186575373	0.2215749	0.405211	0	0.3725877	0.1667001	0.181112613	0.4371069	0.158416569	0.2178422	0.1073834	0	0.1690945	0.2071202	0.09554771	0.2417859	0.187084	0.1925035	0.1706424	0.1610276	0.3138241	0.07857242	0.5321044	0.4614879	0.2916451	0.1840771	0.2477244	0.4871226	0.3300639	0.2936911
AC093752.2	1.00857	2.090662	0.7003244	1.051638	1.239695	0.9974945	1.274356	1.366578	1.009338	1.197008	1.071822442	0.8201374	1.50945	1.13191	1.02715	0.8424471	1.28995	0.868639775	1.619915	0.799054074	0.8242293	1.676815	0.2252373	0.7142642	1.28916	0.398910078	0.3387457	0.666826505	1.705987	1.401586	1.009788772	1.3932	1.259962	1.426376	0.6360969	0.4807395	1.149509	2.488955	1.292581	1.152023	1.076817	0.07102958	0.8389757	0.742287	0.540586	1.160538	0.7152755	1.56936	1.82082
AC092944.1	0.3218634	0.3327283	0.2860716	0.3489569	0.3100384	0.2645851	0.5088127	0.2990496	0.2879547	0.1536729	0.395699913	0.3076653	0.3245194	0.2382223	0.4299988	0.3495889	0.282281	0.380170549	0.3781201	0.253127437	0.2404892	0.4313836	0.1932897	0.1951018	0.495177	0.258648518	0.2913102	0.226236098	0.2986582	0.3884998	0.13094699	0.313931	0.287339	0.2865503	0.3107669	0.1603058	0.1759462	0.3021829	0.4691284	0.2801093	0.3927349	0.1934299	0.3201124	0.3831809	0.4206114	0.3234537	0.5719905	0.3366908	0.3355383
LINC00339	9.472496	10.91655	13.30224	11.49442	11.62171	8.606447	12.85863	10.83782	10.16136	12.13317	11.930230473	10.67495	9.768486	12.48045	7.954246	11.41884	14.33989	16.282192026	14.13079	13.405126107	12.4888	15.13868	7.033444	10.66369	11.50217	12.774257953	9.836746	9.900345848	17.60804	12.80343	8.820622325	9.591898	12.49877	9.557657	14.59203	9.429449	12.54334	11.53109	11.77901	11.79625	12.49508	21.49734	10.33098	13.42153	12.90259	10.13774	11.2305	11.4776	12.98614
AC026202.2	0.4859699	0.6229121	0.5258269	0.08294172	0.1017643	0.6383115	0.6294927	0.3539616	0.4811711	0.3530818	0.586559779	0.4974466	0.4615755	0.2985513	0.05987718	0.2761076	0.3843402	0.203813655	0.3764696	0.122440089	0.1163268	0.5076649	0.3908134	0.3056383	0.4375877	0.178282728	0.5019899	0.249506097	0.2859179	0.2114111	0.225649723	0.3144101	0.3106803	0.1881096	0.337178	0.2455478	0.4042574	0.3807459	0.2324835	0.4891242	0.3351605	0.3809384	0.4326449	0.1913921	0.2416012	0.2554658	0.5327904	0.3713219	0.1713198
ARHGAP31-AS1	0.40958	0.6708284	0.4247064	0.3572874	0.3653078	0.2946053	0.2905351	0.4484581	0.5181842	0.6567814	0.410591845	0.563907	0.6309109	0.8305851	0.3868987	0.7028193	0.2069524	0.470339205	0.9044181	0.461504949	0.1879126	0.2863751	0.03826146	0.329149	0.9424966	0.191996784	0.3861461	0.515006174	0.8929435	0.7336144	0.810024647	0.4979345	0.3136676	0.3713958	0.3203954	0.3305451	0.2720963	0.7959484	0.4324519	0.2772364	0.610825	0.307681	0.5125178	0.2061146	0.3035502	0.350149	0.3060129	0.5331801	0.3689965
AL021392.1	0.1637024	0.5935897	0.1069841	0.03150042	0.09275771	0.08311686	0.006830711	0.03795699	0.2261455	0.2852605	0.327471014	0.06562662	0.09709015	0.3685069	0.1705556	0.6234572	0.2572695	0.232219017	0.04619331	0.125554028	0.2385706	0.1817884	0.004048008	0.3528781	0.4038449	0.216671854	0.3704069	0.090021867	0.2215209	0.2034058	0.162828963	0.1938652	0.2477857	0.2571915	0.3028166	0.2657811	0.02302992	0.5511941	0.1830112	0.1114586	0.1292488	0.499134	0.1380238	0.0174453	0.1835153	0.00529218	0.2509119	0.4794824	0.448952
AC096992.2	1.155126	1.46884	1.116602	1.037067	1.015226	1.382756	1.172262	1.154913	1.248073	1.024707	0.830936466	1.034321	0.8642839	0.685037	1.206646	1.332185	1.179039	1.254833717	1.282734	0.855044799	0.5686476	1.408438	0.4962175	0.4309428	1.231066	1.126441941	0.9062051	0.912682634	1.175184	0.6186661	0.855432205	1.446541	0.8290958	1.313639	1.021003	0.808383	1.230056	1.036744	1.028932	0.8937417	0.7921863	0.8487416	1.502028	0.656825	1.156931	1.380873	1.304008	1.432367	1.281846
FBXL19-AS1	0.4743705	0.7994188	0.6515942	0.6207089	0.5884868	0.7496242	0.4945445	0.6055717	0.680289	0.7479377	0.558679261	0.4942857	0.4649994	0.3723768	0.4430093	0.8068814	0.9478642	0.648737163	0.7683753	0.463357177	0.4204372	0.6948752	0.2477553	0.8941256	0.9266095	0.283014242	0.3659152	0.442050791	0.6127369	0.3955329	0.607672249	1.012898	1.027109	0.7358698	0.3575843	0.4959432	1.057147	0.994235	0.6254766	0.9282473	0.5437426	0.3509531	0.5666104	0.2018264	0.4794111	0.493756	0.7551572	0.8841802	0.9360799
AL590723.1	0.361177	0.3629977	0.2206968	0.1181491	0.03624039	0.1948423	0.3843008	0.266936	0.1927744	0.7201459	0.532659691	0.1678273	0.2844981	0.3987013	0.1919116	0.3486163	0.2566342	0.217746862	0.5878395	0.163512996	0	0.4648887	0.03795731	0.2829949	0.4908774	0.380941155	0.05107687	0.266562952	0.6109278	0.5772071	0.200896415	0.5334945	0.2074495	0.4019384	0.2542788	0.1967505	0.2969268	0.598198	0.2483767	0.1375163	0.4682491	0.2034902	0.6933323	0.1226857	0.1290588	0.1736828	0.417423	0.2644709	0.2745475
AC025171.4	0.7323149	0.54519	0.7834671	0.2306841	0.4136666	0.2145995	0.6541433	0.6414622	0.2702279	0.2678234	0.282355424	0.4873191	0.603904	0.3193672	0.4419588	0.9988492	0.4779475	0.336380131	0.2602179	0.392930943	0.2799844	0.7913172	0.1026153	0.3007925	0.4774596	1.220564084	0.5369902	0.440388984	0.4037258	0.361842	0.434488865	0.5697855	0.6979179	0.4829403	0.4328245	0.5910033	0.1783829	0.3018757	0.8545996	0.4295973	0.4798771	1.44662	0.360992	0.6387781	0.4652035	0.5664301	0.8435084	0.6355385	0.5497942
AC024075.2	5.137777	10.63091	6.57123	4.073998	5.014017	6.337181	5.155601	6.069803	5.487898	5.769595	5.124453825	4.729928	5.49118	4.710341	5.599919	9.733546	6.169796	5.618781345	7.86086	4.53851245	3.767947	8.425928	0.87526	3.662514	7.376428	8.757034591	6.761358	4.998930024	7.761127	3.932944	5.164360806	8.547194	6.643876	6.150276	8.587031	6.889341	5.625024	6.559758	7.096495	6.388972	5.445741	13.7293	9.671508	4.680103	8.138008	5.594234	7.59984	7.383078	5.744622
TSPOAP1-AS1	0.2641816	0.5442362	0.1682179	0.1547815	0.1202746	0.187186	0.06712724	0.1010245	0.1459147	0.3054913	0.284597958	0.07817339	0.2716623	0.2089279	0.1843705	0.5105735	0.179309	0.222774382	0.3404656	0.159943954	0.3039164	0.2526341	0.009945216	0.1330855	0.3593056	0.249526507	0.2854972	0.085362819	0.4215164	0.4076752	0.266694036	0.3071735	0.3225001	0.4036964	0.3072094	0.2692093	0.1131606	0.3928803	0.3589113	0.2161843	0.2068826	0.1954941	0.314878	0.06428989	0.1578023	0.1040154	0.271766	0.3464708	0.2118067
AC004908.3	0.5679509	0.8828589	0.3230681	0.5053473	0.5106127	0.0653631	0.5156804	0.716385	0.3880164	0.9663398	0.788336343	0.1970517	0.4771981	0.1605012	0.09656992	0.8906126	0.1807936	0.219140442	0.2490955	0.296207062	0.2814179	1.663516	0.09550059	0.2409897	0.9409886	0.383379179	0.4112301	0.17884597	0.7685472	0.5303881	0.202182152	1.034047	0.7098423	0.9438585	0.4904869	0.264013	0.2444949	0.2889727	1.045314	0.193755	0.6098477	0.5461133	1.488575	0.04115696	0.2597696	0.8490012	0.7256178	1.53044	0.6677361
AC012313.3	0.18129	0.5179634	0.1124872	0.01342733	0.1427789	0.09349395	0.0679385	0.0471902	0.06329063	0.1974616	0.242141373	0.03390778	0.1954316	0.1490239	0.06300735	0.3860342	0.08555297	0.131980512	0.1828385	0.099108335	0.051788	0.2700371	0.002875831	0.1220492	0.276278	0.149120123	0.1006157	0.043758236	0.3425228	0.2243643	0.115678779	0.4431246	0.276626	0.2283961	0.1059597	0.134161	0.02863206	0.5076108	0.3113562	0.1250269	0.2170348	0.3751569	0.3572056	0.01239369	0.1434125	0.04135703	0.31626	0.5109589	0.2669469
AL023284.4	1.822302	3.510353	1.754631	0.4967632	1.950392	0.6553786	0.646324	0.3367033	3.674397	5.248336	4.900754004	0.4233826	1.977693	5.76667	3.873125	4.825775	2.028577	3.034316667	5.515566	2.639991643	3.60551	3.605235	0	2.70923	5.818279	3.470316207	3.564934	0.635106428	7.449154	4.853787	1.148762227	3.48927	2.477135	2.422288	3.171743	5.735576	0.8171621	4.587634	5.012693	2.220263	2.779447	12.6056	4.741973	0.4126701	3.038749	0.4172898	2.425193	5.226305	3.463042
ETV7-AS1	0.1966589	0.3162404	0.03495802	0	0.1894339	0	0	0	0.05598112	0.05975093	0.709721084	0	0.09914088	0.1852507	0	0.1868993	0	0	0.1078149	0.113960858	0.3248129	0.04500077	0	0	0.3258271	0.110624186	0	0.038704547	0.212894	0.08745351	0.07000767	0.03442783	0.2168738	0.1750826	0.1107627	0.4570862	0	0	0.2360548	0.09584239	0.04799229	0	0.1610733	0	0.374783	0.04323169	0.1983574	0.2304047	0.3189111
AC129926.1	0.3006255	0.9606532	0.06166049	0.06051774	0.1856287	0.4657387	0.03280744	0	0.6582797	1.053913	0.54567255	0.02865456	0.3885978	1.252554	0.7864	1.895552	0.5520979	0.414266192	0.3803371	0.971544156	0.5410903	0.2381229	0	1.761751	0.1676232	0.292685652	1.203468	0.068268769	0.5006822	1.131198	0.123482585	0.7691872	0.2125175	1.098021	0.6512271	0.9741929	0	1.005012	0.6245457	0.3944523	0.4514715	2.188845	0.9470272	0	1.322117	0	0.9718652	0.3386649	0.4687578
AC007786.1	0.1564124	0.1164451	0.3089314	0.2274045	0.08370333	0.2000095	0.4191481	0.1883854	0.4205094	0.2640157	0.241228991	0.3445562	0.2628386	0.2046374	0.1970011	0.2477503	0.118548	0.239487282	0.2858348	0.201419191	0.09568132	0.1391884	0.1461147	0.2849133	0.341929	0.391043634	0.275265	0.393346209	0.3527603	0.1738901	0.433070705	0.1673353	0.2235985	0.1289368	0.2610222	0.1009842	0.2909466	0.2763279	0.3824454	0.1905703	0.2332649	0.62666	0.2135158	0.2518786	0.06624072	0.1910237	0.2337235	0.1272584	0.2113713
AC012404.2	0.1475964	0	0.02623669	0.1545027	0.09478257	0.04246563	0.04187893	0	0.08402988	0.04484425	0.16389529	0.1097333	0.0248024	0.06951715	0	0.07013581	0	0.081355971	0.1618344	0.042764937	0.162519	0.06754793	0.02481824	0.08540081	0.1222698	0.166051273	0.2337749	0.029048527	0.2396717	0.03281779	0.052542139	0.1808714	0.1627681	0.08760196	0.08312961	0.04288153	0	0.1251614	0.1771638	0.0359658	0	0.1774017	0.06044436	0	0	0.09733871	0.1984949	0.08646164	0.1196745
AC027682.6	0.6110457	0.538707	0.6431405	1.283483	0.9551786	0.8790337	0.9353277	0.9665974	0.7781566	0.4397073	0.691914684	0.9763319	1.256496	1.325392	0.3189833	0.592183	1.115153	1.240885857	0.52894	0.861933852	0.55331	0.3311608	1.662878	0.4497002	0.3330226	1.175898765	1.528141	0.807009527	0.3699123	0.5363089	0.715537061	0.3800318	0.3546611	0.7396562	0.6490637	0.7474886	1.307542	0.613617	0.6433808	0.7836716	0.824076	1.642824	0.3292609	0.8156816	0.674185	0.5125624	0.6217295	0.4474365	0.4563354
AC253536.6	0.4925668	1.205339	0.4948959	0.364293	0.3094372	0.6469764	0.5468896	0.5698056	0.6096285	0.8784198	0.535069916	0.1592208	0.5578107	0.7312931	0.09103499	0.9158912	0.5843363	0.737786988	0.4109324	0.527434228	0.5895297	0.6615724	0	0.4750071	0.7983501	0.813162851	0.2665165	0.44256285	0.4057187	0.6904607	0.49554449	0.7685766	0.3542599	0.6673208	0.3417551	0.3422114	0.3585269	0.9080338	0.5998095	0.6784138	0.8884727	0.8365706	0.9208876	0.4655765	0.4897617	0.3060126	0.9720411	1.191814	0.4124078
TBILA	0.4104963	0.3339817	0.2019697	0.1055077	0.1765246	0.1792677	0.1663915	0.03611743	1.022457	0.6792851	0.488385964	0.06358146	0.388016	0.9926022	0.1350251	1.341053	0.3416799	0.565669701	0.2310756	0.233628584	0.3329458	0.1928969	0.006162919	0.6856902	0.6072462	0.175245387	0.472705	0.086560711	0.4761263	1.45874	0.20875803	0.9047036	0.4648175	0.881017	0.1582624	0.4365858	0.01753104	0.9479507	0.7698897	0.1518288	0.4382735	0.7048442	0.7955127	0.02655973	0.2793943	0.1289139	0.6777467	0.5152882	0.6315041
PSMA3-AS1	6.611657	9.016636	4.547846	3.041741	4.390439	3.561931	3.923263	4.377542	5.084346	6.666958	6.921484562	3.849333	5.975442	5.946043	5.390159	8.867533	4.801945	5.337172382	6.062225	3.453772304	4.44193	8.78372	1.010239	4.636891	7.277056	4.492657375	4.409977	4.501549326	9.475879	7.670035	3.486134419	9.066777	5.237745	6.477733	3.977487	4.754924	3.203722	7.623853	8.332952	3.887671	5.460168	5.957221	8.762539	2.649038	5.81069	4.372977	7.487053	9.009153	6.943897
ACTA2-AS1	3.631103	6.324444	1.042733	0.6712468	3.559289	0.8855745	2.740261	1.015434	2.025363	8.335283	12.786008078	0.8678109	6.540297	7.737009	2.585159	4.477906	2.733489	6.583507634	6.957632	1.583296905	8.743042	6.002025	0.05250582	3.540373	8.767262	2.647299675	2.922045	0.618944436	30.55597	9.040751	3.40622617	6.637876	3.632119	6.241715	1.440461	4.944282	0.7094508	11.8495	9.887851	1.054387	10.04242	16.57411	3.735834	0.2262792	5.474776	1.122815	6.141602	12.38626	12.63665
AC245014.3	0.1636746	0.4934991	0.1454737	0.2677081	0.1970767	0.1765934	0.2322048	0.08064492	0.1164795	0.1243233	0.340779399	0	0.2406619	0.09636239	0.5218115	0.5347098	0.325637	0.281932434	0.05608237	0	0	0.51498	0.06880446	0.5129791	1.05929	0.345262229	0.1388791	0.201330568	0.5537084	1.137274	0	0.4298022	0.1880198	0.121431	0.03841051	0.1188819	0.1957212	3.036156	0.2865084	0.1495638	0.09985716	0.1229542	0	0.07412997	0.07798079	0.2248795	0.3439338	0.6591766	0.1244167
ABALON	0.1790702	0.1399789	0.0862102	0.1562076	0.191657	0.07513493	0.06351161	0.1985187	0.3398287	0.1926912	0.238199368	0.1016988	0.1692636	0.1493541	0.3594519	0.1329558	0.09330803	0.113098907	0.1738465	0.140519786	0.08215622	0.09390333	0.06900332	0.3381776	0.1467977	0.167883683	0.08441239	0.1762145	0.1918339	0.3235045	0.185926834	0.2024602	0.1714211	0.2324927	0.16109	0.1734189	0.2498196	0.3005387	0.1791188	0.3090829	0.1820832	0.1457295	0.198612	0.2433084	0.2132896	0.08201072	0.150514	0.1529776	0.1814928
AC104532.2	0.6508775	1.162949	0.7713319	0.2523456	0.7353293	0.1733953	0.4787992	0.7601708	0.8234643	0.6591877	0.635755115	0.448062	0.5468739	0.312237	0.2732595	1.145512	0.4659065	0.531507258	0.3964805	0.349234888	0	1.158407	0.08107011	0.3952023	0.9985024	0.508514403	0.3000008	0.237221416	0.7502795	0.402004	0.686526832	1.097248	0.9083047	0.6080825	0.5204657	0.2101122	0.2594385	1.354304	0.7957332	0.6167922	0.8530243	0.1086548	1.875725	0.262035	0.2297057	0.8214021	0.7294434	1.16503	0.6352503
MIR600HG	0.9064056	2.995247	1.153586	0.6768399	1.196139	0.8431173	0.6496903	0.7271857	2.087112	1.83115	1.613823563	0.8203038	1.178242	1.662388	1.748286	2.925908	1.219304	1.013618714	3.43422	0.567185705	1.557815	1.816192	0.1296695	0.9930794	1.341546	0.870915894	1.771729	0.422625969	1.165536	1.271481	0.992496777	1.973099	2.008311	1.88361	1.398774	2.054329	0.7490652	1.126787	1.573587	1.61316	1.230484	1.932193	1.938573	0.4943444	1.008394	0.5998542	1.771029	1.779168	1.909483
AC011676.1	0.07153034	0.3834183	0.06357605	0.2339918	0.05741866	0.1543524	0.05073996	0.03524407	0	0.05433271	0.049643347	0.08863425	0.120201	0.08422606	0.1520307	0.1699513	0.1626427	0.246424571	0.0980382	0	0	0.2046005	0	0.2414312	0.1481405	0.201185547	0.1618507	0.035194815	0.3387802	0.1192848	0.190978103	0.06261182	0.09860382	0.05306869	0.1007188	0	0.08553558	0.1895549	0.1430996	0.0435757	0.130921	0	0.07323359	0.1295874	0.4089572	0.1179343	0.1803703	0	0.1812451
UBE2D3-AS1	1.495454	1.206704	0.9432728	0.8416283	0.8261004	1.642405	1.482837	1.220131	0.9383653	1.123696	1.093671597	0.7770805	0.824153	1.13605	0.7291047	1.298982	1.169996	1.440313941	1.05788	0.908524871	1.305812	1.122267	2.920177	1.349101	1.115626	1.311579391	1.491757	1.313368446	0.913901	1.501665	1.202102263	1.520127	1.226536	1.216854	1.433978	0.9810788	1.307542	1.414728	0.9811557	1.31265	0.8829386	1.425391	1.218265	1.223522	1.103212	1.785131	2.081442	1.412957	0.9452662
AC121247.1	0.4033742	0.4478789	1.208719	0.8595778	0.7216015	0.895294	0.9810275	1.487774	0.4921068	0.2976392	0.431921292	0.542669	0.9199233	0.2985513	0.5715549	0.4518124	0.799253	0.587618591	0.2369389	0.434105769	0.2855295	0.6329329	0.2616189	0.1333695	0.5967105	0.486225622	0.5476254	0.941318456	0.2963149	0.2690686	0.902598893	0.9684504	0.2118275	0.8721443	0.4543789	0.06696758	1.502184	0.6108223	0.6916866	0.8565525	0.8578233	0.6579845	0.1415929	0.7725282	0.3953474	1.608801	0.8330904	0.2194175	0.4789167
AC092653.1	0.2941365	0.501657	0.3327266	0.2099316	0.2146441	0.3462028	0.07587106	0.2898509	0.1141762	0.3655947	0.334040823	0.1988011	0.2920704	0.1889138	0.1894419	0.5400194	0.09119938	0.073695333	0.2198936	0.154952429	0.1472159	0.4894999	0.04496262	0.1289322	0.5537833	0.18801945	0.2117622	0.289445867	0.8684149	0.2378209	0.285568011	0.3744918	0.07372075	0.3174127	0.2510066	0.1553749	0.06395033	0.5668799	0.6686738	0.03257919	0.3915303	0.0401743	0.4380224	0.2422138	0.1019184	0.3526924	0.1348532	0.4699214	0.3794201
AL513550.1	1.360932	1.951501	0.6086495	1.372437	0.7375739	1.533818	1.647903	1.571739	1.394162	1.474878	2.201855171	0.6337241	1.784395	2.2251	0.6264074	1.163642	1.773878	1.528975701	3.40976	2.323222194	1.360129	1.973633	1.078609	1.462884	1.831136	1.109314753	1.108178	1.458651027	1.911984	2.707989	0.601732595	2.921216	1.696792	1.865018	0.7892915	2.06512	0.8603427	1.525281	2.566532	1.214559	1.776945	1.91446	2.715679	1.272021	1.668494	1.715015	1.763217	4.100409	2.416048
AC048341.2	0.9542963	2.945136	1.259414	0.6811019	0.7428174	1.539228	0.574364	0.9118953	1.564051	2.108685	1.1239011	0.2866623	0.8504039	0.6129119	1.22925	3.091832	0.6246507	1.075936853	1.704287	0.125681883	1.074661	1.985166	0.218815	0.5298561	0.5390083	0.691344836	1.472231	0.682965772	0.7826346	1.60747	0.360304242	1.240313	3.295362	0.9439958	0.5700558	1.092213	0.4841209	0.9808984	0.7810001	0.8455993	2.046563	2.824065	6.158184	0.3143352	1.157324	1.462129	3.159848	2.032817	1.055135
AC005479.1	0.2169592	0.258433	0.192833	0.157716	0.425717	0.1387162	0.2735995	0.5463728	0.3087991	1.245132	1.472275004	0.149354	0.5671285	0.454163	0.5123616	0.286378	0.1096251	0.132876814	0.2973603	0.209540933	0	0.4964601	0.08107011	0.6741686	0.1747379	0.169504801	0.2181824	0.213499275	0.652417	0.8576086	0	0.7807343	0.2879991	0.3576956	0.2262894	0.1050561	0.115306	0.5110581	0.38581	0.2643395	0.4118048	0	0.09872236	0.0436725	0.5053526	0.2914653	0.2431478	0.1059118	0.5130868
AC147067.1	0.6130731	0.4272068	2.201389	2.053631	1.456689	0.4233361	0.452278	0.4591468	1.151819	1.527415	1.259431982	2.035909	1.112638	1.414896	1.737369	1.165296	0.6412309	2.162748012	1.209984	0.994746419	0.7763159	0.5611495	0.2267933	0.4020279	0.7110234	3.414160433	2.580176	0.482637009	0.5973165	0.9814731	2.40069481	1.20206	0.9239922	2.183241	1.404206	1.531811	2.08203	0.8578097	0.8830652	2.061605	1.34652	4.08966	0.4519234	2.221339	0.7944882	0.4312716	1.195512	0.6464463	0.79535
AL683813.1	0.7009997	0.9645961	0.635592	0.3570506	0.4758443	0.2639539	0.7008268	0.8762319	0.5290012	0.8505103	0.835876838	0.3847572	0.766869	0.6536869	0.4199735	0.9445444	0.4278937	0.842807959	0.7608843	0.456655281	0.459757	0.8397161	0.5933188	0.5535112	0.8184543	0.502830544	0.3300026	0.416670221	1.426065	0.5805748	0.527562772	1.070708	0.7306855	0.8377046	0.375387	0.3417166	0.29817	1.959877	0.8235456	0.4413736	0.5511004	0.9259656	0.86701	0.6307188	0.6724487	0.5895152	1.012337	1.15063	1.177781
CAHM	0.2535495	0.5733622	0.7605711	0.6635338	0.5597038	0.5927178	0.5395652	0.5621743	0.6089821	0.4092538	0.461915826	0.7265338	0.5991605	0.5971026	0.7185262	0.6400676	0.4143668	0.327557661	0.3692298	0.344362749	0.7415836	0.6345811	0.9192998	0.2139468	0.7712484	1.047411028	1.039836	0.717330028	0.7076467	0.4756749	0.310268369	0.4716152	0.4514573	0.235137	0.4016385	0.2762413	0.568487	0.3191546	0.4596834	0.3089206	0.638094	1.40471	0.3893804	1.406732	0.3322017	0.5051256	0.4528718	0.603398	0.4336532
AL390195.1	0.4947308	0.530373	0.2638295	0.2373617	0.2118022	0.2372354	0.1637705	0.1787582	0.492907	0.3006284	0.183121102	0.2043426	0.3048304	0.3689415	0.3505006	0.274271	0.3749661	0.18179894	0.2712276	0.119453745	0.1588854	0.679245	0.05545911	0.2226439	0.4269149	0.30148624	0.149256	0.210964505	0.3570486	0.3116738	0.264175286	0.6062657	0.2576373	0.1957563	0.1702821	0.1197794	0.3943975	0.3496088	0.3299101	0.4018479	0.3823219	0.1734354	0.8441851	0.05975169	0.1885668	0.5437854	0.194057	0.4830203	0.5014238
AC107884.1	0.660816	0.8228372	0.2841371	0.160691	0.4318697	0.2523802	0.1327431	0.3745771	0.2718973	0.4915753	0.557376739	0.144925	0.4847976	0.6702239	0.370114	1.19954	0.494197	0.440532975	0.5717414	0.135551465	0.1663455	0.8430415	0.08030493	0.3947619	1.116245	0.224787009	0.2249444	0.147703225	0.6831882	0.8105058	0.159602879	0.9708657	0.4926356	0.3557657	0.2891124	0.3256441	0.2307664	0.7190596	0.6648953	0.320626	0.5565762	0.3953727	1.337136	0.1165379	0.2154642	0.1992611	0.4522135	0.5024366	0.7981753
AC009403.1	1.01239	0.9835772	0.8548202	0.9272914	0.8397522	0.813155	1.149021	0.7482296	1.080705	1.025316	0.948533033	0.9094886	0.956948	0.9437273	1.05196	1.543446	0.9303637	1.150947701	1.156303	0.769997563	1.25409	0.8976891	0.2766283	1.269189	1.258006	1.127111247	1.345798	1.095869915	0.9247226	0.8722747	0.840923983	0.7753933	1.240506	0.8637616	0.9107377	0.9559294	0.8373389	0.9747605	1.037982	0.8942727	1.173544	1.242181	0.984672	1.451987	0.8199798	0.7233024	1.219688	1.173757	0.9063764
AC112484.1	0.3315647	0.5096553	0.1126772	0.03828079	0.313121	0.1543171	0.2351951	0.1153178	0.2775987	0.5481409	0.338399873	0.1812558	0.2949713	0.1952066	0.2625384	0.5329069	0.1884745	0.295641786	0.6549235	0.211915538	0.2416019	0.2900942	0.05739218	0.6206809	0.6765779	0.150854616	0.606801	0.095963883	1.002912	0.5529212	0.243007394	0.2560806	0.5914875	0.419629	0.2471622	0.3824879	0.04664509	0.7856114	0.2146002	0.1782234	0.5116651	0.336984	0.439301	0.01766696	0.3531094	0.1286262	0.327871	0.5427012	0.5831462
AC010618.3	0.4671101	0.7640309	0.6288554	0.3505461	0.3859856	0.4348053	0.4872706	0.453535	0.6061778	0.6991755	0.457669865	0.5873145	0.7272249	0.461043	0.6131979	0.9139711	0.3748572	0.473297313	0.7061169	0.288596087	0.3025511	0.6916228	0.09818034	0.3908385	0.7966764	0.78247746	0.6838914	0.425862365	0.8551807	0.6109476	0.354576827	0.7936889	0.555527	0.6115608	0.4900639	0.4191063	0.4107115	0.7645473	0.6802421	0.41847	0.6789273	1.310708	0.7173491	0.3857843	0.4712801	0.3624184	0.8660743	0.8450402	0.6405222
MIRLET7BHG	0.7486085	2.381713	0.9429634	0.5189649	0.449696	0.6989332	0.2602372	0.3883923	1.054914	0.4179957	0.636532051	0.580525	0.6664778	0.5691656	1.145026	2.588456	0.7242613	0.638767937	0.7678233	0.215467195	1.098606	1.140119	0.04584962	0.1386471	0.8932657	1.247979098	1.45549	0.295155955	0.6239079	0.4078619	0.525045306	0.8440408	1.414658	1.901588	0.8190666	0.7922003	0.5039103	0.6253591	0.8405538	1.310755	0.3720324	2.528771	1.070977	0.516438	0.4676805	0.5013306	1.604324	0.7768717	0.4522268
AL513165.1	9.433095	14.28681	6.026086	5.400109	10.72716	6.148994	5.367024	4.793071	7.202582	9.777443	10.365668179	4.992041	8.214742	12.90072	8.910719	10.33071	6.926104	7.582714268	19.46058	7.188800774	8.114703	10.11817	5.28723	5.969783	18.06071	10.22565572	7.670545	5.704969851	11.967	12.1804	5.859084854	9.246076	16.43488	12.7576	10.97637	16.3438	6.991275	10.25945	10.3694	8.919146	7.433657	16.60839	13.98356	4.8954	11.04845	3.834157	10.32397	15.4696	13.49455
AC016405.3	0.1485918	0.1106229	0.1173939	0.1944308	0.1855424	0.07125338	0.07026895	0.09761787	0.2114915	0.4514669	0.297917804	0.08183209	0.2358246	0.2332866	0.2807265	0.3530441	0.1689309	0.341269377	0.4073145	0.287022347	0.6135565	0.09444928	0.416427	0.1751379	0.3248326	0.301836805	0.2615017	0.11372836	0.2904393	0.1835507	0.293869407	0.2023235	0.3338007	0.2204819	0.1084874	0.8394308	0.3553705	0.3500154	0.06605875	0.08046303	0.2417472	0.8185746	0.10142	0.2691952	0.1573217	0.09073628	0.1387733	0.3385074	0.3681384
AL358075.1	0	0.02931761	0.1361154	0.0858811	0	0	0	0.06467748	0.1868338	0.1661794	0.091102043	0	0.07352821	0	0.1859975	0.07797071	0.02487256	0.060296182	0.05997098	0	0	0.100125	0.1103628	0.04219599	0.02265477	0.030766819	0.17326	0.021529031	0.1480253	0.04864517	0.038941092	0.05745045	0.04021132	0.03246267	0	0	0.104646	0.1391432	0	0.0266557	0.1868668	0.03286988	0.04479774	0	0.04169389	0.09618885	0.03677813	0.0320401	0.1773912
AC024560.3	0.4475258	0.599709	0.2892801	0.798522	0.3265789	0.05852713	0.3463112	0.2405483	0.5790598	0.8652756	0.451768678	0.2520616	0.4101989	0.3353356	0.288234	0.8699654	0.3237709	0.392443486	0.5576098	0.76621534	0.1679906	0.4189326	0.03420508	0.2746366	0.6740606	0.686567297	0.506305	0.36031826	0.3303211	0.4070723	0.362074054	0.7834551	0.3364961	0.3622052	0.3055232	0.354602	0.1945996	0.9056271	0.4476474	0.4956892	0.3971397	0.4889983	0.9163642	0.3685258	0.2326017	0.2235908	0.4103554	1.132053	0.948395
MATN1-AS1	0.3034529	0.7092619	0.1536711	0.09234068	0.3285592	0.142129	0.2202599	0.1425615	0.3766623	0.7826124	0.803225399	0.109306	0.4684226	0.9057442	0.5299666	0.695833	0.3128973	0.481373007	0.5900077	0.199360701	0.2185465	0.3552645	0.01483297	0.3913143	0.942684	0.362236478	0.2834297	0.145834577	1.303513	0.8473254	0.251220368	0.5312358	0.3080553	0.5340367	0.3080382	0.3434252	0.1139234	0.9649777	0.6847193	0.2837402	0.7792904	0.6467622	0.6213572	0.1406333	0.3631223	0.06981102	0.4330113	1.09551	0.5471675
AC009318.1	0.6158017	1.58954	0.2243129	0.2773963	0.1458634	0.2831897	0.4296573	0.3034147	0.3089211	0.9201601	0.434383694	0.4002878	0.3435216	0.742929	0.5793165	0.5096877	0.6943537	0.396469365	0.4496757	0.190123821	0.312631	1.357142	0.07214318	0.5354375	0.5383589	0.163262107	0.3540519	0.243385968	0.9152624	0.4545375	0.188669801	0.6273869	0.3154294	0.479335	0.3506239	0.3226252	0.2414335	1.797733	0.9744429	0.1967955	0.7945087	0.515682	1.343614	0.1828873	0.2885816	0.2496619	0.6703347	0.6283299	0.5371634
LINC02615	0.8476879	0.9273046	1.310803	1.120509	0.4999254	0.976813	0.7976514	1.338244	0.8063976	0.9395438	0.708374113	1.028946	0.6977005	0.7027733	0.5025087	1.012163	0.9194664	0.876094519	0.5631299	0.194233318	0.3869294	1.60325	0.05817886	0.396222	0.7568682	0.735938938	0.9345606	0.766074156	0.6964447	0.8125878	0.446488152	0.9161389	0.4173317	0.7893382	0.4587617	0.364395	0.6516388	0.8756248	0.6965043	0.8167623	1.076559	1.130632	0.9032961	0.4622793	0.5687158	1.022061	1.097844	0.9120742	0.9292912
DM1-AS	0.4977174	1.185722	0.5160989	0.4160815	0.4217224	0.2784455	0.6668822	0.6267061	1.101961	1.008144	0.978703834	0.8565676	0.7666766	0.7325699	0.7640025	1.379634	0.7230237	0.685861727	1.288529	0.400582958	1.274951	0.5220001	0.3835832	0.5599699	1.27416	0.738823068	0.7351439	0.625830287	1.403141	0.5225922	0.565991905	0.8834241	0.5971596	0.6769746	0.5191216	0.6426801	0.5455704	1.157743	1.023364	0.9096161	0.8772262	2.097943	0.5095689	1.377576	0.6323506	0.2431414	0.5810372	1.397067	0.8407515
AC132872.1	2.590236	10.26987	3.379373	2.534199	4.139381	2.598115	3.455625	2.388574	2.384515	5.685838	5.524951358	2.340946	5.42089	4.435049	5.656815	7.833936	2.417966	4.322555049	3.436136	4.200053651	4.039413	4.907569	0.6193553	3.173933	9.559992	3.793020989	5.659254	4.279394944	8.344686	5.87823	2.474404998	6.073818	2.751665	7.087402	6.100972	4.090682	3.594677	4.823768	7.356844	3.575723	5.46578	9.871883	7.055551	3.164264	3.056912	2.207132	4.17458	7.778183	3.901791
AL162724.1	0	0.05101108	0.1353335	0	0	0	0.05400473	0.07502356	0	0.05782865	0.052837557	0	0.09595136	0.08964544	0	0	0.2596615	0.052456061	0.05217314	0	0	0.08710604	0	0.2569656	0.1576724	0.053532615	0	0.03745936	0.1030224	0.08463999	0.067755413	0.1999214	0.1049483	0	0.03573311	0	0.0455196	0.0403503	0.03807676	0.04637949	0	0.05719183	0.07794567	0	0.2901805	0.08368172	0	0	0.0385814
AC069234.5	0.6826333	0.6403362	0.6067234	0.2233046	0.4931655	0.7365133	0.7747602	0.7399559	1.068755	0.5185117	0.568511786	0.4652233	0.4014888	0.4420856	0.4836234	0.608209	0.3880358	0.376271364	0.561363	0.296681753	0	0.8981764	0.2295687	0.2633192	0.9189342	0.431992765	0.193073	0.738921902	0.5542408	0.3035646	0.546766637	1.852317	0.4391346	0.4051591	0.3844745	0.4958177	0.6122168	0.2894358	0.9900873	0.540611	0.3331773	0.1538405	0.6289991	0.4328406	0.9106507	0.6377714	0.4590194	0.5998276	0.5880882
DLG5-AS1	0.8746677	1.445593	0.4923554	0.2670485	1.591452	0.671079	0.4549927	0.3447695	1.286416	2.214588	5.058626431	0.1083813	0.7104078	1.579195	1.56984	1.697157	0.7955133	1.245481394	0.919083	0.844761186	2.046588	0.9006622	0.2451247	2.417995	1.781261	0.902030066	1.583278	0.54512215	2.919532	3.144106	0.674632437	1.327062	1.312895	0.8652267	1.122108	2.075307	0.5578254	1.761576	1.224868	0.3552269	0.7470833	3.635733	0.895495	0.8451121	1.389083	0.128186	1.715432	3.116969	1.388851
AC015813.4	0	0.4251873	0.1410039	0	0	0	0.112535	0	0	0.2410065	0.220205682	0	0.06664778	0.09340153	0.6743709	0	0.2705412	0.327923647	0.1087183	0	0.5458913	0.1815115	0.1333807	0	0.1642787	0.111551204	0.08974121	0	0.214678	0.08818636	0	0.1388653	0	0	0.2978424	0.1152291	0	0.0840819	0	0.09664554	0.09678893	0.3575288	0	0.1437045	0	0.08718793	0.1333464	0	0.4019794
AC118344.1	0.2622208	0.286318	0.3539081	0.1906185	0.3274277	0.1257413	0.3582339	0.5646524	0.2349905	0.3098302	0.29656976	0.2286485	0.3264009	0.2172767	0.04128331	0.3922712	0.1324949	0.267662256	0.2662186	0.084418337	0.2005086	0.4778023	0.01633047	0.1404849	0.2715319	0.081946644	0.08789974	0.200697107	0.499398	0.2267391	0.2420101	0.5610653	0.4194822	0.4034963	0.1458654	0.09875657	0.2090415	0.3808991	0.446868	0.177492	0.3555106	0.05836539	0.2784079	0.05278338	0.01850844	0.3309206	0.2612203	0.341352	0.3838876
AP003352.1	1.263541	1.741045	0.774068	0.9621073	0.6990989	0.9242519	1.184927	0.9426414	2.021935	1.182071	1.119683343	0.9022513	0.8397151	1.386935	1.608285	1.696095	0.7385361	0.816484267	1.31107	0.641194552	1.061153	1.682517	0.3000899	0.7297211	1.796288	1.234802848	0.8964646	0.828927243	2.463292	1.428539	0.762376139	1.37469	1.134944	0.8791687	1.186091	1.037004	0.7768084	1.112341	1.413837	0.9393422	1.358841	1.887647	1.739454	1.151009	1.891024	0.9415771	1.848078	2.028175	1.143166
AC092127.2	0.04725049	0.09497736	0.06299424	0	0	0	0.03351708	0.04656204	0.1008778	0	0	0.05854875	0.01985017	0.1112737	0	0.308726	0.02685905	0.1302237	0.06476067	0	0	0.1351521	0	0.04556605	0.1467848	0	0.0534565	0.023248488	0.09590855	0.1575909	0.210255982	0.1033981	0.08684574	0.07011072	0.04435424	0.1029585	0.1695056	0.1252135	0.09452666	0.08635383	0.1153093	0.03549509	0.1451268	0	0.0900477	0.07790336	0.1191465	0.1383962	0.02394486
AC104463.2	0.5426283	0.4847677	0.6430495	0.4141803	0.8711544	0.1301017	0.4490648	0.1782407	0.5148837	0.3434727	0.439359427	0.2241261	0.6458891	0.4259586	0.320362	0.6983428	0.35986	0.311562276	0.5577874	0.589584121	0.4979085	1.293414	0.3421598	0.043607	0.7960195	1.271825832	0.3069492	0.667468539	0.8566609	0.7038058	1.046324831	0.5937156	0.5402275	0.8722533	0.6367093	0.3284397	0.5407265	0.3834563	2.035409	0.3305647	0.7172861	2.649584	0.9259152	0.6553656	0.775586	0.3479187	0.6841435	0.463561	0.5041385
AC131971.1	0.1245506	0.1669047	0.02554625	0.0125364	0.06152553	0.1240443	0.08155371	0.02832367	0.02727285	0.1164377	0.119686692	0.02374345	0.080499	0.05640646	0.05430157	0.1365803	0.0653534	0.052810016	0.1181817	0.041639544	0	0.2740431	0.09666052	0.1293498	0.0595261	0.026946917	0.0975527	0.009428031	0.2722586	0.1065139	0.01705315	0.1006352	0.1937035	0.1990255	0.07194844	0.09742382	0.01145669	0.08124513	0.1437513	0.05836556	0.245499	0	0.1961791	0.01735702	0.03651732	0.1684927	0.1771654	0.1683727	0.07768347
AC006042.1	2.763883	5.083585	2.81779	1.737344	1.69659	2.416813	1.49925	2.777017	3.625312	4.363414	4.062038409	2.014569	1.821367	2.456781	2.45725	4.055965	2.495278	1.269556816	4.048098	0.588834014	2.424216	3.100244	0.02278163	2.116604	2.10443	1.790992903	3.249522	1.039926174	3.813402	2.560602	1.446914255	3.676353	3.536064	3.055703	1.95857	1.456417	0.8100578	3.590329	1.626255	1.287562	5.35627	4.274652	5.049065	0.6872584	1.600838	2.561395	3.23416	3.333393	3.405471
AC006111.3	0.1112175	0.496792	0.16475	0	0	0.1599945	0.1051894	0.1461294	0.422124	0.2815938	0.308747915	0.09187415	0.0311487	0.1309572	0	0.2202045	0.2528818	0.306518709	0.2032437	0	0.6123105	0.2544952	0	0	0.1151667	0.104269794	0.4613589	0	0.4013301	0.2060752	0	0.1947015	0.06813876	0.2750427	0.06960025	0	0.1329933	0.03929676	0.1854129	0.09033708	0.2261778	0.7240814	0.1518211	0.2014864	0.070651	0.04074841	0.1869635	0.108585	0.1878703
AC087276.1	0.6207114	1.039734	0.4827264	0.8121943	0.6228199	0.6697039	0.3302257	0.8410428	1.21476	1.532301	1.292354661	0.9614153	0.8474829	0.9135997	1.4292	1.198249	0.5292554	1.496860945	0.6380519	0.337212047	0.1067919	1.420352	0.3261632	0.5985835	1.044472	0.654677559	0	0.610812739	2.204848	0.6900703	0.276205126	1.426215	0.5704294	0.2302543	0.4369983	0	0.463902	1.644881	0.5432701	0.4726653	1.230753	1.74857	0.9532373	0.2811268	0.4435956	1.96149	0.6521587	1.704428	1.022302
AC009948.2	0.862444	0.7047086	0.4860978	0.5229629	0.7091842	0.4539104	0.4476392	0.7047769	0.898186	0.607158	1.051115124	0.4431056	0.3888281	0.8421359	0.5364995	0.5247718	0.5261191	0.405815634	0.5477794	0.792323418	0.4342869	0.5776098	0.1591677	0.5477039	0.8712858	0.473307628	0.8091334	0.931489428	0.9108707	0.5378715	0.449293671	0.8838006	0.6959239	0.6554573	0.3356794	0.6416982	0.8300752	0.7358101	0.2735322	0.3075476	0.5903408	0.9165096	1.119877	0.6478411	1.122461	0.901717	0.4243379	0.5853133	0.8527919
AC016876.1	1.945957	4.082381	3.43527	4.249626	5.3433	2.64495	2.817842	2.010178	3.094412	5.198839	6.128607204	4.573084	4.160825	6.795005	5.343444	5.452496	2.929414	6.047370768	7.339104	3.713475958	11.13835	2.487462	1.906853	7.221616	5.086275	7.926672529	7.333418	2.812957204	6.011085	4.5506	3.965292678	4.087996	3.921972	5.993903	4.472211	9.611177	4.846504	7.212368	3.745306	5.265081	7.680082	13.38829	2.80295	7.755831	2.608745	2.227413	4.53466	5.876572	5.563198
ZFHX2-AS1	0.164357	0.3658346	0.1609358	0.05832119	0.1699466	0.1001862	0.05137708	0.0823537	0.1229124	0.3216258	0.224266764	0.08284355	0.2410801	0.1443262	0.1973586	0.4335224	0.1140126	0.26871253	0.2748993	0.052464029	0.1456995	0.2454162	0.004684157	0.1880482	0.3230783	0.278144841	0.1449733	0.115134067	0.410887	0.2849231	0.09420887	0.4145254	0.204804	0.3100099	0.08890862	0.133541	0.07994732	0.5285596	0.3260168	0.2172202	0.2481344	0.5524616	0.2281635	0.06560728	0.09025087	0.05205275	0.3605873	0.6160286	0.2399889
AC092354.2	1.160211	0.629302	0.6629102	0.5060413	0.6208811	0.7947847	0.9013747	0.7349828	0.6683972	0.9651984	1.15029622	0.4107525	0.5338305	0.9432828	0.8219716	0.984494	0.4710785	0.761327273	0.681499	0.720347914	1.064594	1.042985	0.2090237	0.905736	0.8009388	0.699256771	0.8125595	0.815506308	1.04666	0.9520353	0.885038603	0.8221151	0.6854308	0.4508774	1.063164	0.6821834	0.6276214	0.6734731	0.9394737	0.5721642	0.4044798	1.743127	0.9615827	0.5504944	0.8949585	0.3643574	0.6036909	2.225041	0.5599558
LINC00921	0.9147508	1.64984	1.145399	1.242109	0.9051582	1.001435	1.632396	1.201897	1.130011	0.7603717	0.654817465	1.062192	1.111786	0.9687192	0.9619167	2.084537	1.059583	0.959278534	1.009301	0.750119182	0.7364224	1.230902	0.07739108	0.3939118	1.072338	0.760518867	0.9112297	0.87751739	1.191124	0.6076212	1.157140558	1.65679	0.660888	1.22073	1.047698	0.5181576	1.272723	1.225763	1.047358	1.058441	1.067031	1.668226	1.743482	1.605088	0.3508504	1.207807	0.7930546	1.044756	0.8571543
AP000941.1	0.4910238	0.4797908	0.7455529	1.298384	0.9853836	0.4120512	0.8417424	1.179432	0.5532774	0.5283738	0.269783691	0.7985704	0.9540524	0.1324983	0.1159581	0.3038124	0.4884555	0.74712095	0.1542265	0.103738865	0.09855934	1.041664	0.04300279	0.2564896	0.2966012	0.402805933	0.2083186	1.238182993	0.6367646	0.5458914	0.582657498	0.6805201	0.3384356	0.4098295	0.259271	0.07430121	1.296653	0.5421708	0.6651088	0.2991277	0.7114823	0.06147709	0.4817694	0.4262473	0.3314184	1.92272	0.1891636	0.4794011	0.539139
AL354892.3	0.3223034	0.6303467	0.1780715	0.2507588	0.2377414	0.2506254	0.3336697	0.3261914	0.6323119	0.4763945	0.33854935	0.2050823	0.4757343	0.4205361	0.1851417	0.7036817	0.2277746	0.264082479	0.2745972	0.252391839	0.2757588	0.5082878	0.03661833	0.3528154	0.4149298	0.281752336	0.3744906	0.265731647	0.7779772	0.4067393	0.217066728	0.6328595	0.4082682	0.5299381	0.2780167	0.2530799	0.1874961	0.9233534	0.7319147	0.286557	0.329498	0.2224867	0.4280796	0.1735915	0.365218	0.3255373	0.3807326	0.7143959	0.600355
LINC01143	0.7042591	0.3044341	0.1817258	0	0.109417	0.1960893	0	0.1567092	0.09700409	0.06902427	0.157667269	0	0.3054068	0.1070008	0.03218997	0.05397652	0.07748299	0.406975107	0.934108	0.032911896	0	0.1559547	0	0.1533571	0.1411483	0.319482649	0.1285094	0.044711493	0.3689027	0.05051315	0.323491443	0.1590841	0.1043886	0.06741847	0.08530207	0.09900487	0	0.1204053	0.09089684	0.1383964	0	0.6485096	0	0	0.2597696	0.199765	0.07638083	0.1330818	0.3223553
AC010809.1	0.7832063	1.455813	0.4715601	0.1983517	0.6895348	0.4361417	0.430116	0.697105	0.6832287	0.8827615	1.122186965	0.5008939	1.061384	0.9817132	0.3221861	1.230559	0.8329651	0.905193744	1.073449	0.402614384	0.4172863	1.185154	0.1062062	0.487281	1.491224	0.604004118	0.2000814	0.348065444	2.290599	1.320128	0.584601418	1.990321	0.9751602	0.6747845	0.4980381	0.4771142	0.6042282	2.249565	0.9855919	1.046592	2.743673	1.366498	1.18985	0.3661651	0.5296311	0.4998568	1.061789	1.887002	1.69003
AC108047.1	0.4920367	0.3767749	0.4997959	0.5058624	0.507814	0.3539153	0.4487473	0.519501	0.1500682	0.3203478	0.439048706	0.348394	0.5905917	0.4552169	0.04979884	0.5010197	0.2796931	0.581171612	0.4816976	0.458241124	0.04837354	0.1206332	0.6205175	0.2711405	0.254754	0.345974403	0.3976158	0.415020042	0.3329103	0.7423807	0.500450871	0.4306887	0.5490736	0.5214919	0.2639297	0.3573814	0.3782409	0.335287	0.3163953	0.4710274	0.4717262	0.2640167	0.3598235	0.2546842	0.06697855	0.2704121	0.4726536	0.4632332	0.4630723
LIMS1-AS1	0.2381346	0.3590025	0.2381103	0.07789914	0.1433661	0.4710391	0.2956108	0.3813304	0.2542036	0.6783046	0.78503095	0.3688449	0.850353	0.5257508	0	0.2828958	0.2030477	0.410191005	0.1631915	0.172494213	0.3277637	0.4086862	0.07507908	0.2870565	0.5240044	0.083721868	0.1010294	0.673718768	0.3625223	1.025883	0.37087921	0.5992752	0.54711	0.1766731	0.1955957	0.08648224	0.5695199	0.6941604	0.8932473	0.1450696	1.125958	0.134167	0.4266586	0	0.2836408	0.3926199	0.6004782	0.4359334	0.63356
AL138963.1	0.18321	0.3068892	0.2035459	0.1198642	0.4411976	0.1976707	0.06497989	0.2256757	0.1303818	0.4174855	0.317877558	0.1702635	0.1539349	0.1078637	0	0.1088236	0.0520719	0.063116487	0.1883282	0.132709257	0	0	0	0	0.2845732	0.257647298	0	0.135216207	0.5578165	0.5092051	0.081525061	0.2004588	0.08418434	0.2718487	0.4299499	0.1330711	0.2190814	0.2913031	0.3207046	0.055805	0.279439	0.1376294	0.1875725	0	0.2618645	0.100688	0.2309904	0.3353875	0.324955
AP001574.1	0.2080406	0.3833305	0.09245309	0.1020821	0.1252484	0.2244612	0	0.1025047	0.1480526	0.0790113	0.180479932	0.09666978	0.08739892	0.1837239	0.368475	0.1544658	0.2956463	0.107506104	0.392063	0.075347747	0	0.4760521	0.02186369	0.05015603	0.3500702	0.109712448	0.1471033	0.102361476	0.316709	0.1156437	0.092574245	0.2731527	0.1672894	0.03858658	0.04882215	0.1133298	0.1554836	0.05513062	0.182085	0.03168416	0.3490429	0.195353	0.0532486	0.04711191	0.04955922	0.08575077	0.1311484	0.5712644	0.1844982
HECW2-AS1	0.7421885	0.9116921	0.2512975	0.1965414	0.2411441	0.3558974	0.3008403	0.07836157	0.2640902	0.9932709	0.576412696	0.05474144	0.8166115	1.362895	0.2503887	1.553462	0.2008997	0.608777565	0.5933843	0.921615004	2.006584	0.4650173	0.05199939	2.087546	1.161963	0.534293478	0.3998426	0.495596429	1.68583	2.003866	0.188720117	2.296981	0.9906197	1.363472	0.3317598	0.9497978	0.0950898	2.425713	1.281507	0.2368327	0.571398	0.8495851	1.194068	0.04802072	0.1683842	0.07769329	1.143692	1.979767	0.3671595
AL365436.2	0.08098159	0.1085198	0.09596841	0.1412848	0.1733476	0.03883264	0	0.02660056	0.307364	0.2050388	0.037468457	0	0.2721662	0	0.1147456	0.0320678	0	0.223187577	0.03699731	0.1955317	0	0.06176911	0	0.3123786	0.05590474	0.075922683	0.1221572	0.07969016	0.1826395	0.09003056	0	0.1181411	0.09922869	0.2002687	0.07601777	0.07842591	0.06455822	0.200294	0.135006	0.06577776	0.06587535	0.04055618	0.05527326	0	0.0514436	0.02967042	0	0.07906473	0.3283087
AC002128.2	0.1378522	0.5849765	0.3471479	0	0.1475418	0.09915518	0.1303804	0.02264061	0.2289066	0.3141275	0.095671886	0.08540728	0.3281702	0.08115958	0.3581004	0.1637637	0.05224042	0.284943363	0.1574481	0.099854053	0.09486849	0.4205897	0	0.3101883	0.3568677	0.129240554	0.07797902	0.045217933	0.2176307	0.3575971	0.040894448	0.6636549	0.2744845	0.5113658	0.04313414	0.03337543	0.05494761	0.3409535	0.2987609	0.2519352	0.4485493	0.1035561	0.2822693	0.04162314	0.262712	0.02525346	0.5020989	0.2691783	0.745158
AC087294.1	0.09347448	0.3382044	0.09969595	0.06115518	0.1500672	0.1344698	0.1060896	0.1473801	0.1197384	0.1988026	0.142720536	0.06949532	0.1884917	0.132078	0.09271305	0.344238	0.1700307	0.154570988	0.2049831	0.067708805	0.07719385	0.2031996	0.05501186	0.1352133	0.1645491	0.131452703	0.1692027	0.091983814	0.3288714	0.1454872	0.099826606	0.3600077	0.180395	0.166438	0.1052939	0.1629442	0.05588812	0.2377985	0.1215498	0.102499	0.1026511	0.1966134	0.1722605	0.06773693	0.1068835	0.1541143	0.2199909	0.2327178	0.3315867
AC034198.2	0.5011332	1.081935	0.1979584	0.364293	0.2681789	0.08010183	0.2369855	0.2469158	0.6736395	0.4229428	0.270507569	0.3449784	0.3274889	0.7212063	1.262352	0.3307385	0.3165155	0.460379081	0.9157921	0.362998851	0.1915972	0.6370697	0.1638491	0.2684823	0.7783913	0.195761427	0.4094663	0.219173983	1.130216	0.588082	0.396435592	0.5361291	0.4349524	0.247862	0.7317579	0.4448748	0.1997507	0.295111	0.6962074	0.2035241	0.6114783	1.003885	0.6840879	0.2017498	0.3183451	0.4896201	0.6552277	0.6523615	0.5361302
AC009269.5	0.1207379	0.1941544	0.08584929	0.09479054	0.07753472	0.1042141	0.1027743	0.09518295	0	0.07336764	0.067035403	0.149608	0.1217342	0.08530038	0	0.172119	0.08235862	0.066551398	0.09928869	0.034982882	0	0.08288406	0.06090599	0.1397204	0.05001003	0.169793074	0.2458726	0.071287456	0.2287343	0.2147668	0.085961799	0.1690945	0.1109572	0.07166079	0.02266743	0.03507826	0.05775106	0.28156	0.09661654	0.02942101	0.08839397	0.1813992	0.09889026	0.04374677	0.09203855	0.07962572	0.1217807	0	0.09789703
AC055822.1	1.627275	2.565456	0.4821065	0.1252513	0.819603	0.3672084	0.3621351	0.2200972	0.1362417	0.9209699	0.797194055	0.1976843	0.6166043	0.6762691	1.265898	0.9097167	0.4352977	0.791438195	2.055387	0.785817737	0.2634999	1.7523	0.4023901	0.4923181	0.892089	1.749975184	0.5775704	0.37678224	1.727072	0.496618	0.113585479	1.005447	0.9676469	0.4260999	0.7487892	1.297817	0.3433917	0.8455427	0.9574808	0.2721278	0.4671969	4.410325	1.110682	0.4624378	0.9121124	0.6312798	0.9118498	1.028019	1.034849
VPS9D1-AS1	1.522743	4.385032	0.43194	0.0741886	2.353641	0.3495602	0.5056051	0.0558718	2.063573	3.211519	3.170434238	0.2107655	1.109288	3.328515	1.951047	1.722368	0.9116296	1.361703099	7.837519	1.149945019	2.207357	1.61248	0.02042939	1.898061	4.369786	2.859032547	0.9621712	0.263027534	7.464071	1.94503	1.989527736	1.417963	5.158392	1.490283	1.087261	5.812465	0.1937115	2.661554	1.255795	1.638178	1.561543	2.689386	1.343396	0.1027163	2.392582	0.02670845	1.293529	4.578718	3.915825
AC145207.8	0.05043969	0.1689799	0.08966143	0.2969991	0.4858659	0	0.07155867	0.1491143	0.6820151	0.5746914	0.210036326	0.3125027	0.2330897	0.1484802	0.2144092	0.2097223	0.1146877	0.764572718	0.2419611	0.073072593	0.2082726	0.1442742	0.06361052	0.1459247	0.2611536	0.319198917	0.2567906	0.099270632	0.2047639	0.1121518	0.314226257	0.4635833	0.1390612	0.4490573	0.0946959	0.1465436	0.4222085	0.2405967	0.5297607	0.276547	0.5231416	0.03789085	0.1032815	0.137068	0.04806276	0.110882	0.04239611	0.1477373	0.4089766
AC002553.1	1.026844	1.850519	0.5979478	0.7181388	0.7105738	0.3310942	0.6279229	1.099114	1.562306	1.640617	2.039648269	0.6142509	0.7288874	1.334174	0.8529139	1.829784	0.8654844	1.268625646	1.213253	0.256482979	0.9016056	1.762268	0.119078	1.092676	0.7883127	0.771817497	0.8612695	0.540078035	2.204063	1.121902	0.661755797	1.735643	1.252793	1.444832	0.6481415	0.7201102	0.5080941	1.989239	1.027123	0.6686859	1.857816	1.063968	2.102589	0.4490317	0.7760158	1.303797	1.696426	2.100145	1.363723
AC010463.3	0.5111558	1.331899	0.3785954	0.03715789	0.3191329	0.3268155	0.4028753	0.3078217	0.767949	0.5608222	0.433584989	0.2111268	0.6203575	0.7021927	0.4023747	1.113266	0.4842687	0.743512215	0.8173445	0.123419609	0.7817164	0.6498111	0.02387515	0.1095408	1.470295	0.638965298	0.09638206	0.167668097	1.421812	0.220995	0.202182152	1.193131	0.8090115	1.011277	0.3465397	0.3300162	0.4074915	0.6923304	0.653321	0.4151892	0.4504557	0.6399765	0.6396222	0.0514462	0.5953054	0.1872797	0.5728562	1.039701	0.8634518
NR2F1-AS1	1.044677	1.160852	1.149191	0.8374965	0.8622022	1.465801	1.938707	1.285007	0.9711927	0.6118975	0.722471454	1.483631	0.9132904	0.6302063	0.6984223	1.035657	1.168852	1.132908236	0.3327457	0.88727828	0.5290762	1.115285	0.05412113	0.581758	1.030349	0.88457793	1.304654	1.049735495	0.3832781	0.6072865	0.949365675	1.225136	1.301477	1.173492	1.156744	0.8496208	0.8929271	1.068363	1.118549	1.33332	0.9021681	1.221371	1.446155	0.7097177	0.9989521	1.057289	1.221277	0.7407198	0.9488276
AL122035.2	0.9491158	1.404141	0.8908127	0.9736559	0.6338774	0.6444557	1.044891	1.114862	1.048284	0.9343192	0.685051635	0.7620887	0.9378091	0.482791	0.9252465	1.244779	0.8114306	0.606863333	0.9678258	0.692997806	0.4180302	1.216224	0.6830591	0.5418461	0.919917	0.640673761	0.7988888	0.859261638	1.263787	0.962316	0.891980082	1.382415	0.6698732	1.23931	1.054872	0.4632581	0.8262416	0.9416723	1.017729	0.9436119	0.8708933	1.003885	1.399271	0.5502268	1.24444	1.235178	1.084955	0.9229433	0.6849127
AL031714.1	0.5155714	1.017267	0.5144647	0.2648814	0.5788937	0.3367168	0.2871911	0.3740315	0.9814218	1.109978	0.983444759	0.525191	0.5820137	0.6778425	0.6140045	1.149812	0.3344248	0.845583765	1.040441	0.082481361	0.6530266	0.6333088	0.03988942	0.4483876	0.7500501	0.56046466	0.5188757	0.255231008	1.02296	0.6575768	0.365945642	1.035473	0.8109939	0.9433554	0.3147283	0.5835384	0.2798913	0.7811994	0.7118717	0.4894282	1.065217	0.7698537	0.8225361	0.4240386	0.3857869	0.3928604	0.8135349	0.9912945	0.9873883
ZNF516-DT	0.1778266	0.2382974	0.07294709	0.07159516	0.1317642	0.1574256	0.04851581	0.04717883	0.1265508	0.2181945	0.094934531	0.01694981	0.08045247	0.2416022	0.1647488	0.2437524	0.1632891	0.207347996	0.243726	0.138718251	0.3671356	0.1173792	0.01150055	0.1846786	0.205388	0.134656704	0.1470182	0.060573734	0.194358	0.09124485	0.097390247	0.1556549	0.3017011	0.2029699	0.1669266	0.2781929	0.106322	0.1087475	0.0615721	0.1499961	0.06676385	0.1952401	0.1960657	0.03717211	0.09124053	0.09772944	0.1724639	0.2203606	0.2703486
SOCAR	0.1597162	0	0.02839111	0.0626961	0	0	0.09063562	0.01573891	0.02273249	0.02426331	0.110845943	0	0.02683904	0	0.02263075	0.0379475	0.07263123	0.022009124	0	0.046276569	0	0.01827365	0	0.01540225	0.09923249	0	0.03613876	0.062867678	0.02161269	0.03551262	0.056856623	0.02796051	0.08806686	0.09479537	0.02998526	0.02320137	0.01909878	0.03385975	0.01597596	0.01945956	0	0	0.0981116	0	0.2739415	0.0702211	0.02684928	0.02339035	0.0161877
AC002470.1	0.970549	1.348759	0.6389796	0.2822118	0.6925126	0.7756697	0.5099688	0.6376053	1.125575	1.25598	1.496841158	0.4899567	1.087287	1.820029	0.7640025	1.537306	1.30773	0.693482413	1.379484	0.676985199	2.127456	0.7814184	1.662194	1.039944	0.9305663	1.263776301	1.260694	0.813579374	1.070129	0.7193328	1.21565218	0.8180749	0.7928247	0.8533983	0.7423439	1.253226	0.7307337	0.9906764	0.8269887	0.7445377	0.8333649	3.726446	0.8096484	0.9768266	0.4795325	0.4741258	0.7251344	1.789865	0.8743816
PRDX6-AS1	0.4790997	0.5836543	0.3207498	0.3419438	0.3396306	0.2148217	0.4678438	0.4169364	0.3011009	0.3402818	0.319549131	0.3392338	0.4339115	0.3516678	0.2468556	0.288273	0.3395398	0.342964258	0.375226	0.171265891	0.145587	0.3274683	0.2406347	0.2040089	0.4123526	0.210001741	0.40124	0.532687863	0.6146357	0.2974454	0.476217821	0.4084722	0.2801841	0.4339214	0.2102647	0.2169257	0.3868967	0.4089136	0.4605586	0.2501688	0.2885006	0.2897936	0.3949543	0.1803548	0.2490123	0.2872388	0.3974681	0.3462633	0.2711688
DCST1-AS1	1.036407	2.939715	0.9518619	0.4972467	1.026062	0.7206242	0.6616565	0.5957619	0.6638054	2.886508	1.510498468	0.9417659	0.8853128	2.684783	1.982503	2.626595	1.335372	1.856638263	1.562529	0.675654796	2.187284	1.166024	0.04356779	3.731316	1.681359	1.4817854	1.973761	0.458945521	1.51933	1.843546	0.953109293	1.421258	1.381053	1.460938	1.18367	1.706288	0.4750762	1.574643	1.261304	1.241695	3.456613	2.595201	1.768475	0.500693	1.48135	0.3797236	2.439169	1.897265	1.558135
UBA6-AS1	2.068054	2.50851	1.505327	0.8964549	0.9690519	1.388599	1.06229	0.9662564	1.312238	2.220848	2.301376499	0.5901451	1.033573	2.773984	1.616716	2.187501	1.094491	1.523173478	2.143282	1.298765396	1.626531	1.448234	0.1498888	2.492912	1.919954	1.454147483	1.336959	0.882199853	3.112099	2.098108	1.273838222	1.560522	2.340551	1.439823	1.400981	2.045953	1.126845	2.229927	1.818956	1.222605	1.973366	2.238483	2.237244	0.8074516	1.771598	1.086166	1.956616	2.816052	1.866295
CEP250-AS1	0.2369283	0.2267835	0.1955399	0.06643246	0.2988645	0.2434561	0.02400926	0.1500918	0.07226169	0.1285464	0.140942135	0.06291025	0.170631	0.13949	0.1198971	0.4422987	0.1539193	0.069962256	0.04638995	0.147103229	0	0.07745066	0.01422834	0.114241	0.1927681	0.452187897	0.1914622	0.033307131	0.297709	0.03762898	0.120489959	0.1925743	0.2799455	0.1757782	0.1112028	0.04916809	0.02023696	0.2332045	0.1862085	0.3917658	0.1238991	0.2542616	0.3118756	0.06131848	0.3225189	0.2046163	0.5689871	0.247843	0.1029144
AL023803.2	0.02225513	0	0	0	0	0	0.0631466	0	0	0.1014267	0.030890923	0	0.01869898	0.07861539	0	0	0	0.030667885	0.03050248	0	0	0.07638845	0	0	0	0.031297281	0	0	0.03011549	0	0.158449962	0.03896065	0.08180923	0	0	0.03232918	0.02661256	0.02359038	0.02226118	0.1084611	0	0.0334366	0	0	0	0	0	0.06518503	0
ILRUN-AS1	2.707159	3.603063	2.880795	4.409789	2.453959	3.682503	3.18747	3.520658	2.568742	1.846466	2.121657473	3.445757	2.011535	3.946608	2.34849	4.003609	3.915186	3.730503639	3.331773	2.321121057	4.866717	2.760222	2.926331	3.40983	2.669796	3.263198263	4.437825	2.990189797	2.417285	2.395444	2.655115809	1.918269	2.538633	1.776184	2.783243	3.665064	4.162121	3.04527	2.081579	2.804726	2.898772	5.423061	2.639639	4.370592	2.73752	3.076795	3.126809	1.645182	2.91177
AC007216.2	0.1479039	0.1486495	0.1643209	0.2419133	0	0.05319262	0.05245772	0.03643722	0.2105123	0.1123442	0.256619903	0	0.1242703	0.1306162	0.05239253	0.1317786	0	0	0.253393	0.160702616	0	0.08461082	0.06217487	0.03565781	0.1531557	0.155997387	0.08366499	0.036386306	0.1000712	0.3288616	0.131629005	0.1618287	0.3058259	0.1645959	0.0347095	0.1611407	0.08843131	0.3919443	0.3328742	0.1351527	0.3158243	0.05555352	0.3028514	0	0.140934	0.2032115	0.2486355	0.3790577	0.187381
AC113143.1	0.047172	0.1896392	0.1257792	0	0.07573159	0.1357207	0.06692281	0	0.06714015	0.2149842	0.06547644	0	0.03963439	0.1666333	0	0.1120775	0.05362887	0.065003691	0.0646531	0.068338654	0	0.05397102	0	0.09098071	0	0.066337759	0.0533677	0	0.1914985	0.3671014	0	0.04129052	0.08670148	0.2099828	0.1771222	0.06852497	0.112816	0.1000044	0.2359241	0.05747359	0.2302355	1.275701	0	0	0.1797962	0	0.07929903	0	0.1434305
Z98884.2	1.734201	1.549283	1.380797	0.283648	0.8700461	1.299362	0.6150768	1.246097	1.182726	0.4939714	1.103269691	0.7162911	0.9106834	0.2977916	0.1023854	1.158847	0.698267	0.84637121	1.039878	0.471067211	0.2486375	2.066829	0.121502	0.4529358	0.6734174	0.71131633	0.2861215	0.568848505	1.124465	0.7631599	0.0643073	1.486354	1.427706	1.286612	0.6443779	0.209934	0.6048432	1.225499	0.9034753	1.320576	0.925775	0.6513756	2.219369	0.6545318	0.9639458	1.27077	1.275443	1.534419	1.098539
AC018752.1	2.412413	2.863306	1.163966	0.5411343	0.6639381	1.487328	0.8800674	1.426358	2.452571	1.361219	1.339406408	0.9394801	1.737372	1.94783	1.56262	1.31011	2.037376	0.664867847	1.511502	1.997081057	0.8538164	2.83898	0.4056457	1.927599	1.855712	0.290791246	0.7797902	1.899153202	2.238487	1.839071	0.245366689	2.594287	2.533703	2.045463	1.294024	0.3003789	0.9066356	3.214704	2.413068	1.343654	2.018472	0.4142243	2.540424	0.7492165	1.576272	1.136406	1.506297	3.331082	2.165615
AC008438.1	0.4655335	0.693156	0.4597394	0.23689	0.3736919	0.7441154	0.1834587	0.3058338	0.5153526	0.7072159	0.897468514	0.2243302	0.521528	0.7613331	0.5496922	0.5223138	0.5880616	0.534593195	0.8507359	0.674424095	1.245905	0.5918134	1.195932	0.8230523	0.8570024	0.836532437	1.287435	0.279955839	1.01493	0.5463057	0.414307688	0.5659584	0.5941973	0.7291387	0.4855537	1.202245	0.2474144	1.014343	0.5432701	0.4411543	0.7258288	0.8548563	0.2647881	0.8433804	0.6407493	0.4264109	0.6956359	0.9090284	0.9174503
AC008735.4	0.5838311	1.376963	0.4981518	0.4583621	0.4499054	0.201572	0.09939358	0.3451948	0.5318207	0.6031109	0.421396894	0.520872	0.6867571	0.3574759	0.6618004	0.8877718	0.584096	0.772346484	0.6721583	0.202992779	0.6750018	1.122207	0.353415	0.3828522	0.5803795	0.558306438	0.3963078	0.39067402	0.8216376	0.7009946	0.374103488	1.267374	1.008689	1.108856	0.3069051	0.4410168	0.6702162	0.9654207	1.238058	0.3414385	0.3134497	0.6666422	0.9563729	0.2115387	0.6230768	0.5390451	0.824423	0.8892181	0.781083
AC015802.3	0.8967646	1.235095	1.129144	0.6844875	0.5998739	0.6450306	0.8834985	1.521925	0.1418188	0.6811606	0.242033088	0.3703979	1.172065	0.7332839	0.4235523	0.9173642	0.5380763	0.583550677	0.5804033	0.360876051	0.5142871	0.9690165	1.109985	0.1921768	0.8512233	0.875774805	0.9300024	0.808925029	0.9438299	0.5538722	0.665072868	1.896973	0.5036291	1.108856	0.6547308	0.3618599	0.5957478	0.8977587	0.7724238	0.7891023	0.6079024	1.010489	0.8671114	0.7671802	0.6646152	0.8761623	1.005011	0.7660956	0.5049426
LINC00922	0.03398462	0.04554124	0.01208219	0.01778741	0	0.02933361	0.009642779	0	0.03869638	0.04130222	0.009434375	0.01684433	0.005710844	0.008003291	0	0.02422355	0	0	0.02794722	0.039387142	0.07484121	0.01555316	0	0.06554618	0.0492679	0.00955848	0	0	0.02759265	0	0.060490112	0	0.08120222	0.07059737	0.0127606	0.05924179	0	0.09366136	0.01359754	0.01656252	0	0	0.04175261	0.0123136	0	0	0.03427814	0.03981623	0.04133326
AP003170.3	0.6290596	0.4816995	0.3194898	0.1175883	0.2885469	0	1.019938	0.1771126	0.1279062	1.774754	0.374210289	0.1113538	0.4530362	0.7407096	0.3820013	0.6405442	0.510832	0.866853016	0.985346	0	0	1.233818	0.1511085	0.259986	0.5583398	0.12637763	0.3050065	0	1.09445	0.3996293	0	1.573221	0.3303436	0.9334044	0	0.1305444	0.3223825	1.047831	0.6292305	0.4379633	0.5482664	0.1350161	0.368022	0.1628044	0	0.2963286	0.3021393	0.7896465	0.6375699
AC092484.1	0	0.02284169	0	0	0	0	0	0	0	0.02589446	0.047319108	0.02112113	0	0	0	0	0	0	0.04672409	0	0.187687	0	0	0	0	0	0	0	0	0	0	0	0.1253164	0.02529204	0	0.04952224	0	0.01806802	0	0	0	0	0.03490244	0	0	0	0.2578884	0	0.01727595
AC087623.2	0.1293149	0.2079468	0.2643501	0.2030486	0.2076066	0.2790433	0.2384963	0.178403	0.4049199	0.2160937	0.215392443	0.2563774	0.2281685	0.3349865	0.4397537	0.3226056	0.1029108	0.320755917	0.1949603	0.168606024	0.3559729	0.1923393	0.03261632	0.4489376	0.3079852	0.272782316	0.3511186	0.254505308	0.2799808	0.4169175	0.161119657	0.203745	0.2733308	0.3070058	0.1456661	0.4508419	0.2164876	0.2741468	0.20696	0.3781323	0.7573866	0.4662853	0.1588729	0.4685446	0.3450188	0.08528219	0.2391249	0.3030095	0.2490222
AC096586.2	0.9659029	1.337508	0.8584929	0.2106456	0.3618287	1.111617	0.776517	0.5710977	0.9165163	1.271706	1.027876184	0.1994773	0.8927175	0.6065805	0.5930692	1.376952	0.2928307	0.798616772	0.6619246	0.559726119	0.5317799	1.215633	0.162416	0.3415387	1.033541	0.724450451	0.9834904	0.41188308	1.655601	0.9306561	0.401155063	1.944587	0.887658	0.8121556	0.755581	0.2806261	0.4235078	1.672296	0.9017544	0.6276481	0.9035828	0.9674626	0.6592684	0.3499742	0.3067952	1.132455	1.298994	1.697471	1.011603
AL136115.2	0.169321	0.09724258	0.1074944	0.09495202	0	0.1043917	0.1029494	0	0.2065675	0.2204779	0.033574802	0.08991771	0.1625888	0.08544569	0.03427382	0.2586183	0.1099986	0.266659093	0.06630522	0.140169914	0	0.2767509	0.02033658	0.233264	0.2003809	0.102049398	0	0.119014833	0.3273199	0.2689158	0	0.1905554	0.2222925	0.2871315	0.04541209	0.03513802	0.05784944	0.6409992	0.2419528	0.02947113	0.3541782	0.2543916	0.2971762	0.1314639	0.138293	0.1595227	0.1626508	0.1416969	0.490319
AC036214.2	0.9135524	0.5809811	0.4816735	0.6685989	0.7208953	0.6682432	0.9445822	0.6408501	1.498609	0.9879428	1.31102827	0.5180319	0.7805857	1.112161	0.8775892	1.177242	0.7921516	0.917494842	1.145989	0.740248475	0.703289	0.7617742	0.2603615	1.194556	1.731645	0.71857466	0.8058115	0.716139636	1.718126	1.29106	0.606325974	1.097824	0.5264964	0.8960333	0.726742	1.057168	0.7035931	1.083254	1.068682	0.4716344	0.8879883	0.9538	0.8560424	0.4488218	1.445919	0.6297118	0.806913	0.952398	1.255473
ATP2A1-AS1	0.1704827	0.4242757	0.2381103	0.1274713	0.234599	0.3153237	0.1727596	0.263998	0.4159695	0.2219906	0.473272247	0.06035643	0.1023152	0.8603194	0.4141077	0.1735952	0.3322598	0.335610822	0.433941	0.070565814	0.5363406	0.2229197	1.658565	0.2583509	0.327853	0.616497393	0.3030882	0.191730242	0.461392	0.08122826	0.520194216	0.2771352	0.4028719	0.2529638	0.3657893	1.061373	0.1456159	0.2839747	0.1948903	0.1186933	0.2080215	0.6952289	0.09973838	0.4412196	0.4177256	0.02676954	0.4503586	0.1783364	0.2962099
AC007878.1	0.5890513	0.8129239	0.4454063	0.5982075	0.6492753	0.2150102	0.6111731	0.6324509	0.8383996	0.8280776	0.597964099	0.795266	1.263171	0.3002151	0.5730413	0.866883	0.7396467	0.533070514	0.4096965	0.191052027	0.2904209	1.116548	0.1034836	0.5426169	1.256351	0.049455518	0.2387172	0.795947622	1.927316	1.348842	0.579004615	1.900821	0.5251747	1.304537	0.1568053	0.1021722	0.9567008	1.472449	1.42466	0.3320657	0.965492	0.1452991	0.7740995	0.0955657	0.3015901	1.236935	0.4433871	1.017169	1.122755
AP002490.1	0.2616358	0.561869	0.3160179	0.2282318	0.1615536	0.1785402	0.2379372	0.2016314	0.3437423	0.4688041	0.316600941	0.2286002	0.3325619	0.260677	0.394485	0.621629	0.2478736	0.295825915	0.3815801	0.155501516	0.1892888	0.4566945	0.05640243	0.2329003	0.3160804	0.165099999	0.1707691	0.148536585	0.5083705	0.3542663	0.232846206	0.7105325	0.3144234	0.4330119	0.1983681	0.09745341	0.2326414	0.6897775	0.4764407	0.2370361	0.5852838	0.0856729	0.4464429	0.1579968	0.1981666	0.3391946	0.4792974	0.5747462	0.387564
C2orf49-DT	0.522831	1.362627	0.4866453	0.296272	0.3899441	0.515239	0.4088326	0.4137933	0.6035216	0.7567354	0.708565574	0.2907661	0.6814151	0.5719997	0.6124868	1.041697	0.4025042	0.487876352	0.7447947	0.351877692	0.5552929	0.9561586	0.2492042	0.4565522	1.142473	0.382100878	0.5262962	0.35244816	1.275713	0.7917852	0.395688468	1.149514	0.5107444	0.7879985	0.4830548	0.4066596	0.2116813	1.069125	1.181837	0.4163128	0.6881864	0.7051061	0.8176725	0.2312021	0.5413436	0.5022723	0.5536447	1.181684	0.6717683
AC012181.1	0.8328322	0.9527176	0.7402199	0.2657932	0.4891675	0.5552123	0.9509932	0.9207827	0.4336735	1.110906	0.986830186	0.7802731	0.4778808	0.5740386	0.4317325	0.8687209	0.4387747	0.6717978	0.6403339	0.264848947	0.1118335	0.9063888	0.1195465	0.9794419	0.5468908	0.542754858	0.9422185	0.479737044	0.9620584	0.5419866	0.470022885	1.297964	1.026712	0.874077	0.7055116	0.3245868	0.7772847	1.01199	0.609555	0.420733	1.710215	0.7629668	1.039833	0.3679986	0.2709805	0.7367942	1.2976	1.219678	0.3705802
LINC01843	0.2821798	0.1546921	0.7752028	0.5538439	0.4324294	0.7011624	0.6186884	0.9732392	0.2190698	0.1948517	1.228437391	0.9377056	0.3771891	0.2567487	0.2180892	0.3961692	1.064487	0.459547321	0.3164322	0.297307099	0.5296181	0.3668762	0.04313487	0.717408	0.1859451	0.378790404	0.856149	0.416519663	0.06942612	0.09981709	0.296789518	0.4041771	0.5893664	0.6470833	0.3612046	0.6893971	0.5674942	1.06048	0.1796177	0.4375677	0.3130121	0.3661413	0.1838448	1.556863	0.2444384	0.3806498	0.3018664	0.2066254	0.9879906
AP001628.1	0.398562	1.268475	0.265681	0	0.4798991	0.3583503	0.1413598	0	0.5672754	0.151369	0.553218486	0.06173298	0.2930164	0.4693017	0.3529602	0.4142935	0	0.617877187	1.229089	0	0.1371432	0.1140019	0	0.0960884	0.7738393	0.350309922	0.1127276	0.049025759	0.6741642	0.1107744	0.088676382	0.3924773	0.5494136	0.07392376	0.2805989	0.2894879	0	0.1056187	0.5481717	0.1821005	0.4863219	0.5988084	0.8161049	0.180513	0.7595603	0.1642804	0.5025054	1.386268	0.5049426
AL049838.1	1.375009	1.900774	1.723812	1.325715	1.022415	1.85312	1.765916	1.112505	0.7622221	1.495174	0.92414556	0.9146676	1.836313	1.619055	2.071348	1.616269	1.036661	1.156813898	1.567162	2.117801655	2.589784	2.351508	0.3285571	0.9910035	1.498771	1.750478326	1.735729	1.566725337	1.997753	1.255105	1.082014575	1.925712	2.500644	2.27649	2.499933	2.270754	1.384613	2.009823	2.359866	1.287326	1.183272	2.305046	1.837484	1.284844	2.17909	2.115885	2.676443	1.653347	3.19797
AL031666.1	0.1883751	0.3365772	0.2232366	0.05135142	0.100808	0.2709913	0.2115708	0.03093841	0.4021728	0.202704	0.217892853	0.00972576	0.1253008	0.4251344	0.4337372	0.2331076	0.2052364	0.151423744	0.2689412	0.068225323	0.1944568	0.179605	0.1187818	0.2573512	0.170681	0.165569366	0.2308765	0.108133101	0.4036041	0.1919723	0.09779402	0.2404619	0.2813125	0.2096345	0.2284035	0.1938321	0.1126289	0.2329566	0.1727241	0.210387	0.1340813	0.4952831	0.3053626	0.1137561	0.2991635	0.1121539	0.1451405	0.2988638	0.270475
MYLK-AS1	0.4201678	0.6212941	0.424954	0.6066594	0.9071562	0.5210706	0.2466584	0.4283233	0.3711891	0.7483499	0.663650493	0.430871	0.7060584	0.4776821	0.8417021	0.6712642	0.4117931	0.479170063	0.4964434	0.377815131	0.6381358	0.530458	0.1461744	0.5029934	0.7201444	0.631630237	0.4425707	0.285149825	0.6077797	0.8698055	0.412616637	0.4565552	0.719003	0.4729612	0.4216142	0.5261738	0.4504583	0.8753956	0.6811466	0.759062	0.8839397	0.9360201	0.9790136	0.4462171	0.4970082	0.4618292	0.4627665	0.8275173	0.7929659
AL136295.6	0.9926194	1.850663	0.9014176	0.1976484	0.6928635	0.5277226	0.979636	0.8080425	0.7064001	0.9834385	0.988415628	0.7219381	0.7614863	1.194205	1.161872	1.640624	0.686906	0.802864734	1.005562	0.719009882	1.158318	1.259132	0.4716975	0.6659014	1.206625	0.880033892	0.830038	0.764444211	1.138805	0.7916669	0.345676172	1.284399	0.9122102	1.344783	0.850752	0.6896236	0.387055	1.006427	0.6475364	0.4995311	1.079535	3.760754	1.899955	0.7427643	0.6991013	0.6403941	1.160803	1.422084	0.7654714
AC068888.2	0.1324512	0.3549838	0.3531673	0.2079733	0.1701135	0.03810815	0.3758165	0.07831284	0.4524444	0.1609708	0.147077676	0.1969466	0.2225737	0.09357579	0.1126048	0.5349819	0.1505811	0.036503938	0.1089212	0	0	0.1818501	0.02227159	0.1021836	0.2468779	0.260771752	0.1198782	0.338881415	0.3584642	0.294503	0.047150688	0.2550614	0.1704105	0.2358389	0.2735316	0.07696274	0.09503066	0.1965571	0.3179694	0.1613764	0.2262622	0.1989977	0.4881784	0.09598172	0.302903	0.3785193	0.4453173	0.07758964	0.1610918
AC092794.1	1.097843	1.307707	0.6938747	0.6384517	1.096677	0.3509616	0.7960595	0.9135601	0.7639211	1.29717	0.846581124	0.3929909	1.229892	1.09161	1.00248	1.796899	0.8043409	1.075799913	0.8693731	1.130992984	1.108103	2.149289	0.1846017	0.823438	0.9094607	0.583247963	1.35244	0.792246163	1.419567	1.708724	0.564512022	1.815151	0.5829259	1.194593	0.9389457	0.2835191	0.4959447	1.577475	2.245089	0.5053134	1.041895	1.979309	1.648511	0.4861754	1.162343	0.7240194	1.107325	1.643514	1.359961
AC104758.1	0.05879409	0.1181809	0.2090244	0.07693145	0.1415851	0.1691592	0.1251166	0.2896872	0.1255229	0.4465856	0.204020793	0.2549841	0.07409908	0.06922929	0.2915758	0.2793816	0.06684178	0.202547732	0.1611642	0.212939285	0.04046151	0.1009023	0	0.02834906	0.1217635	0.454750147	0.3990976	0.144641215	0.1988994	0.2287733	0.261622867	0.334513	0.1080627	0.3925765	0.1103805	0.04270396	0.3163754	0.2804471	0.2352403	0.3223519	0.03587002	0.7950019	0.3009704	0.4793124	0.2240939	0.09693565	0.2470912	0.08610362	0.2681527
AC100793.4	2.283719	0.8870458	3.50061	2.511839	1.647206	0.8094206	8.264109	5.90334	1.648768	0.8044787	1.194449005	1.927537	3.698563	1.636813	1.219317	2.241158	2.483429	2.143606558	0.544352	1.822045515	0.8655368	2.802216	0.5008772	0.606432	0.7539973	3.630484647	2.396446	5.211129665	0.8957426	1.177463	3.004455055	2.955015	0.3041625	1.915297	2.796178	0.6250308	2.572547	1.543657	2.847148	1.613012	1.413479	3.43111	3.320776	10.43315	1.324583	4.219977	2.225549	0.7270638	1.408896
AC007619.1	0.6203347	0.5080059	0.4900911	0.2705672	0.331969	0.1983104	0.1955705	0.4414918	0.2943085	0.5759003	0.334851602	0.1708146	0.5791239	0.1623192	0	0.6550549	0.2350819	0.712358407	0.7085164	0.099854053	0.2846055	0.7491754	0.2897469	0.4985169	0.9278559	0.096930415	0.1169685	0.508701751	1.165879	0.8429075	0.429391706	1.266978	0.2850416	0.7159121	0.1294024	0.2002526	0.1648428	1.02286	0.6549757	0.1679568	0.84103	0.2071121	1.05851	0.06243471	0.065678	0.4924425	0.2896724	1.110361	0.5588685
LINC00265	1.353783	2.79146	0.8912893	0.6739714	0.9732785	1.068839	0.750137	1.122945	1.446757	1.904261	1.259060452	0.6212934	1.317465	1.27203	1.298191	2.025203	1.155612	1.16203227	1.28696	0.746196675	1.047726	1.428959	0.09963946	1.397832	1.217772	0.974345157	1.041689	0.771506492	2.078655	1.256748	0.981703065	2.47372	1.692335	1.427096	1.09965	0.979984	0.8175993	1.971322	1.60948	1.288442	2.0857	0.7053781	1.885359	0.6110785	0.8773653	1.397834	2.199167	1.889152	1.30742
AC011374.2	1.700613	2.930034	1.799408	0.6711026	0.823401	1.087314	1.570141	0.8778185	1.344718	1.517287	1.910891326	0.9365574	1.111345	1.589247	1.529942	2.62956	1.166173	1.153135815	2.256836	2.033529685	1.151768	2.77961	0.113475	1.431735	1.509428	2.239719141	2.19883	0.956281922	2.374314	1.410479	1.297271412	1.583091	1.860538	1.682257	2.609943	2.627268	1.129769	1.373444	1.458065	1.315555	1.185756	5.637309	2.87421	0.831355	1.903413	1.513191	3.221862	2.213812	1.942493
AL132989.1	1.700895	4.096119	1.358386	0.9353983	1.860026	1.489393	1.363901	2.574897	2.245465	2.246884	1.916095278	1.771608	2.299001	1.828627	0.977994	2.313447	1.597414	2.10607444	1.756858	0.178558463	1.085717	3.610061	0.2486995	1.378768	1.88892	0.727987807	0.9482032	1.067331636	3.502494	2.247221	1.228537382	4.315433	2.061493	1.536228	0.9487263	0.8952263	1.002222	3.841054	3.599973	1.381561	2.707065	0.7407136	4.088494	0.4465816	1.127472	1.815356	2.652112	2.815857	2.47343
HMGN3-AS1	0.9832144	1.020464	0.925284	0.8766033	0.6344898	0.6517451	1.011975	1.144619	0.6105287	0.7614694	0.662298863	1.045123	0.8989984	1.049895	0.8809628	1.145123	0.9424555	1.09586161	1.202249	0.844861548	1.154266	1.224186	0.782061	0.8180235	0.7735767	0.759123742	0.9269603	0.958049208	1.408742	0.9859152	0.857867244	1.223438	0.7928359	0.8939355	0.9184233	0.9941935	0.9163717	0.8020888	0.9641976	1.356482	1.035044	0.7892899	1.253348	1.318462	1.166509	1.197251	1.126202	1.461087	1.069789
DICER1-AS1	1.018558	2.734958	1.020573	0.6139737	0.5756984	0.6311086	0.9092296	1.045069	1.254251	1.251784	1.217875866	0.7090502	0.9199076	1.257734	1.091882	1.726647	0.8196918	1.009321144	1.56333	0.773721355	1.144641	1.405422	1.581199	0.7725538	2.129202	1.303638563	1.044441	0.777075409	2.054553	0.9330411	0.69259066	1.495955	0.9675997	1.245303	0.9883535	0.9587051	0.7298791	1.82371	1.568319	0.8738086	1.065952	3.897403	1.624755	0.7671317	1.010545	0.7799127	1.500631	1.664863	1.260457
AL355312.2	1.097298	0.07972262	0.5698906	0.7870968	0.07428606	0.7512344	0.5251634	0.07165309	0.09408373	0.09037745	0.31195805	0.09828994	0.7164636	0.06226769	0.3746505	0.0785273	0.1127255	0.455449509	0.1540176	0.01915264	0.1364728	0.5445344	0.07224789	0.5354647	0.2737979	0.725082828	0.08974121	1.164361785	0.2325678	0.07348864	0.070594327	0.3529494	0.2855135	0.3236746	0.05584545	0.02880728	0.4742685	0.1471433	0.05950823	0.2577214	0.07259169	0.3674601	0.7579745	0.3951873	0.7054575	1.046255	0.06667321	0.2420161	0.1205938
AC233728.1	0.5861879	0.6109629	0.6946704	0.2556736	0.4182607	0.1873942	0.2772078	0.706013	0.6489188	0.3957814	0.45202772	0.2421179	0.3283473	0.3067683	0.3691511	0.3094984	0.0740472	0.269258407	0.3570749	0.094357499	0.08964637	0.8197158	0.05475952	0.1256202	0.8093366	0.732758369	0.1473732	0.384559855	0.7050892	0.5068693	0.579650665	0.9121795	0.71827	0.4832172	0.6725364	0.4730737	0.07788446	0.8975164	1.042395	0.7935574	0.7947348	1.174269	0.6668288	0.5899794	0.3723762	0.787491	0.766436	0.7630834	0.5281051
AC109927.1	0.1924532	0.2578979	0.1140348	0.1119214	0.1373205	0.15381	0.06067399	0.04214426	0.03043552	0	0.089044015	0	0.1617012	0.1258951	0	0.3302404	0.1215534	0.471472552	0	0	0.7946665	0.2691236	0.01797827	0.3505635	0.3985739	0.120287142	0.1935383	0.126256097	0.2025539	0.4041432	0.076122798	0.3556333	0.1965146	0.06345865	0.2007296	0.4659491	0.0255705	0.4079998	0.171116	0.1823748	0.130461	0.5140374	0.0875715	0	0	0.04700795	0.2156838	0.2505304	0.04334597
AP001178.2	0.2177726	0.8171161	0.07742237	0	0.06992395	0.1253127	0.2471628	0.3004394	0.1859741	0.727825	0.060455241	0.05396902	0.1097848	0.05128489	1.172564	0.517413	0.2475811	0.420131216	0.4178653	0	0.419633	0.5481535	0	0.08400366	0.5863139	0	0	0.042859943	0.707252	0.3389494	0.077523831	0.6481092	0.2401578	0.3877596	0	0	0.05208224	0.554012	0.7841944	0.05306611	0.318869	0.1308745	0.1783665	0	0	0.1914925	0.2196534	0.5740681	0.5738688
AL161891.1	0.3828401	0.4678803	0.1497178	0.08415829	0.206514	0.1718319	0.1607678	0.220321	0.2746287	0.3117333	0.238065332	0.1176469	0.3010795	0.2848988	0.3515137	0.3529257	0.2123986	0.202582684	0.3064328	0.119799017	0.02529281	0.3609283	0.06179935	0.2156082	0.757982	0.086141784	0.1663193	0.153707811	0.7418569	0.3813547	0.109028339	0.3994475	0.2758326	0.2590361	0.2098742	0.1735148	0.1977687	0.3538658	0.5146769	0.1865784	0.2765458	0.1150375	0.3261075	0.07213121	0.3618807	0.1009921	0.2625797	0.5830939	0.3290404
LINC00173	0.6257086	3.731713	0.5072384	0.2069326	0.7285635	0.2868538	0.390194	0.1693934	1.683283	1.305695	1.231179035	0.1448408	0.7683698	0.4452969	0.75019	1.437631	0.3126836	0.890660739	0.3863844	0.069728593	0.6624715	1.541925	0.02312363	0.4774174	1.772898	0.493148157	0.4978573	0.345079618	2.149327	0.9096648	0.208056694	0.8606624	0.8656922	0.9590399	0.5099019	0.7990708	0.1726659	0.9912299	1.045424	0.5194054	0.788654	1.188011	1.759911	0.07474024	0.6945011	0.2040578	1.109649	2.054228	0.9199002
AC005776.2	0.1765817	0.2581408	0.1640794	0.09452262	0.2061749	0.1270128	0.1366451	0.1028234	0.1142407	0.3414146	0.155973838	0.1193481	0.2427803	0.1606675	0.3411882	0.2765191	0.1186262	0.154847684	0.1650134	0.06976801	0.2209487	0.09183311	0.02024461	0.25543	0.2909006	0.282188603	0.2270164	0.229054777	0.3258397	0.3212396	0.128578248	0.3653359	0.4499508	0.3096524	0.06781008	0.1632358	0.1247736	0.2212081	0.2569159	0.08801355	0.1664945	0.832078	0.262962	0	0.229446	0.1323344	0.3103376	0.4231684	0.284726
ADAMTSL4-AS1	0.1353811	0.1161076	0.05775673	0.1984022	0.2868962	0.1791752	0.2458431	0.2187901	0.2158113	0.2056644	0.383344332	0.1409122	0.5186936	0.07651659	0.2148454	0.1672613	0.2216333	0.223868546	0.05195426	0.10198671	0.05217405	0.179677	0.07284561	0.2611098	0.3757046	0.190385827	0.08577097	0.218484362	0.4176887	0.3792821	0.144581058	0.3365445	0.08460173	0.3053373	0.1423328	0.0786652	0.3108249	0.6084554	0.287086	0.171544	0.1255451	0.1220398	0.1774141	0.1765888	0.2064022	0.2380876	0.3732377	0.2934321	0.3512644
AL731571.1	0.876306	2.274983	0.348743	0.2430186	0.8903066	0.3198613	0.3636863	0.1572413	0.4393301	1.514039	1.724667294	0.3306149	0.496715	2.300847	1.004454	1.103173	0.4371622	0.728141932	2.563433	0.5911772	0.5796626	0.8948669	0.1121622	0.4666784	2.435142	0.912303069	0.310738	0.205929866	3.653006	0.9160627	1.215216048	0.8975591	1.338993	0.7413485	0.5794977	1.348975	0.2252164	1.214478	0.5887237	0.4939997	1.015	1.493436	0.723094	0.1658638	0.787652	0.2098903	0.6464157	2.271713	2.990585
AC093249.6	0.2844702	0.7624112	0.5936165	0.90629	0.7545452	1.13873	1.140544	1.060361	0.6689452	0.2630498	0.549363305	0.7356334	0.74822	0.6407931	0.3680256	0.9109714	0.8717962	1.039662688	0.7119725	0.447951544	0.6468907	0.4952828	0.4055448	0.5009487	0.4226457	0.678344039	1.035464	0.888485125	0.6025196	0.2887566	0.594394393	0.4113946	0.5114859	0.7157339	0.5456769	0.808511	1.183192	0.6817372	0.5196085	0.8589499	0.5734828	1.393677	0.5065111	0.8290546	0.306421	0.7884888	0.4366282	0.5977376	0.6894577
LINC02130	0.05482152	0.03673191	0.1461758	0.466267	0.1760248	0.1577295	0.03888758	0.08103414	0.1950694	0	0	0.1358602	0.0230308	0	0	0.03256306	0.2493018	0.07554483	0	0.039710299	0.03772762	0.09408461	0.02304551	0.07930076	0.02838407	0.077095234	0.1240438	0.053947264	0	0	0.243945647	0.02399314	0.05038059	0.08134468	0.05146119	0.1194557	0.2294434	0.08716599	0.08225462	0.03339682	0	0.1647301	0	0	0.1044762	0.1807719	0	0.1204287	0.2500343
AC006441.1	0.1949488	0.2612421	0.2599053	0.0850295	0.1564888	0	0	0.2241265	0.04624528	0.2961568	0.045099333	0.2818245	0.4094949	0.03825829	0.09207658	0.1929939	0.3324499	0.268642255	0.04453223	0.141212368	0.08944123	0.1858727	0.0273171	0.09399952	0.1682259	0.045692599	0.110277	0.063946643	0.2198362	0.1083663	0.057832423	0.4834865	0.2388755	0.1446334	0	0.09439824	0.1554125	0.1377635	0.1950018	0	0.07929161	0	0.1995909	0	0	0.7499758	0.4915814	0.3330851	0.1317241
BNC2-AS1	0.5639699	0.2222796	1.061482	1.562715	0.9054171	1.431727	0.753038	0.7519009	0.8971367	0.4031792	0.184190734	0.8632521	0.4459795	0.3906279	0.611083	0.4335147	0.6788814	0.822873824	0.04546865	0.672848337	0.6392541	0.4934313	0.1394576	0.03199205	0.2748215	1.632869847	1.613874	1.240534985	0.08978355	0.2581718	1.24001904	0.4936532	0.3353605	0.738374	0.6851071	0.4337246	1.150433	0.3516509	0.4313883	1.050907	0.4857538	1.844169	0.2037879	2.043424	0.9483412	1.23978	0.4461497	0.2429208	0.4034821
COSMOC	2.121656	2.343243	0.932501	0.2745657	1.197778	0.7378839	1.256918	0.8960326	1.460105	1.806362	3.009658453	0.5777964	0.8227553	2.635488	2.081248	2.825126	1.431336	1.799182614	4.377832	1.58749908	4.139631	1.973975	0.03920386	2.135955	3.693844	1.80331955	1.820023	0.963609753	2.776361	2.203211	0.912973593	1.387741	1.671246	1.176225	1.444462	5.215774	0.6969956	2.32309	1.725771	1.789609	1.650021	5.91987	1.479944	2.703249	2.754809	0.4356533	2.155658	2.799852	2.882899
BX649601.1	0.1737612	0.6320201	0.132376	0.03248067	0.07970352	0.1785487	0.1408655	0.04892271	0.141323	0.1131298	0.516828896	0.1537928	0.2502787	0.2630592	0.3868987	1.150068	0.3668702	0.307858389	0.374242	0.179807123	0.1708296	0.2556075	0.1043494	0.2393811	0.3598624	0.314176556	0.3370002	0.122135852	0.4366745	0.3587582	0.265098975	0.5432013	0.4106194	0.2209958	0.2796178	0.6490704	0.1187329	0.4736222	0.4717657	0.2419518	0.393755	1.529081	0.5082821	0	0	0.02728434	0.7928517	0.3271787	0.3019062
LINC00216	0.1260992	0.3379597	0.05603839	0.1154997	0.04048882	0.03628058	0.08944834	0.06213097	0.0538433	0.2298766	0.210036326	0.03125027	0.1377348	0.02969605	0	0.179762	0.1720315	0.26064979	0.2073952	0.109608889	0.01735605	0.4328226	0.02120351	0.1459247	0.1697498	0.053199819	0	0.148905948	0.2900822	0.2803794	0.112223663	0.2759424	0.08111901	0.1871072	0.07102193	0.2014975	0.03015775	0.3341621	0.290107	0.06145489	0.1846382	0.2462906	0.3614852	0.06853402	0.1441883	0.2494845	0.3603669	0.3324089	0.5112207
LINC01535	0.2337247	1.017912	0.1096374	0.05097104	0.2605762	0.5043449	0.1197389	0.06397757	0.1848119	1.006012	0.297383394	0.1769848	0.2291074	0.2599185	0.2943756	0.5244632	0.6273867	0.196824161	0.444915	0.272760911	0.2323345	0.2451276	0.0218337	0.7262649	0.3630357	0.082171463	0.1615916	0.166109226	1.317811	0.2887126	0.1617827	0.2045835	0.5310119	0.5780047	0.5728734	0.4338348	0.05434462	0.7845337	0.1948235	0.3322273	0.1267506	0.4194329	0.7710456	0.02352364	0.6186405	0.03568048	0.6111863	0.770149	0.8685843
AC095055.1	0.4082307	1.059912	0.6462994	0.4673948	0.5939452	0.5689173	1.085917	0.6914233	1.053129	0.6395443	0.655176206	0.6797284	0.889655	0.9613728	0.6145884	1.076014	0.3625851	0.474649591	0.5944832	0.443556547	0.2458228	0.686009	0.4075722	0.3813751	1.32102	0.358808006	0.635042	0.690457123	1.536404	0.8935109	0.658499821	0.9044961	0.597913	0.4353731	0.7185147	0.7412764	0.6712199	1.000673	1.110179	0.6061837	0.5759506	0.5558347	0.9665123	0.832014	1.094043	0.4627306	0.7077064	1.027557	0.4784025
SNHG19	7.18242	45.06426	10.66414	11.40812	17.5963	15.52851	27.38845	26.87916	22.04101	18.92113	29.389732088	13.32403	19.1856	48.73894	28.6486	28.80326	16.70869	18.936791567	75.45243	18.885846652	56.57158	20.80535	6.317839	19.41786	38.9929	32.345282809	33.25463	34.849143938	42.86561	18.83166	22.390786566	17.04369	27.58514	15.95521	23.96782	50.05729	11.86531	30.89346	16.69432	17.4513	17.07193	129.8666	19.4675	57.61373	32.20219	11.5909	22.54295	28.45498	44.01416
AP003486.1	4.411787	3.696809	5.567393	5.163402	3.641298	3.487859	2.814277	3.205454	4.037789	2.786721	3.794633499	4.435918	3.494753	3.00136	3.888749	4.801836	3.819345	3.203864934	2.835768	2.600855563	2.39271	4.69787	0.8637854	2.533508	3.346264	2.424716524	3.265825	3.365396205	3.001837	3.027437	3.733333427	3.905283	3.214771	3.914035	4.818798	2.731888	5.105547	2.683042	3.438644	3.270196	3.517965	2.392835	5.124665	1.62299	3.272323	4.380331	3.687326	2.91033	3.033827
AL359697.1	0.09675484	0.09724258	0.04299777	0.06330135	0.1165002	0.03479722	0.1029494	0.02383628	0.2065675	0.1102389	0.302173215	0	0.1422652	0.284819	0.1370953	0.02873537	0.05499928	0.066664773	0.1326104	0.105127436	0.2663429	0.1660505	0.02033658	0.1399584	0.1252381	0.102049398	0.3283886	0.023802967	0.130928	0.2689158	0.172216484	0.1482098	0.1111463	0.1076743	0.09082418	0.07027603	0.05784944	0.02563997	0.2419528	0.1178845	0.02951485	0.4360999	0.2476468	0.08764259	0.09219535	0.1063485	0.2846389	0.1062727	0.07354785
AC011933.3	0.07633749	0.3068892	0.2713945	0.1997736	0.06127744	0.05490852	0.1082998	0.2256757	0.1086515	0.2319364	0.052979593	0.04729543	0.1603488	0.04494321	0.1081652	0.04534318	0.2169663	0.052597072	0.1046268	0.165886572	0.1576041	0.2620206	0.03209025	0.07361611	0.4742886	0.107353041	0.4750012	0.15024023	0.1032994	0.1273013	0.203812653	0	0.1052304	0.1699054	0.214975	0.1108926	0	0.1618351	0.07635823	0.09300834	0.09314633	0.1720367	0	0.3457406	0.2909606	0.1678133	0.064164	0.1676937	0.03868512
RPARP-AS1	2.435867	4.897974	1.442587	0.6729123	1.345159	1.306396	1.348849	1.035796	1.870956	2.160819	2.538415168	0.7677903	1.182456	3.742546	2.11851	3.871218	1.614229	1.766481039	4.218752	1.341043458	2.969417	2.431051	0.1645107	2.317581	3.387393	1.876819448	1.870312	1.197276605	4.076966	2.197679	0.924286781	2.092634	3.139957	1.544758	1.905073	3.195939	0.6209565	2.58999	2.152978	1.543511	1.949852	4.835629	3.143662	1.349781	2.122676	0.6231627	2.467026	4.217586	2.789183
AL136304.1	0.2789543	1.121442	0.5702485	0.5475131	0.3582744	0.2809072	0.672778	0.4398238	0.4764444	1.059434	1.084156071	0.6913124	0.9609588	0.9197023	0.355734	1.391831	0.7928433	0.807246227	1.108756	0.28288712	0.4991313	0.989398	0.211077	0.6187225	1.444297	2.000689477	1.136134	0.356857443	1.245681	0.9923998	0.248259027	0.8790257	1.051064	0.4139149	0.70701	0.8509751	0.7005011	0.9166414	0.9487023	0.6457593	0.7147929	2.640375	1.085267	0.7580482	0.7442646	0.4599206	0.7034089	1.348139	0.5371835
LINC02649	0.2070463	0.5795691	0.46619	0.2829587	0.2511462	0.1389972	0.9856476	0.5758168	0.19646	0.2166794	0.312933253	0.2679563	0.2822056	0.232959	0.07823227	0.3115544	0.2876947	0.253611289	0.2144069	0.179970266	0.0886587	0.284266	0.038683	0.2085392	0.4669115	0.297638566	0.291499	0.33051877	0.7346773	0.4092122	0.311200655	0.6564604	0.1945024	0.423277	0.2116312	0.1604097	0.330113	0.5462327	0.4280119	0.1345396	0.3031632	0.6497925	0.2920563	0.4001001	0.105221	0.3843502	0.456342	0.6670798	0.4616641
AC022196.1	0	0	0.02286204	0	0	0.07400713	0	0	0	0	0	0	0	0	0	0	0	0.035445853	0.03525468	0.07452875	0	0	0	0.02480543	0	0	0	0.025312213	0.03480739	0.02859666	0	0	0.09455487	0.1526686	0	0.07473194	0	0.1090628	0.0257294	0	0.06277253	0	0	0	0	0	0.04324096	0.03767033	0
AC092535.5	1.895554	4.457237	5.213236	0.7487736	1.607722	1.131918	0.5073996	2.185132	1.578047	1.792979	1.042510277	0.8863425	0.8414072	1.642408	1.064215	4.67366	0.894535	1.675687082	1.715668	0.207253752	1.427568	1.104842	0.2706251	0.9312346	1.333265	4.476378425	0.9711039	0.633506664	1.306724	0.3976161	0.954890516	1.878355	3.18819	1.379786	1.678646	1.039094	1.111962	2.388392	0.5366233	1.002241	1.832895	1.988172	1.098504	0.8423182	0.6134358	1.179343	3.908024	1.466581	1.014973
AL136295.2	0.7222937	0.713199	0.4223509	0.1492285	0.2441254	0.191408	0.242696	0.2060386	0.2434842	0.6063879	0.633201882	0.2590802	0.1916458	0.2909576	0.4847887	0.6999967	0.1296569	0.340507955	0.2605165	0.055073454	0.2616186	0.608926	0.1757876	0.2382915	0.2165093	0.614800948	0.4085808	0.280569105	0.4629802	0.4437651	0.169161774	0.6322369	0.5065711	0.6486884	0.3211674	0.2485062	0.204564	0.4231109	0.4563094	0.4863328	0.4174751	1.142305	0.6227306	0.2066113	0.3622401	0.3342788	0.6390631	0.6680811	0.3852975
SPAG5-AS1	0.2665741	0.4068383	0.3126168	0.2567625	0.2615356	0.2077217	0.2416201	0.2955263	0.463731	0.3093493	0.272371748	0.3716052	0.3328566	0.1918202	0.2727964	0.5541918	0.2778073	0.316323045	0.2334255	0.187730827	0.2853723	0.3473566	0.07781991	0.1928032	0.2875413	0.270748008	0.2345674	0.233175971	0.4008069	0.316942	0.171340807	0.5185271	0.4219095	0.3021525	0.2328569	0.3011882	0.2922038	0.3806816	0.4481143	0.2977237	0.5827779	0.3337557	0.3259897	0.1878088	0.190509	0.2604498	0.3734395	0.4229293	0.3602406
AF127577.2	0.03446304	0.06927354	0	0	0.02766409	0	0.1222316	0.08490227	0.02452571	0.02617729	0.023917972	0.1067591	0.08686858	0	0	0.04094093	0.03918032	0.142471681	0.02361721	0	0	0.01971514	0.02897469	0	0.08921692	0.024232604	0	0.0678269	0.04663515	0	0	0.01508307	0.09501388	0	0.08087651	0	0.06181606	0.09132682	0.05170861	0.0419892	0.02102575	0.02588902	0	0	0	0.1136406	0.08690173	0.1261773	0.1222525
HMGA1P4	0.5526468	0.5127071	0.3022718	0	0.545993	0.1223112	0.06031068	0.2094595	0.4235458	1.097879	1.062129804	0	0.4643395	0.8009041	0.7228287	1.51506	0.1449906	0.234324682	0.6409174	0.061586631	1.170234	0.3891084	0	0.9019076	1.144541	0.896751447	1.202371	0.16733343	0.6327859	0.6144002	0.302667892	0.9302729	1.093892	0.5677079	0.6783941	0.926318	0.05083477	1.081485	0.552797	0.3625654	0.7262067	3.959935	0.5222827	0.07701527	0.1620319	0.09345294	0.714641	0.7470907	0.6893827
AC008105.2	0.5535956	2.225545	0.5259683	0.3546935	0.2206581	0.3295397	0.1354112	0.1542532	0.2662678	1.090394	0.30206488	0.1324628	0.2598349	0.3191826	0.3245829	0.8935009	0.3776228	0.626073461	0.5442056	0.127213902	0.1629014	0.3581911	0.02888899	0.2540439	0.7906936	1.143617307	0.5269612	0.217906911	0.9041124	0.1952478	0.190276293	0.4544955	0.9438198	0.4758631	0.2365361	0.4048667	0.5158929	0.6191855	0.3322476	0.4837734	0.7174196	1.101331	0.6097745	0.1590834	0.247383	0.4322355	0.8086838	0.8498768	0.414042
AC245140.2	0.6663684	0.6574615	0.2993878	0.2874514	0.5290275	0.4213712	0.1766086	0.389666	0.5732363	0.6118384	0.538703277	0.2631372	0.4922105	0.3190296	0.3839057	0.5132502	0.5161537	0.534813759	1.164223	0.190953496	0.8365454	0.536203	0.0492525	1.122807	0.811354	0.679662675	0.530209	0.266620233	0.8125434	0.4803178	0.547424599	0.8589024	0.5921993	0.5867388	0.3230722	0.4148605	0.3239897	0.737397	0.6958484	0.7405172	0.8130969	1.034172	0.5247967	0.4245174	0.4047038	0.2897571	0.886317	1.233271	1.039051
AL451085.2	0.3198722	0.4286463	0.3948638	0.4418022	0.7132418	0.3323374	0.6302805	0.2976999	0.9864308	0.4049453	0.715323966	0.6826169	0.567382	0.6486672	0.8057565	0.9499936	0.4444686	0.759135718	0.8281099	0.643614984	1.271879	0.6099603	0.46316	0.7883097	0.4600422	0.899669537	1.125865	0.50713129	0.456896	0.5729354	0.727501485	0.7933051	0.4409405	0.7119441	0.6505751	0.9809619	0.6162522	0.7723117	0.4621632	0.6928481	0.5637743	1.14806	0.5822025	1.287765	0.67733	0.1562617	0.448104	0.5985764	0.9365768
SLC25A30-AS1	0.1417852	0.515714	0.03600527	0.02650349	0.2926632	0.08741498	0.3448291	0.1197594	0.1153163	0.4307863	0.449835288	0.02509829	0.1701848	0.3816005	0.5453009	0.2406229	0.2763302	0.418675697	0.638507	0.469499227	0.1951503	0.2085699	0.1532641	0.4883237	0.2307167	0.512721798	0.2291537	0.05979604	0.4933612	0.720587	0.144209809	0.3014031	0.3722845	0.5109281	0.4563235	0.2648133	0	0.5152865	0.2431264	0.3208191	0.3212951	1.065106	1.036866	0.03669487	0.772021	0.04452679	0.544799	0.6525942	0.841691
AP000695.1	0.5406028	0.08522791	0.7348623	0.3952967	0.2042124	0.4345951	0.3158037	0.1723526	0.4526133	0.2898556	0.662096593	0.3546363	0.1335941	0.03744429	0.36047	0.2455539	0.3253765	0.328658078	0	0.621935321	0.1313073	0.1455344	0.8555484	0.1073328	0.03292933	0.782607273	0.3957457	0.844912023	0.06454764	0.08838387	0.396213624	0.264435	0.1753448	0.377483	0.5074661	0	0.4563174	0.1685404	0.4135145	0.3680756	0.07760456	0.0716659	0.4883606	0.3456632	0.6969369	0.5242992	0.6414963	0.09314232	0.06446075
AL691432.2	2.257312	4.294642	1.931988	1.95088	2.908123	2.736158	2.480905	1.929206	3.292173	3.132848	3.520049422	1.346736	3.079075	4.027952	3.682182	4.974223	2.922721	3.158611626	5.834355	2.765535898	3.221991	2.933396	6.290949	3.52057	5.83645	3.262626414	3.342002	3.729614195	5.128676	4.089632	2.517356284	3.732193	3.6431	3.835294	3.453101	4.797218	1.949481	4.290694	4.244064	2.656899	3.425939	6.416513	3.666315	2.852513	3.385736	1.79193	3.665849	3.75476	4.51215
AC078846.1	0.4049346	0.6930679	0.3331796	0.2623033	0.3475762	0.276845	0.3156795	0.3121162	0.3737686	0.3867571	0.53145645	0.260816	0.3890751	0.396551	0.4232234	0.6620373	0.3578059	0.447509526	0.5330161	0.223617815	0.3117816	0.50917	0.2190999	0.2996403	0.5438617	0.304462499	0.3220446	0.28406285	0.7622538	0.4657829	0.371081177	0.610631	0.4697707	0.4788919	0.3368336	0.3290611	0.2636834	0.6693432	0.5434015	0.3590335	0.3571201	0.4969463	0.632127	0.2614801	0.309446	0.2732209	0.508855	0.6165107	0.5953018
CEROX1	1.516233	5.988309	0.5558549	0.1855516	1.751232	0.6799938	0.3610918	0.2866457	1.045392	2.966232	2.715268582	0.2297795	0.8920732	3.806166	2.169011	1.339046	0.6076611	1.723621551	9.433773	0.632110675	1.476353	1.726451	0.1039379	1.451661	4.390176	2.505545743	0.9420185	0.31844773	5.220413	2.126274	0.977256881	1.639091	2.810205	0.6636101	1.494971	2.836407	0.3434894	2.243146	1.003822	1.510665	1.965447	8.008584	1.057227	0.09880833	2.009528	0.2797605	2.273821	4.531553	5.188818
LINC01589	0.8032152	1.249958	1.289619	0.4407414	0.5407622	1.155484	0.9924848	0.587251	1.106342	0.8659523	0.575427988	0.5457962	1.436819	0.4576334	0.4038432	0.7695102	0.5596779	0.999728295	0.1775601	0.863336683	0.5349337	0.800406	0.2396228	0.3997839	0.9927173	0.582997535	0.1758797	1.300345643	0.7713521	1.267438	1.521900323	1.224701	0.6667154	1.384047	1.678217	0.526942	1.363262	1.620418	2.513969	0.4419593	1.264614	2.141041	1.167194	0.7040995	0.6912969	1.281567	1.176028	0.758906	0.525214
DOCK9-DT	1.143643	3.536642	0.7349849	0.9208895	0.7344181	1.088373	1.597523	0.9535987	1.27716	1.951197	2.027011043	0.6540483	1.611357	2.568947	3.016563	2.445498	1.240176	1.721429834	1.350425	0.790170981	2.034206	0.7045659	0.1331328	0.9671351	3.22481	1.43509864	2.249313	0.900324354	2.118981	1.271435	1.972967096	2.325521	1.164185	1.227024	1.123091	0.8945607	0.9467739	2.182066	1.935922	1.221901	1.202246	2.59057	2.449832	1.753123	1.3077	0.3287644	1.538028	1.958297	1.997245
AL008721.2	0.09455762	0.7400003	0.6017455	0.420674	0.5890078	0.2938205	0.3487866	0.1789054	0.4629701	0.7756957	0.724496639	0.2062151	0.7213903	0.614599	0.7181434	1.10534	0.4859027	0.573327704	0.6117072	0.421919282	0.5257949	1.748293	0.1017588	0.2626177	0.270246	0.723389056	0.4835364	0.30892497	0.8240284	0.7695047	0.511649026	0.3774222	1.053201	0.7015274	0.4260559	0.8406447	0.4296716	0.6775604	0.4653499	0.9032264	0.7245762	0.3068614	0.7125156	0.2466786	0.2811172	0.419891	1.068192	1.3294	0.7053593
LINC01352	1.195531	0.9493787	1.74474	0.6180106	0.5686954	1.401366	1.507642	2.050787	1.74362	0.8296187	0.34827749	1.024177	1.178114	0.2259307	0.188221	0.75396	1.308834	0.833898698	0.2629808	0.684238998	0.5891314	0.5234964	0.2481824	0.2704359	0.4279444	1.266140956	1.736614	1.583144713	0.4194254	0.1804979	0.893216368	1.769955	1.098684	1.138825	0.9005708	0.4931376	1.023671	1.251614	1.830693	0.6833503	0.7203833	0.6209059	1.843553	0.561523	1.490795	1.054503	0.5706728	0.1513079	0.5235761
AC009955.4	0.1827048	0.9443613	0.1391895	0.1024574	0.1257089	0.1877387	0.1110869	0.1543224	0.4829401	0.2379054	0.289829538	0.09702518	0.3070208	0.1229329	0.3328467	0.4340943	0.02967333	0.035967116	0.3935044	0.03781238	0.2155468	0.5076649	0.02194407	0.1258511	0.4594671	0.293642141	0.02952882	0.077053353	0.8476623	0.4932925	0	0.4797746	0.3118225	0.2710991	0.1715058	0.03791547	0.09363315	0.6086664	0.3394011	0.4770097	0.3503261	0.2352855	0.5878881	0.2364256	0.1492243	0.02868868	0.2632611	0.496916	0.634891
LINC02012	0.04938704	0.1764835	0.05852682	0.02154081	0.1982192	0.1302525	0.05838773	0.2595598	0.1640166	0.2250791	0.251353617	0.0815949	0.1383183	0.09692101	0.1632825	0.303129	0.1684413	0.215510787	0.09025198	0.0119246	0.1132922	0.1224282	0.03460166	0.1190661	0.3665083	0.173631874	0.1303719	0.04049954	0.334151	0.1098112	0.117207045	0.2233518	0.1891097	0.1587754	0.1236262	0.4543702	0.01968558	0.1919505	0.0905675	0.1404022	0.2209593	0.1731337	0.06741736	0.08947165	0.06274628	0	0.124534	0.3495807	0.2586184
JARID2-AS1	0.06241219	0.08363574	0.05547185	0.04083285	0.2003974	0.1795689	0.04427201	0.06150283	0	0.09481356	0.086630367	0.07733582	0.1048787	0.07348956	0.08843399	0.03707179	0.2128654	0.172009766	0.08554102	0	0.1288543	0.1428156	0.02623643	0.240749	0.2261992	0.131654938	0.1412191	0.092125328	0.04222787	0	0.277722736	0.1092611	0.1433909	0	0.08787988	0.1359957	0.07463214	0	0.09364372	0.190105	0.1142322	0.1406542	0.191695	0	0.1189421	0.03430031	0.05245936	0.04570115	0.2213979
AL390719.2	0.5898173	6.824321	0.6648754	0.05647096	0.8083407	0.20695	0.1428636	0.01417618	0.7371131	1.442377	1.118207579	0.1069538	0.4472221	0.5251115	1.406477	3.691404	0.5397118	1.486786544	3.765928	0.229249528	1.148418	0.9710956	0	0.513299	1.66842	1.395915829	0.9765153	0.042469123	0.8565369	0.5117847	0.204845139	1.611794	1.467469	1.387475	0.661696	1.504633	0.05160733	1.357152	0.9209406	1.507357	1.035651	8.126686	2.562731	0	0.630562	0	2.176505	2.127859	2.041257
AL133410.1	0.3132082	0.6995269	0.1193053	0	0.1676118	0.1501909	0.08463767	0.1469737	0.08491254	0.6344143	0.662467515	0.03696197	0.2756922	0.3863605	0.2113312	0.4783896	0.1526057	0.390500113	0.4906029	0.021607074	0.5337349	0.511931	0.05015788	0.2445107	0.5251053	0.251693263	0.2193569	0.088060975	0.6660204	0.6300879	0.053094053	1.005242	0.4934334	0.3098275	0.1260042	0.3033237	0.1070093	0.7272378	0.4326432	0.1635462	0.3275776	1.32208	0.8245703	0	0.4263551	0.03278706	0.5265222	0.7426437	0.8162885
AL078590.2	0.1618094	0.1897292	0.1258389	0.0396986	0.1785949	0.05819364	0.1865163	0.06976016	0.1439401	0.2919029	0.154410609	0.05012507	0.8837002	0.1905285	0.1146367	0.3003501	0.1494656	0.153295741	0.1663298	0.219764262	0.1252751	0.1157071	0.008502546	0.2828243	0.282749	0.113775872	0.1144137	0.03980724	0.2463292	0.1798901	0.180005477	0.2213042	0.4832805	0.135053	0.1518911	0.1762907	0.04837268	0.3108755	0.1416217	0.1232162	0.123399	0.1671354	0.3313246	0.05496389	0.2120033	0.1222742	0.2720115	0.133295	0.1947481
AC069307.1	1.016467	0.9364584	0.3952525	0.1662545	0.4589639	0.137087	0.2703861	0.3756213	0.2712642	0.6273179	0.705446392	0.07871991	0.3469561	0.8228529	1.395259	0.6037642	0.4694626	0.656580904	0.9142556	0.414159763	0	0.6541722	0.08011795	0.2756899	0.2302475	0.402033535	0.5749862	0.28132231	0.6017707	0.459082	0.339231799	0.417062	0.1167657	0.471326	0.5963511	0.876721	0.3418553	0.5387261	0.6672377	0.4644175	0.5813831	1.383991	0.3902515	0.2301843	0.423748	0.2443993	0.3203894	0.9769005	0.7726638
LINC01786	0.3044571	0.9643381	0.5904022	0.3621627	0.5332212	0.2389002	0.196333	0.4091197	0.5515177	1.219362	0.729941058	0.2743688	0.6278922	0.6192176	0.392178	1.47962	0.3146645	0.724670775	0.7207623	0.200486695	0.6857161	0.2216704	0.0930805	0.4270596	1.461697	0.544926546	0.5010114	0.354074929	1.685411	0.9538911	0.541911226	0.8963987	0.6104595	0.9856501	0.1818697	0.4422732	0.6288449	1.907004	0.941305	0.8430581	1.114488	1.497021	0.2833697	1.20342	0.1054945	0.0912669	0.7909808	1.580832	1.06599
RNF207-AS1	0.4507547	2.063789	0.6343309	0.4423558	1.206096	0.8105543	0.9059366	0.814343	2.298928	1.312466	0.677802411	1.070528	0.789018	0.4865281	0.7983624	0.892469	1.494656	1.345817154	5.302751	0.435342537	0.7755123	0.9454923	0.06316177	0.362238	1.789248	0.950841217	0.679944	0.517494126	1.982364	0.5011225	0.401155063	0.4274333	1.346281	0.8360425	0.8109902	1.14589	0.4491749	1.433396	0.6387427	0.8237882	0.3208374	2.65246	0.9998904	0.2722021	1.718053	0.1651496	1.136619	0.8251597	1.06599
AC139887.4	0.3357151	0.8203631	0.4914544	0.4651196	0.2536324	0.3124974	0.5603273	0.4865054	0.4216103	0.6000024	0.356341184	0.3670494	0.5143651	0.4185532	0.307797	0.7272567	0.4714716	0.326555398	0.757853	0.028609089	0.4077102	0.677828	0.01660302	0.4570547	0.3680849	0.138857201	0.1340502	0.446959461	1.229248	0.7684111	0.281199099	0.9161442	0.7259289	0.4395328	0.2965997	0.1721225	0.2361448	0.7117141	0.9086524	0.168424	0.7710806	0.5637253	0.9300361	0.2146573	0.4892508	0.4775328	0.5643576	0.9254642	0.5404079
AC002383.1	0	0.02835638	0.03761504	0	0	0	0	0.0417046	0.6927142	0	0	0	0	0	0	0.0502762	0	0.029159629	0	0.061311281	0	0.04842109	0	0	0	0.059516142	0	0.104115808	0.0286344	0	0	0.0740891	0.01944646	0.03139832	0	0	0.05060749	0.1570114	0.02116637	0	0	0	0	0	0.04032688	0.02325878	0.03557229	0	0
AC138904.1	0.06867605	0.1840593	0.02543298	0.007488491	0.06431538	0.01646592	0.01623842	0.005639619	0.4235702	0.1304116	0.222424603	0.02127436	0.03846821	0.1617303	0.0729821	0.1087798	0.01951909	0.118295713	0.30591	0	0.1102784	0.09821812	0.3175655	0.08830373	0.09481949	0.128771725	0.07769614	0.028158689	0.1084206	0.05726249	0.539885835	0.0500945	0.2945264	0.06793477	0.08058312	0.2410941	0.006843536	0.1395265	0.04579647	0.08367377	0.05586527	0.1031804	0.07031133	0	0.1417861	0.01887139	0.08658649	0.3520149	0.1682124
LINC02884	2.232348	0.6261213	4.106641	4.347541	2.833774	4.667726	4.455934	4.450804	2.62313	0.5126346	1.405169899	2.73397	1.679353	0.7335521	1.581546	0.863427	3.482249	1.681183206	0.4269232	2.256299988	0.6430939	3.266875	0.08729488	0.4005147	0.6451019	1.715686072	2.496184	4.214691652	0.5620089	1.385187	2.03291012	2.158505	0.5248055	2.965735	2.046782	0.2262451	6.332135	1.513321	1.090513	4.427673	2.217121	1.052978	1.753991	2.257237	1.533527	4.336763	1.309086	0.456176	1.183892
AC135050.3	0.5692158	0.8475337	0.702664	0.4551635	0.2030753	0.09098427	0.4037726	0.6855716	0.9451957	1.008846	0.570622075	0.7836926	0.5845411	0.7819518	0.8065416	0.8640451	0.611178	0.39219376	0.5634467	0.320689408	0.6093558	0.7236203	0.4519794	0.2744619	1.080618	1.200728219	0.1431063	0.186712803	1.497726	0.4921938	0.450294325	1.079531	0.8427808	0.7038398	0.5936948	0.4593767	0.831924	1.139694	0.6326339	0.4238197	0.7717246	2.423074	0.647522	0.3437385	0.4821262	0.625656	1.275849	0.8336134	0.7692221
RAMP2-AS1	1.8021	1.191478	3.412324	2.78595	2.652513	1.019338	6.654982	7.408856	1.803699	0.8797779	0.742375275	2.832415	4.382139	1.57642	1.163295	2.986645	1.897726	1.971633059	1.12524	1.421339071	0.417303	2.186564	0.4353434	0.6701751	1.097077	1.705491588	1.43756	4.60604537	1.355284	1.658826	3.377382997	3.339698	1.008071	2.461672	1.637276	0.2375357	3.865857	2.108826	2.719218	1.726635	1.970286	0.7318989	2.197271	7.739148	1.324401	4.006503	1.643571	1.067639	1.526094
AL162727.2	0.1797313	0.1445099	0.09584693	0.1881412	0.1731282	0.05171131	0.2039875	0.03542252	0.1534875	0.3276469	0.049894705	0	0.1812145	0.04232626	0.2546675	0.2989206	0.2043328	0.049534458	0	0.052075785	0	0.1233818	0	0.0346648	0.03722265	0.050551052	0.04066754	0.141492065	0	0.03996293	0.191945081	0.3461086	0.2312405	0.1600122	0.06748581	0.1566533	0.128953	0	0.1078681	0.131389	0.04386131	0	0	0	0.2740186	0.2370629	0.2417115	0.2105724	0.03643257
AC090579.1	0.7043042	1.661099	0.8012601	0.5160818	0.6332002	0.1621109	0.9592269	0.6107573	0.8420494	0.8559558	0.430143838	0.6981706	1.017833	0.8624816	0.5987718	1.472574	0.6085387	0.194108243	1.776164	0.775453895	0.8142879	1.353773	0.1657996	0.5705249	1.283591	0.435802225	0.7968094	0.637626692	1.944241	1.096205	0.702021361	1.183662	0.5436905	0.7524382	0.4495707	0.7366434	0.4042574	0.7166981	0.8735745	0.4462186	0.7562595	1.015836	1.788266	0.3572653	0.8053373	0.4954489	1.041901	1.196482	0.7138325
AP006545.1	0.1246874	0.1253159	0.3324658	0.1223641	0.275244	0.04484296	0.2653405	0.3378943	0.1774681	0.2130963	0.151436729	0.07725093	0.3011953	0.1284656	0.1987581	0.2777332	0.1771931	0.128865714	0.2136178	0.112897557	0.06435645	0.1069941	0.05241525	0.1503029	0.2582296	0.306857649	0.05289905	0.276072608	0.4429059	0.3118951	0.166450729	0.3137808	0.1575569	0.1156327	0.1463057	0.1811286	0.167738	0.2312945	0.1714917	0.3987822	0.2282136	0.1170832	0.3191409	0.5647223	0.1188116	0.2912326	0.1834062	0.2510804	0.2685452
AC093458.1	0.06395844	0.5142468	0.05684615	0.08368894	0.2053622	0.09200886	0.1814754	0	0.09103237	0.09716255	0.088776615	0.0792518	0	0.3765512	0.1812498	0.2279414	0	0.088135635	0.7889425	0.185314729	0.08803112	0.3658846	0	0.1850351	0	0.179888879	0.2894356	0	0.2596443	0.07110522	0.341523905	0.167952	0.1763321	0.09490212	0.3001903	0.4645499	0	0.4067746	0.5118065	0.3117036	0.3902076	0.4804629	0.1309628	0	0.1218889	0	0.3225542	0.1873335	0.1944711
AC005291.2	1.24884	1.382468	0.8445404	0.2131428	0.6973677	1.210717	1.271022	0.3210377	0.5409725	0.9073458	1.092818066	0.6728069	1.437069	0.3196725	1.154038	1.161063	1.018538	1.159750361	0.4093048	1.140589124	1.34521	0.9939749	0.04565038	0.628341	1.686763	1.259910064	1.566439	0.828188497	0.1469497	0.8451053	0.24161347	1.639699	2.120705	2.255876	1.376169	0.4732546	0.03246427	1.496433	1.928082	1.852342	1.159431	1.01972	1.66771	0	1.293467	0.08952184	1.506075	0.7554234	2.036183
LINC02035	2.294725	2.946495	2.152472	2.239245	1.931515	1.920996	2.324847	2.465701	2.708828	1.890731	1.853511764	2.223334	2.394269	1.963155	2.321957	3.061807	2.237399	2.025928578	1.979464	2.144892772	1.713038	3.028931	3.239451	1.37026	2.354727	2.005517907	2.138499	1.982561958	2.452586	1.380787	1.726080278	2.46027	2.149345	2.781658	3.025431	1.826811	1.730127	1.910192	2.736263	1.860744	1.610397	1.453076	2.792693	1.456202	2.698027	1.918055	2.135832	2.187246	2.073483
AL136115.1	0	0.07360593	0.04881952	0.1078082	0.08818262	0.07901728	0	0.05412725	0.117268	0.2503298	0.26684499	0.136123	0.1615274	0.03233825	0.07782875	0.2283823	0.156115	0.26491833	0	0.039787108	0.1512024	0.1256888	0.02309009	0.1324236	0.2843897	0.077244354	0	0.027025805	0.2229827	0.09159783	0	0.3125141	0.1261951	0.5705141	0.1546822	0.03989558	0.09852309	0.5822306	0.3021836	0.1338457	0.1675553	0	0.2249419	0.04975455	0	0.2414954	0.3231781	0.1206616	0.1391766
MALINC1	0.8876813	1.355524	0.825666	0.7239252	0.6031881	0.6295878	0.8961896	0.760827	0.9167295	0.6397641	0.773665356	0.6701951	1.012953	0.8604945	1.02378	1.289967	0.7510225	0.796526761	0.7639368	0.729727263	0.5625903	1.143169	0.2707563	0.6051977	1.308259	0.551592971	0.3830246	0.767889656	1.458206	1.060313	0.609956332	1.254048	0.648824	1.072099	0.7906378	0.5577841	0.6961362	1.365457	1.366988	0.7344386	0.9219293	0.7815939	1.268119	0.7330224	0.8261792	0.7805589	1.242382	1.009771	1.000121
Z99289.1	0.4422414	0.4539276	1.078834	1.181961	0.2870172	0.9069184	1.281512	1.900821	0.7767613	0.2430029	0.11754518	0.8161517	1.035668	0.08863551	0.1999874	0.1564926	0.8557874	0.765010301	0.1031707	0.14994651	0.0259018	1.087325	0.07119826	0.09073954	0.3605096	0.119091445	0.4471004	0.861118457	0.2419217	0.2615202	0.837401226	0.8895111	0.1988848	0.3769671	0.291477	0.01366866	1.620244	0.3989572	0.6400125	0.3324632	0.6429504	0.0706844	0.6743411	0.2045575	0.2151836	2.502854	0.3479908	0.4409601	0.5149812
AL139397.1	0.2645734	0.4727238	0.2743445	0.05769859	0.2123777	0.190304	0.1251166	0.06517963	0.03138072	0.1004818	0.397840546	0.05463944	0.1852477	0.4153757	0.1249611	0.3666883	0.075197	0.212675119	0.4834927	0.063881785	0.1213845	0.2018047	0.05560982	0.2551416	0.2511373	0.062011384	0.09977439	0.043392365	0.4773585	0.3921828	0.07848686	0.2894824	0.2026176	0.3271471	0.1241781	0	0.07909384	0.3038177	0.2425915	0.1074506	0.2690251	0.3643759	0.1805822	0.0399427	0.2941232	0.1696374	0.2594457	0.2583109	0.1787685
AL135999.1	0.5472854	2.018296	0.548689	0.3895678	0.5552949	0.2393422	0.2857272	0.3796752	0.7041745	1.283696	1.093898718	0.2658344	1.055781	0.7320629	0.7072265	2.210533	0.4430046	0.717967068	1.296172	0.222000531	0.464016	0.7664284	0.01840514	0.5784415	1.586812	1.009774022	0.5151472	0.206806163	1.872193	1.143867	0.475374317	1.709247	0.8811709	1.01346	0.2876939	0.5724148	0.3141316	1.800696	1.178078	0.7201478	1.389009	1.480057	1.004088	0.3172754	0.3587886	0.1732467	1.148185	2.160834	1.180379
CASC2	0.3396836	0.3186362	0.2981363	0.2296441	0.3158427	0.3787111	0.2289064	0.1645777	0.328359	0.2644658	0.308435023	0.2086996	0.306811	0.4316376	0.2607093	0.3850374	0.2445802	0.312059185	0.2967972	0.278858766	0.2785722	0.4032171	0.02855879	0.3930889	0.3444171	0.175154961	0.3138438	0.229808247	0.3945393	0.3729197	0.191460371	0.2675981	0.2939571	0.3528179	0.2896333	0.2220504	0.2775643	0.4605814	0.3794164	0.3466118	0.2521413	0.3104618	0.4202245	0.08461546	0.3263736	0.2660223	0.3426173	0.3793168	0.3987899
AC073130.2	0.6658094	0.2489919	0.8119639	1.458761	1.019197	1.603784	0.8567141	1.037567	1.8953	0.3763592	0.494322134	1.47735	1.287966	0.4011071	0.2852165	0.367888	0.9857887	1.109528646	0.2122201	0.336476579	0.06393536	0.8680682	0	0.3732987	0.2725737	0.174199918	0.7007057	0.838035745	0.691441	0.912349	1.212651947	0.6234553	0.1422963	0.964959	0.4215104	0.04498586	1.555311	0.7221691	0.9912414	0.6414228	0.8879883	0.04652683	0.6341055	0.2805136	0.2360683	1.838078	0.3383829	0.5669036	0.9572984
AL158163.2	0.9736301	1.087265	0.4687371	0.1327068	0.4559042	0.4960592	0.5755362	0.3198147	0.433054	0.677917	0.732026604	0.3016097	0.971439	0.5971026	0.6897851	0.6265132	0.4842687	0.698789676	0.5560166	0.528941183	0.3350213	1.137169	0.06821471	0.3520954	0.5251053	0.456403784	0.413066	0.379249267	1.756679	0.6990659	0.324935601	1.171825	0.5405837	0.8427308	0.5712192	0.6777119	0.2910653	0.6880302	1.115921	0.4942729	0.5940075	1.371378	0.7476104	0.4409674	0.6571553	0.4681992	0.6478731	1.247641	0.5139594
AC091271.1	1.942861	1.866689	2.172091	2.494247	1.824401	1.933611	3.311066	2.540697	1.947873	0.9838335	1.305978882	1.862349	2.207349	1.784114	0.8483803	2.264506	2.097664	1.582800712	1.808729	1.894133419	1.463195	1.677653	1.602635	1.484739	2.530628	1.993329781	1.921559	2.825731697	2.133016	1.209034	1.979192753	1.336967	0.9769585	1.976284	1.617307	1.313533	2.381709	1.670856	1.870054	1.756753	1.401524	2.221376	0.9757967	2.922073	2.049244	2.095212	1.376268	1.181072	1.151764
AL355075.4	0	0.08946927	0.01978032	0.0291206	0	0.1280625	0	0.02193087	0.03167584	0	0.030890923	0.05515329	0.1682909	0.2358462	0	0	0.5313293	0.061335771	0.06100496	0.064482555	0.1531576	0	0.01871093	0.06438525	0.04609074	0	0.02517818	0	0	0.02474194	0.039612491	0.01948032	0.02045231	0.03302237	0.02089098	0	0	0.07077113	0.02226118	0.05423057	0	0.2006196	0	0	0.04241275	0	0.03741224	0.1629626	0
AC009032.1	0.1317752	0.08829295	0.1171215	0.215533	0	0.1421761	0.2336864	0.06492758	0.1406672	0.2001864	0.137181498	0.08164222	0.1937579	0.1163727	0	0.1956806	0.1498124	0.045397009	0.04515216	0	0	0.5276888	0	0.06353873	0.1705678	0.231643452	0.03727071	0.162092128	0.4012137	0.3662496	0	0.5478897	0.06055022	0.0488823	0.1236979	0	0	0.3142829	0.1647637	0.08027634	0.2411863	0.2474774	0.3372823	0	0.06278268	0.1810515	0.2769026	0.289476	0.1001684
AL365361.1	1.6846	1.546877	0.485797	0.2295015	0.183357	0.4576919	0.8043618	0.2612678	0.2496395	0.8799058	0.60014114	0.2931474	0.6443065	0.8693238	0.2716405	1.86557	0.4173531	0.309145677	0.4360602	0.342733761	0.13474	1.185378	0.04801093	0.330416	1.115076	0.418741622	0.4014766	0.180624925	1.280544	0.3582429	0.421091813	1.038977	1.88925	0.7262834	0.9342549	0.18961	0.1316943	0.6139597	0.9506501	0.611274	0.5425018	0.3002858	1.069072	0.1847393	0.6141015	0.4169542	1.577096	1.063297	0.3762047
AL162586.1	1.573429	2.777436	1.842149	0.7358817	0.8825915	1.027207	1.837771	2.50945	1.09725	1.679913	1.254251191	1.59731	2.134331	1.056555	0.9490813	1.54639	0.8620716	1.480302117	1.636871	0.622499142	0.8523387	1.966495	0.292197	0.6032786	1.851773	2.212705262	0.643405	0.820805103	2.462635	1.264515	1.057249793	2.555381	1.080122	1.518941	1.038041	0.8353215	1.193882	1.627642	2.180644	1.809254	2.128064	2.069647	1.863203	2.529953	1.156073	0.7848466	1.816467	2.369057	1.41539
U47924.2	0.5953907	0.8325454	0.5867021	0.4572758	0.706506	0.7634136	0.4590649	0.3316219	0.6263558	0.766849	0.934218091	0.4811458	0.6851294	0.8991919	0.898649	1.060956	0.5297379	0.642096621	0.9402105	0.712541044	1.28267	0.8144852	0.3373426	1.048476	1.112438	1.310548697	1.010386	0.662317004	1.015855	0.7194785	0.460761513	0.7137576	1.284636	0.8834462	0.6317952	1.297352	0.5571898	1.097587	1.035743	0.8831129	0.931803	1.61404	0.8215915	0.6331119	0.7893334	0.2987597	0.9573713	0.7771695	1.246246
MALAT1	20.74432	28.50049	19.70455	16.91947	18.31688	11.85429	19.65369	33.70041	19.95527	20.56734	16.833749781	21.58091	31.30267	10.73216	18.14937	38.53457	16.74521	18.888951403	10.99395	12.027126978	11.75923	47.24212	11.86258	20.97446	29.43109	16.699400027	12.61792	22.282333619	28.12812	32.06294	14.42756133	52.92772	18.57354	29.3921	19.41493	7.277414	21.40824	49.2778	37.48976	12.94848	28.82853	21.54941	36.79795	8.902455	29.38356	62.54778	43.66488	39.89222	23.62863
AL021578.1	0.2002648	0.4562218	0.1601955	0	1.961224	0.2016668	0.3977612	0.07893875	0.798106	1.247353	0.861721673	0.4466716	0.9422811	0.613104	1.163425	1.141957	0.4781214	0.662322514	0.2470314	0.69630245	0.1929483	1.901774	1.26279	2.278881	3.235063	0.478773363	0.4531362	0.453263544	2.57447	3.206053	0.249519581	2.208722	0.1104252	0.6537404	0.1691905	0.3781921	0.07184264	4.861215	0.8814045	0.365999	2.223688	2.467234	1.2302	0.03628082	0.8396408	0.04402437	1.952613	1.789049	2.455987
CRTC3-AS1	0.2077145	0.3578771	0.1054951	0.1358962	0.2620139	0.2347812	0.2104887	0.1754469	0.2322895	0.247932	0.391285019	0.07353772	0.1620579	0.3843419	0.504545	0.3877624	0.1855436	0.163562056	0.3660298	0.193447664	0.2858942	0.2885786	0.01247395	0.171694	0.5377254	0.271243106	0.2014254	0.116801182	0.4015398	0.3628818	0.026408327	0.3376589	0.3136021	0.242164	0.1810552	0.4095029	0.07096682	0.5976229	0.2374526	0.126538	0.2715551	0.334366	0.394941	0.2150311	0.5937785	0.1793867	0.1247075	0.3693818	0.4511242
MIATNB	1.11715	1.490358	0.7757194	0.8744568	0.8887489	1.025962	1.153296	1.056641	0.8802034	1.068276	1.093757835	0.6488793	0.9093079	1.010062	0.8479972	1.232341	0.8278097	1.017135376	1.045827	0.700837262	0.9678786	0.9300949	0.3564081	0.706994	1.229119	0.869684064	1.105894	0.775423233	1.538714	0.9647532	0.76342049	1.444965	0.8433219	0.7474167	0.9644048	0.9708065	0.6858319	1.115451	0.9079308	0.8932329	0.9980104	1.536064	1.04163	0.9757973	0.8268922	1.090875	0.8216237	1.577629	0.9351281
AL109741.1	1.374075	0.6137784	1.878885	3.088807	4.072593	2.736978	2.249304	2.08316	2.958665	1.605714	2.73863742	1.877265	2.27942	2.074302	2.745733	1.506789	3.084259	1.019574018	0.5311822	2.194806948	0.9213779	0.8465281	0.266596	0.7474867	0.2553862	1.090046259	3.069239	2.114920165	0.4767662	1.331767	2.822021352	2.991462	0.8094648	2.613929	1.752873	0.2047247	3.876056	1.269783	1.585902	2.961958	1.805606	0.5822781	1.010006	1.851042	1.678619	2.091212	1.717621	0.9803634	1.035571
CR936218.1	0.3736519	2.50357	1.369918	0.5500346	0.6748581	0.4031441	0.4638367	1.196675	0.6647758	1.84481	1.491096702	0.7523707	1.373514	0.934937	0.8603405	2.774287	0.9557935	0.64362207	1.408332	0.202992779	0.06428589	1.763468	0.23561	1.035953	1.209124	0.131366221	0.4227283	0.505578143	2.84413	0.9346594	0.498804651	2.616515	1.244765	1.801892	0.526123	0.1356975	0.5585135	2.821999	2.195802	0.6259706	1.937689	0.4210372	1.625834	0.5076928	1.335165	0.7700645	1.177747	2.530852	2.177565
AC009107.2	0.3937268	1.121183	0.721759	0.450789	0.2370386	0.2124017	0.4189345	0.4849877	0.4553196	0.3364485	0.341566873	0.4878724	0.2687858	0.2607797	0.3486782	0.760068	0.5315485	0.271280567	0.5059077	0.142599202	0.3725685	0.619404	0.1862013	0.2373067	0.5096342	0.484484086	0.7516799	0.169508475	0.366292	0.4377223	0.525603515	0.3661761	0.6558208	0.1460539	0.3926926	0.5004579	0.2059821	0.6521083	0.7384384	0.4197465	0.3302901	0.5176009	1.209306	0.1337423	0.5158625	0.5950539	0.6205115	0.2522672	0.4239942
AC006213.4	1.030195	1.350506	0.8559202	0.2051303	0.6831371	0.9987461	0.826085	0.5738001	0.7331408	0.9185998	0.746059631	0.7770176	1.016116	1.213041	0.8567915	1.197232	0.99298	1.018425332	1.319882	0.746227922	0.4623717	1.973007	0.1506319	0.6263175	0.60296	0.566905331	1.469548	0.462806261	1.454663	0.6971452	0.876973057	1.744687	1.131974	1.262767	1.072162	0.6181298	0.696292	1.732962	1.09768	0.9004498	0.7651516	1.547788	2.659742	0.4057271	1.195049	0.7138684	1.129448	2.328668	1.339213
AL133243.3	0.2552376	0.2090198	0.1722416	0.1979115	0.2731783	0.1563906	0.2078751	0.22823	0.222005	0.3805641	0.360839704	0.1464206	0.2819662	0.217056	0.2076167	0.2414479	0.1988231	0.23448069	0.1489991	0.287595628	0.1691464	0.3244729	0.09139954	0.2324642	0.3915565	0.179469697	0.1657703	0.400007111	0.4860984	0.3468155	0.168260779	0.4592402	0.2171866	0.2454692	0.2440295	0.1991193	0.169562	0.4208573	0.3876883	0.213077	0.2999039	0.09941935	0.1742101	0.0685036	0.387334	0.1922256	0.2304265	0.3184171	0.3353397
AC018521.6	2.712601	4.714185	1.808217	1.941084	2.109407	1.707245	1.623527	2.088342	2.232059	2.511144	3.647526363	1.943207	4.522698	4.641359	6.125704	3.323181	2.987528	2.569877256	3.369295	2.149097675	1.5751	3.830976	1.56792	2.166291	3.160036	1.788149155	2.013954	2.335674983	6.194261	4.570686	3.017644059	2.522789	1.752793	2.578505	3.222699	3.016939	1.875272	2.830423	4.917926	3.356629	3.465044	1.082547	4.860087	1.612493	3.069417	3.494024	2.493777	4.096733	2.663384
AC007684.2	0.327435	0.1196675	0.0529134	0	0.1911548	0.1284652	0.3378409	0.3519973	0	0.2261015	0.165269674	0.4057293	0.1750727	0.1752503	0.08435527	0.1414479	0.1353651	0.410191005	0.08159573	0.12937066	0.08194092	0.2724575	0.1001054	0.2296452	0.1849427	0.167443736	0	0.175752722	0.2416815	0.5956739	0.105965488	0.2866099	0.164133	0.08833657	0.2514802	0.08648224	0.07118999	0.2839747	0.5061734	0.1088022	0.2542485	0.1788893	0.2438049	0	0.1134563	0.1963099	0.1501195	0.3051534	0.2715257
AL358472.3	0.5132087	0.9169702	0.5169576	0.3133798	0.6591385	0.3445344	0.5824703	0.3708695	0.9739366	0.5717372	0.759842258	0.1271848	0.9486468	0.4834373	1.30893	1.097414	0.5056621	0.612914318	0.5158227	0.941756055	0.7063702	0.6654692	0.05753048	0.8248552	1.098292	0.962297135	0.9676914	0.471356096	0.7407684	0.7227032	0.548084147	0.9882861	0.9432703	0.7107368	0.7065683	0.6958174	0.2863896	1.015466	0.9582498	0.5419137	0.5009702	2.672994	1.611316	0.3099169	0.7172354	0.3008509	0.9202509	1.252652	1.17901
AC074029.3	0.5461066	0.5488596	0.1617929	0.1190958	0.1461231	0.5237428	0.1291267	0.3587665	0.2590921	0.2074047	0.379007857	0.1691721	0.3058962	0.2679307	0	0	0.1034762	0.438983258	0.4989893	0	0.1879126	0.260341	0.8800135	0.08777306	0.3769987	0	0.1029723	0.134349437	0.5542408	0.3035646	0.081002465	0.7170257	0.4182235	0.6752651	0.04271939	0	0.3265156	0.820068	0.5462551	0.2772364	0.5552954	0.1367471	0.8386655	0.1648917	0.1734573	0.2501064	0.3060129	0.5331801	0.1844982
LINC01956	0.1205841	0.02019865	0.1205718	0.2169516	0.5323722	0.1951526	0.04276808	0.1782407	0.3003488	0.50376	0.08368751	0.01867718	0.2406254	0.3017207	0.2776471	0.3402183	0.3941323	0.581582915	0.06197638	0.131018694	0.5808933	0.1034731	0.2027613	0.4651413	0.3433809	0.211970972	0.3922129	0.088995805	0.2447603	0.06702913	1.529243984	0.01319368	0.3047437	0.2460201	0.297131	0.2189598	0.1622179	0.2236829	0.1206168	0.0183647	0.5149746	0.4302744	0	0.273069	0.2872541	0.1822431	0.3800797	0.4414867	0.3208154
AC022558.1	0.4065728	0.3771898	0.3335642	0.08184557	0.2510485	0.3149378	0.1331086	0.4931064	0.3115954	0.5226232	0.303874141	0.1550123	0.4204388	0.2209543	0.4874583	0.334381	0.2844456	0.301680124	0.3857825	0.045308227	0.08609211	0.1789127	0.1051769	0.2111193	0.2590828	0.043981642	0.03538255	0.523193401	0.5924923	0.6258512	0.111333784	0.7391367	0.3448962	0.2784353	0.02935782	0.04543175	0.07479653	0.6298735	0.3441166	0.2286284	0.5342578	0.093976	0.5123125	0.1699764	0.2384082	0.240631	0.3154494	0.6412254	0.4437711
AL732292.2	0.09906121	0.2212457	0.2934848	0.3456548	0.1060242	0.3325158	0.4684597	0.03253929	0.1879924	0.3511409	0.183334033	0.5728246	0.1387204	0.3110488	0.2807265	0.1961356	0.2627815	0.091005167	0.3168002	0.143511174	0.9998698	0.2266783	0.3609034	0	0.1709645	0.325055021	0.2241443	0.097481452	0.4468298	0.07342027	0.176321644	0.1156135	0.4855283	0.2939759	0.154982	0.8154471	0.2369137	0.03500154	0.1321175	0.08046303	0.08058241	0.4464953	0.1352267	0.1794635	0	0.3992396	0.2220373	0.241791	0.3681384
AC090948.3	0.5669201	0.932364	0.4122636	0.2023116	0.4137061	0.4077779	0.4021441	0.3555109	0.2200637	0.5872074	1.287663718	0.09579256	0.6928466	0.6068557	0.4746706	0.6428692	0.2343708	0.177550916	0.4944613	0.522648073	0.1418723	0.3243159	0.1299917	0.3230558	0.5336823	0.326150617	0.5539199	0.507163028	1.080987	0.4010799	0.183468377	0.8120219	0.5446773	0.6500192	0.4112225	0.4117716	0.2773309	0.4916731	0.7217308	0.4709497	0.3458755	0.580741	0.2110616	0.233422	0.294657	0.4248632	0.6931109	0.754774	0.3134126
AC138230.1	0.2566043	0.5731064	0.3230985	0.1399017	0.2403109	0.123048	0.212359	0.3582262	0.09130656	0.4223059	0.207769368	0.1059873	0.1617012	0.1258951	0.06059859	0.1270155	0.1701747	0.294670345	0.3223892	0.340766994	0.1177284	0.09786311	0.0719131	0.08248552	0.2214299	0.481148568	0.3628843	0.126256097	0.3182989	0.190185	0.152245596	0.243328	0.2161661	0.1586466	0.1405107	0.4038226	0.255705	0.1586666	0.2780636	0.1042142	0.2348298	0.6104194	0.700572	0.07747922	0.20376	0.1410239	0.359473	0.3444793	0.3467678
AC069549.1	0.5121802	0.3431747	0.4805152	0.4095559	0.1370453	0.08186761	0.1211048	0.1401993	0.4454931	0.2161331	0.434453896	0.1762916	0.2390772	0.2010285	0.1612724	0.3718323	0.09704784	0.235263859	0.03899916	0.37100083	0.5091339	0.390668	0.02392299	0.1372004	0.08839447	0.920353322	0.1931504	0.280006842	0.3465393	0.06326797	0	0.2490671	0.47069	0.3799889	0.3739444	0.0413347	0.102077	0.3921014	0.2276975	0.1386738	0.277759	1.966528	0.349584	0.1030986	0.3253627	0.3440342	0.4783368	0.4167139	0.5191093
ZNF793-AS1	0.9028743	1.209901	0.6591744	0.2531575	0.6212169	0.8659002	0.5184618	0.2542055	0.7955168	1.077688	1.357657215	0.1331862	0.5689531	1.430153	0.9290255	1.442881	1.160876	0.755391111	1.266927	0.996575195	1.06517	0.7009695	0.2439928	1.347493	1.057366	0.770893977	0.7904156	0.296158637	1.629018	1.183006	0.593077849	1.176045	0.7803461	1.020719	0.7163663	1.139818	0.154236	1.686221	0.9353739	0.6940774	0.7737985	1.87326	1.254506	0.2141969	1.270007	0.3071708	1.102202	1.605595	1.394421
AC005393.1	0.2188167	0.8470983	0.4321865	0.06362652	0.2341973	0.1399039	0.1034782	0.1916698	0.2076286	0.2954806	0.33747275	0.2711389	0.265564	0.1717693	0.4822984	0.5487767	0.1658454	0.201021688	0.3665521	0	0.06692777	0.6954314	15.31035	0.304801	0.1510577	0.410294498	0.1925441	0.071775726	0.1974008	0.1351486	0.389477604	0.3830686	0.3574951	0.4329097	0.2510495	0.3531852	0.05814662	0.2061734	0.2188762	0.1481126	0.1483323	0.8401518	0.497838	0.1321392	0.2316724	0.2939607	0.4904591	0.4984869	0.3449864
LINC00653	0.7288519	2.126489	0.7052026	0.5311719	0.5184095	0.3450781	0.5759101	0.745507	0.4989922	0.8129077	0.832388926	0.2515047	0.728665	1.075483	0.7451382	2.181069	0.3356422	0.572108507	0.9863063	0.547996966	0.8888913	1.182242	0.5196995	0.36478	2.483929	0.765492052	0.7306416	0.771701768	2.471935	1.1898	0.558332778	1.15482	0.7376386	0.8213751	0.7188182	0.4556754	0.4302623	1.662516	1.356587	0.6407241	0.5966449	1.427715	1.662436	0.7521375	1.195604	0.4563345	0.8219996	2.418538	0.7013091
AL731577.2	0.5884176	1.028494	0.6139385	0.636036	0.6982316	0.3680355	0.4355409	0.5546336	0.2913036	0.7773004	1.136340675	0.7291166	0.7738347	0.9037229	0.8699993	0.9117656	0.5235337	1.022373364	1.297372	0.481818295	0.5633992	0.7317692	1.032439	0.6661263	1.165639	0.215866655	0.3183792	0.730086308	1.280912	1.137684	0.591974769	0.7837759	0.7288392	1.214747	0.6243958	0.4088039	1.131921	0.8135492	0.7677098	0.9974516	0.9052817	0.1153111	0.6286213	0.8342627	0.4388	0.4218011	0.5590939	0.7493342	1.089038
MAILR	0.6186745	0.772414	0.5430462	0.3519692	0.4503519	0.4090722	0.7196149	0.5036325	0.6946053	0.6713288	1.024090513	0.4428235	0.7264518	0.7918276	0.6588272	0.8582194	0.5023987	0.566596446	0.6004077	0.501026831	0.6346818	0.4880178	0.2229209	0.5595622	0.6167678	0.599840562	0.573858	0.578557033	1.091982	0.8544173	0.451421584	0.8577142	0.487335	0.6329034	0.4220375	0.5861249	0.4549127	0.8716756	0.7495299	0.6133265	0.7220794	0.8890968	0.747498	0.6195821	0.6444442	0.3167789	0.5813832	0.9060454	0.408942
SUGT1P4-STRA6LP	0.3376093	0.853419	0.426231	0.2811189	0.3264377	0.3532186	0.5225078	0.4196434	0.3822326	0.2855807	0.484589349	0.3280138	0.4254941	0.5601568	0.3859579	0.6517363	0.4448834	0.444083577	0.7151146	0.20008583	0.1267306	0.522342	0.038706	0.3181744	0.4528873	0.237389161	0.4123343	0.26427017	0.8462118	0.5757967	0.348260259	0.7421472	0.5500074	0.3984812	0.2016734	0.2062044	0.3715979	0.955662	0.4259638	0.3131775	0.5430222	0.4380637	0.6520184	0.2293603	0.2412748	0.5355426	0.6513834	0.7697329	0.6726883
AL356234.2	0.05429741	0.03638075	0.02412973	0	0.04358548	0	0.0385158	0	0.07728178	0.5774019	0	0	0.06843185	0	0	0.258014	0	0.037411302	0.07441905	0.078661319	0	0	0	0.9425115	0.02811271	0.038179093	0.1535724	0.026715758	0	0.181094	0	0.07129128	0.2245452	0.0402835	0	0.2760652	0.03246427	0.1726653	0	0	0.5631524	0.2855217	0.3335419	0	0	0.05968122	0.1825546	0	0
UCKL1-AS1	0.1064317	0.3380723	0.1751783	0.0980011	0.08859881	0.1190853	0.07829337	0.1281878	0.1178215	0.1497091	0.114901882	0.1025741	0.1656018	0.03249087	0.08378151	0.2247773	0.1165185	0.076048182	0.1350679	0.011421396	0.005425572	0.2660942	0.07953964	0.05321942	0.1347022	0.033260964	0.01783862	0.077581018	0.2133668	0.1533836	0.168391576	0.441655	0.1811295	0.2222638	0.01110087	0.02863134	0.1366978	0.1211741	0.1892633	0.1632939	0.1827758	0.02961209	0.3712915	0.07855472	0.05258616	0.1646453	0.198798	0.2135977	0.1238525
AC053503.4	0.2232511	0.2991687	0.1190552	0.1752731	0.1792076	0.1284652	0.1900355	0.4619965	0.5401826	0.3391523	0.619761276	0.2489703	0.1875779	0.2891629	0.2530658	0.2652148	0.2538096	0.676815158	0.3365824	0.291083984	0.06145569	0.1532573	0.1689279	0.4305848	0.2542963	0.156978503	0.2020588	0.219690903	0.4229426	0.3226567	0.43710764	0.2540406	0.2872327	0.3312621	0.2305235	0.2270159	0.106785	0.3549684	0.2903054	0.4352088	0.3541318	0.536668	0.2742805	0.4853415	0.2127306	0.1717712	0.3752989	0.228865	0.3620343
DGUOK-AS1	0.8863974	0.9458574	0.6857026	0.4080924	0.7642324	0.7084151	0.3493139	0.5176192	0.8644391	1.745556	1.936664427	0.5491737	1.103348	1.159691	0.9070874	1.852518	0.7278027	0.927411038	0.7424269	0.499385702	1.739658	1.40855	0.1104053	2.010358	1.274822	1.084948302	0.9656777	0.436130888	1.266104	1.58766	0.496690258	1.221292	1.297315	0.7550479	0.631753	1.716847	0.4514597	2.157551	1.149346	0.6599829	0.9814285	2.737472	1.378061	0.1486884	0.9071916	0.4149742	1.4349	2.307776	1.231126
AL356417.2	0.08636723	0.06944209	0.1381735	0.3390318	0.1109256	0.07454733	0.1470348	0.1191524	0.07375615	0.2099278	0.143856997	0.04280754	0.04353997	0.02033926	0.09790138	0.1436419	0.09818911	0.261833601	0.1657227	0.125121258	0.2615231	0.01976311	0.1161808	0.09994596	0.1967548	0.437248151	0.03908437	0.611927361	0.1636201	0.0384072	0.184472766	0.09071859	0.1269934	0.256305	0.1621466	0.2760172	0.1652439	0.3112667	0.1036688	0.1052284	0.04215381	0.2595201	0.1061085	0.1877599	0.1645945	0.208848	0.4355658	0.05059373	0.262607
LINC00571	0.2880563	0.4503463	0.1493473	0.3926235	0.3468417	0.1899287	0.3235262	0.2128944	0.3587429	0.4011343	0.24989529	0.1784673	0.4538021	0.2685195	0.4931896	0.5275601	0.4639373	0.496182018	0.3290039	0.139103533	0.3303958	0.3707713	0.02018187	0.3588085	0.4598555	0.219424896	0.02715753	0.177164092	0.4222787	0.453679	0.320449311	0.493776	0.2206014	0.4096114	0.06759991	0.1220474	0.2870467	0.4961756	0.2161009	0.3217161	0.4979353	0.05409776	0.712712	0.04348791	0.2744818	0.2638485	0.6053003	0.5800531	0.2554591
AL139099.2	0.1416336	0.6642889	0.2517675	0	0.1705377	0.1018752	0.1507015	0.1046775	0.3023818	0.2151629	0.049148151	0.04387506	0.3272555	0	0.501714	0.504768	0.3220407	0.292759764	0.09706026	0.102593191	0.1462063	0.4051191	0	0.1707306	0.0366657	0.049794677	0.2403543	0.069687488	0.09582883	0.03936499	0.063024362	0.3719236	0.1627004	0.157618	0.1661901	0.05143645	0.08468235	0.1501313	0.1062541	0.08628205	0.08641006	0.1063968	0.3625154	0.06414738	0.2024389	0.1945965	0.416666	0.1037108	0.1076623
AC092171.4	0.2920634	0.3913809	0.3394579	0.0881912	0.1082051	0.2585566	0.06374609	0.1549735	0.6395312	0.06825976	0.187105145	0.08351535	0.09438253	0.07936174	0.2546675	1.361156	0.07662479	0.185754218	0.8313856	0.162736827	0.3401456	0.1285228	0.07555427	0.1949895	0.302434	0.537104928	0.1525033	0.022108135	0.152007	0.149861	0.119965676	0.1769874	0.2890507	0.06667174	0.1265359	0.2937249	0	0.142886	0.1573076	0.2189817	0.1918932	0.6750807	0.4600275	0.3256089	0.1284462	0.02469405	0.1510697	0.3948232	0.387096
AC034243.1	0.6530952	0.2593135	1.35443	0.09495202	0.1165002	0.8699305	0.5833799	0.04767255	0.06885583	1.469852	0.134299207	0.9291497	1.117798	2.819708	0.582655	0.2873537	1.319983	0.833309665	2.950582	0.070084957	0.2663429	1.300729	0.1016829	0.3032432	1.427714	1.666806836	1.34092	2.094661064	1.014692	0.1882411	0.172216484	0.04234564	0.8447117	1.471549	0.2270604	0.4567942	0.1446236	1.538398	0	0.5599514	0.9739901	0.3997582	0.7429405	0	1.890005	0.07976136	0.08132541	0.1062727	0.0980638
AL441992.1	2.688371	2.798108	2.041446	2.424826	1.927536	3.116462	1.296014	1.568944	2.823342	4.044391	2.246178919	1.649428	1.557034	1.843993	2.440876	2.85262	2.818966	2.66156656	2.325253	1.966243776	3.305051	1.941072	0.1974966	6.368064	1.756786	3.964168898	3.956862	1.13011585	1.306813	2.321376	1.161432399	1.850559	2.950321	1.97515	2.205074	3.564054	2.340829	2.379332	1.827544	1.431029	4.586087	3.686139	1.549887	0.851132	1.74095	2.61067	4.431562	2.408131	2.566018
AC046143.2	0.7099386	0.5945979	1.498607	0.9289473	1.13976	0.1276623	0.1258985	0.524696	1.136767	1.213317	1.108597982	0.2199237	0.6710598	1.149423	1.508905	0.8433832	0.5044466	0.244576387	0.8514005	0.771372558	1.099289	0.6091979	0.8953181	1.112524	0.5513605	1.497574917	1.00398	0.087327134	0.960684	0.9865849	0.789774031	1.553556	1.14175	1.053414	1.166239	0.644563	0.9550582	0.8465997	0.6213651	0.8649776	0.4331304	1.599941	1.635398	0.1607694	0.5073625	0.6827905	0.2983626	0.9097385	1.708915
RALGPS2-AS1	0.09322427	0.1825836	0.03824196	0.009383306	0.1496655	0.1031615	0	0	0.1837199	0.07625788	0.159259867	0.008885808	0.06627751	0.1097704	0.1219317	0.1448234	0.1304427	0.138346239	0.1179429	0.228554832	0.2270136	0.09845622	0.01205816	0.1659709	0.1188117	0.040338718	0.1135816	0.049397167	0.05822327	0.1275585	0.025528049	0.1945868	0.09226263	0.1064054	0.1346308	0.1041718	0.0600261	0.2964524	0.1147687	0.06989718	0.04375055	0.09696614	0.1321533	0.01299147	0.06833165	0.007882142	0.2049359	0.1260244	0.2253115
PDXDC2P-NPIPB14P	0.7686938	2.268691	0.6316115	0.4223869	0.7344874	0.3541303	0.4612573	0.4554117	0.9188998	1.651096	0.873565379	0.3942369	0.9795283	0.9105962	0.6383765	1.45116	0.4224348	1.081672472	0.7161647	0.329711092	0.3356241	1.017655	0.08786242	0.7950396	0.9018	0.979767692	0.4913163	0.4867695	1.725272	1.350301	0.462962075	1.347736	0.9753349	0.8580307	0.3575181	0.4183228	0.4720965	1.799482	1.203298	0.8629969	1.785229	1.071163	1.654835	0.3365797	0.74796	0.4722323	1.315645	1.2958	0.915611
LINC01480	0.9317429	0.9613011	0.4323873	0.6149825	0.3441785	1.031974	0.5147071	0.6662807	0.3520764	1.828823	1.110171679	0.2145597	0.4503176	0.7475919	0.5257509	1.772966	0.9092928	0.511309519	0.3842391	0.501705729	0.3518178	0.7735846	0.02079717	0.7792535	0.5037595	0.695737476	0.6063525	0.292104699	1.227355	0.9808556	0.425615738	1.10427	1.053282	1.003251	0.472146	0.1557132	0.1873388	1.249852	0.6103338	0.3817555	0.5231773	0.6194121	1.181859	0.2987584	0.4242753	0.00906309	0.5683097	2.378875	0.6184227
AC010536.1	0.1740179	0.196757	0.07733341	0.06404079	0.1658786	0.1173457	0.01542992	0.07502356	0.2554206	0.2147921	0.339670006	0.06064538	0.08681313	0.3329688	0.05393762	0.2325683	0.1421956	0.209824246	0.2161459	0.14968547	0.1422119	0.1057716	0.004572032	0.1520817	0.2027216	0.114712747	0.1907216	0.053513372	0.2722735	0.1813714	0.067755413	0.2046814	0.2748646	0.2582094	0.1020946	0.2132908	0.0130056	0.1383439	0.1849443	0.1656411	0.1658868	0.4248536	0.1892966	0.02955546	0.227999	0.05977266	0.2376845	0.2150282	0.1818838
SNHG4	0.9141474	3.734297	0.4127987	0.173635	0.9468414	0.1590807	0.5438608	0.2978544	0.8813975	1.187139	1.125610043	0.2923182	0.5388919	1.223967	0.9714653	0.8495137	0.4525876	0.711125527	5.264259	0.149521853	0.5580789	1.417033	0.2355285	0.5118728	7.007947	0.622045656	0.4003409	0.428020843	5.806003	1.032687	0.223072208	1.329315	1.802139	0.4156772	0.4013759	0.642555	0.2468363	1.422233	0.8037834	0.8892293	1.12443	0.487348	1.086869	0.08013427	1.461148	0.2430941	1.028623	3.778769	1.845557
AL080317.1	0.08201457	0.151118	0.1457888	0.0268288	0.0493759	0.1622279	0.08726541	0.1313319	0.1605062	0.218037	0.099609285	0.1270318	0.1464326	0.06035695	0.1743139	0.1826823	0.1631712	0.084762935	0.2388664	0.118815508	0.1552144	0.293236	0.008619187	0.2273861	0.1167743	0.201839219	0.2319665	0.141236664	0.1942177	0.2393448	0.10948492	0.2602346	0.160163	0.2738115	0.09623428	0.2680637	0.1348498	0.2716726	0.2050921	0.0499626	0.4628398	0.2926487	0.1889268	0.05571791	0.09768713	0.1464883	0.4653164	0.1951786	0.1558577
ZNRD2-AS1	0.6287819	1.949742	0.6108473	0.4209442	0.4460442	0.7152244	0.6016161	0.518752	0.5203189	0.8663577	0.669801733	0.452984	0.6020264	0.6887281	0.4972704	1.641601	0.6483515	0.614589478	1.292696	0.476646277	0.5736075	1.003828	0.5470876	0.5429094	1.014519	0.586074633	0.8189001	0.554001179	1.07842	0.6421439	0.85890976	0.876775	0.9742755	0.9221437	0.61083	0.6797451	0.5595489	0.8292588	0.7898477	0.5790272	0.6958635	1.032575	1.287508	0.8212318	0.5155486	0.578619	0.7497474	1.145706	0.7262125
SNHG3	3.421182	5.324618	1.938665	1.199814	2.420039	1.653864	1.231884	1.249276	3.401154	2.854554	3.28312775	0.9554417	1.750971	2.682872	3.686138	3.577364	2.132299	2.603709477	6.507489	1.866792036	4.178205	3.389731	1.045414	2.36472	6.592589	3.804993021	2.106196	2.214793845	4.013817	2.876735	3.839136386	3.003744	4.941093	2.973677	2.608307	3.673126	1.395519	3.42027	2.522287	2.91147	2.593697	5.103531	3.954256	1.195545	4.044338	1.446897	3.357309	4.404996	3.00279
AC080038.2	0.03356684	0.1799256	0.1491708	0.2196093	0.1077788	0	0.09524239	0	0.04777585	0.05099311	0	0.04159314	0.1692192	0.07904905	0.04756202	0.03987627	0.03816144	0.092511163	0.2300305	0.097257375	0	0.03840491	0.02822122	0.09711062	0.2085524	0.094409766	0.0379756	0.06606308	0.09084482	0.07463527	0.179239496	0.02938167	0.1542384	0.2490339	0.03150933	0.09752253	0.2006952	0.1067423	0	0.08179457	0.08191592	0.4538841	0.1374645	0.06081111	0.1279401	0.1475805	0.1128558	0.0983169	0.1701048
RERE-AS1	0.4854281	0.3523543	0.5932406	0.4499175	0.8117951	0.4073555	0.7747602	0.6378071	0.4893962	0.2150863	0.421119841	0.2756879	0.3228904	0.2381606	0	0.6727843	0.5748679	0.334463435	0.1386081	0.205113311	0.3340668	0.3239799	0.2210662	0.1365359	0.2094437	0.682655233	0.4576546	0.358265164	0.4652885	0.3148077	0.288008763	0.4249041	0.2974034	0.3901532	0.4177007	0.2350543	0.3144224	0.8147081	0.424865	0.3450053	0.4689162	0.2734942	0.5798181	0.3297833	0.1156382	0.9559623	0.2380101	0.3850745	0.1229988
PRKAR2A-AS1	0.362491	0.6023396	0.328625	0.4695725	0.4888428	0.4693227	0.6839726	0.5322421	0.526254	0.4956108	0.462898542	0.3683175	0.7705586	0.5292674	0.4673997	0.7966601	0.5728308	0.519498477	0.4471413	0.336092886	0.3841726	0.439622	0.4083827	0.6781628	0.4654495	0.341545467	0.5085259	0.370978684	0.5297619	0.4473257	0.406480584	0.4283483	0.4130771	0.4571874	0.435548	0.431793	0.4768112	0.7646366	0.4931217	0.3754051	0.4821161	0.4411378	0.445347	0.5844667	0.4213989	0.3625745	0.4631209	0.4193842	0.5106791
LINC02528	0.1238985	0.03320616	0	0	0	0.03564741	0	0	0	0.03764413	0.343951284	0.03070489	0	0	0	0.08831237	0	0.03414679	0	0.035898665	0	0.02835127	0	0	0.07697878	0	0	0.04876908	0.03353173	0	0	0	0.09108951	0.03676836	0.04652163	0.03599654	0.02963143	0	0.02478644	0.03019119	0	0	0.0507395	0	0	0.05447344	0	0	0
TTC23L-AS1	1.487923	2.297845	0.5967212	0.1662014	0.6845845	0.8744663	0.7465421	0.4023228	1.433367	1.37828	1.989730706	0.3822317	1.021478	2.628015	1.491229	2.974744	1.701903	1.7128161	2.213408	1.406378935	2.659834	1.692	0.04576706	2.13482	1.766233	0.816569071	1.354892	0.562464862	2.320374	1.775222	0.532908228	1.572417	1.500794	1.400064	1.413752	1.845139	0.4773596	2.971664	1.261448	0.9285382	0.8192116	2.39906	1.839169	0.5588405	1.331354	0.1994459	2.058988	2.524514	1.793111
AL109614.1	0.4405347	1.362324	0.9336879	0.9755055	0.8160576	0.7799892	0.3846065	0.6010838	0.6270153	0.3603594	0.329257423	0.9237847	0.6263937	0.3192148	0.6242089	1.127195	0.616412	0.607063107	0.5573437	0.098185847	0	0.9692886	0.2564157	0.2614338	0.4561774	0.238277632	0.3450432	0.366815646	1.146401	0.5274344	0.603168711	1.038176	0.9654075	0.6536695	0.3817217	0.09845353	1.0941	0.502886	1.220274	0.7018911	0.9096773	0	1.804098	0.4297415	0.06458075	1.191915	0.5696661	0.9925548	0.4121488
ENTPD3-AS1	1.141273	1.317312	1.457611	1.217263	0.9931043	1.462447	1.421833	1.233328	1.044244	1.049001	1.051647604	1.123015	0.9548797	1.756018	1.087132	1.822915	1.586426	1.486786544	1.051568	0.9031042	1.194619	1.124715	1.427187	1.734118	1.032831	1.591478917	1.513599	1.278792477	0.9603595	1.151516	1.263211689	1.276004	1.269162	1.174017	1.188352	1.003089	1.250044	1.240244	1.304666	1.069172	1.43938	1.851559	1.089897	1.381281	1.014382	1.554866	1.49937	1.481776	1.049789
CD2BP2-DT	1.116436	2.148225	0.8650701	0.7678798	0.9191616	0.9883533	0.568574	0.5077704	2.831731	2.000451	2.582755156	0.4788662	1.058302	1.634809	1.642759	2.584561	1.952696	2.426039963	1.942135	1.70033736	3.329387	1.572124	0.2406769	2.608771	1.837868	2.334928634	2.91478	0.788761209	1.452647	1.782218	1.197399338	1.578613	2.551838	2.060103	1.733236	2.536667	0.6332823	2.45787	1.832598	1.412564	1.397195	2.042936	1.641259	0.5964025	1.663931	0.4562425	2.502396	2.033287	1.827872
AL118516.1	3.327175	4.3734	2.147257	1.691516	0.7484994	1.128001	2.014377	1.315656	3.227437	3.734522	5.588951686	2.36336	2.08329	4.042474	2.011873	4.380557	2.891156	4.176050541	5.112034	2.793826977	3.616897	1.842748	3.153658	3.719482	11.41124	4.172348028	2.613344	1.730901996	9.4061	4.97121	3.470290668	3.338986	2.590239	4.402325	4.21736	4.433054	2.154028	5.234036	3.052506	2.685304	2.766863	11.90802	1.562171	5.797296	1.65587	0.5823373	2.636279	2.358725	3.32923
C6orf223	0.02174946	0.3546032	0.01288726	0.004743157	0.9020314	0	0.005142651	0	0.01031871	73.86254	0.040252047	0.008983354	0.009137058	0.06402428	0.01027252	0.06890034	0.004121085	0.109893909	0.004968237	0.021005805	0.07982807	0.1368634	0.07314317	52.84776	0.01876812	0.035683855	9.633285	0.003567103	0.02943122	5.996583	0.025808291	0.02221065	2.381856	0.0215147	0.02041631	2.338001	0	0.6608919	2.501868	0.008833062	52.43565	0.4847069	0.03711225	0	0.02072453	0	22.29683	0.01061732	0.2424807
NIFK-AS1	3.209995	3.057037	2.504026	2.642484	2.021349	2.394088	2.661665	2.413878	2.288837	1.571832	2.232120023	2.301572	2.419507	2.752229	2.296256	3.302449	2.678571	2.482267804	2.673908	2.040739809	2.719536	3.259039	1.095238	2.007606	3.00126	2.489384117	2.771302	2.594512914	3.120747	2.231293	2.751381348	3.131663	2.474532	2.635846	3.083447	2.526189	2.608685	2.332258	3.497663	2.422545	2.007839	3.876943	2.756772	2.631028	3.017151	2.281392	2.850031	2.720202	2.185794
AC024361.1	0.5971446	1.541138	0.2751991	0.2604525	0.3550655	0.3499776	0.3137658	0.6320326	0.3147848	0.4367774	0.767461393	0.2740483	0.3530671	0.4427116	0.4073887	0.8670294	0.5280188	0.518105741	0.8184357	0.032040397	0.3044067	0.8856459	0.1487548	0.3199205	0.8931697	0.466534242	0.1501278	0.065291315	0.9876191	0.5409313	0.472388206	0.9873065	0.6503961	0.7875989	0.1868474	0.4497885	0.105787	0.9142925	0.5309395	0.3503024	0.7016443	1.229446	0.5887205	0.1202014	0.168594	0.1701659	0.7435828	1.004073	0.9862897
AC026412.3	0.09403161	0.2405598	0.0759774	0.1789664	0.1097903	0.07378435	0.1455299	0.1432042	0.1095019	0.2207655	0.14238465	0.07414648	0.1723774	0.08052438	0.09689937	0.2640333	0.1360578	0.176695764	0.1171618	0.173376935	0.05882875	0.2249496	0.05030886	0.1813589	0.5576675	0.060107362	0.04835544	0.109356074	0.2544858	0.2375882	0.152153937	0.1795802	0.2042522	0.4185749	0.09629222	0.1117605	0.2759951	0.4621214	0.2394182	0.1249817	0.2920567	0.02568639	0.1575338	0.09291909	0.1792009	0.1221471	0.1580729	0.2879365	0.2945752
AC023051.1	0.01620864	0.1086023	0.01440622	0.04241768	0.1301096	0.04663463	0.137971	0.03194496	0	0.09849354	0.157487283	0.08033744	0.05447467	0.01908547	0.09186636	0.2118086	0.07370909	0.067007229	0.2221528	0.046963322	0.08923703	0.111269	0	0.07815409	0.08392093	0.091176555	0.2017128	0.031900323	0.153534	0.1261387	0.028850193	0.0567509	0.05958252	0	0.1065059	0.09418272	0	0.3951657	0.1459174	0.09874173	0.09888823	0.21917	0.0331892	0.02936427	0.09266895	0.1068948	0.05449545	0.2373747	0.1314234
Z97653.1	0.2228507	1.151867	0.1414781	0.2082841	0.613324	0.1373944	0.1806616	0.03137196	0.4984328	0.8705416	1.325677707	0.197241	0.6152217	0.9746429	0.6315297	0.9454968	0.1809674	0.438702039	0.9599391	0.276725581	0.482	0.2549707	0.02676586	0.4298125	0.6263588	0.940181562	1.116534	0.03132812	0.68928	0.5308977	0	0.7523947	0.526624	1.08648	0.7471103	0.9249334	0.07613817	0.7424093	0.5732004	0.5818235	0.4273036	1.052278	0.3259387	0.1153502	0.6673827	0	0.4281436	0.7925973	0.9357288
AC018529.1	0.3146542	0	0.1747901	0.05146522	0.1894339	0.05658163	0.1115998	0.1162761	0	0.05975093	0.327563577	0.04873656	0.1982818	0.09262534	0.1114611	0	0.08943097	0.32519852	0.05390743	0.113960858	0.1624065	0.1350023	2.050221	0.1137889	0.08145677	0.442496744	0.08899544	0.193522734	0	0.08745351	0.560061363	0.2754226	0.3253107	0.2334434	0.4799718	0.1142716	0.329229	0.1667663	0.03934247	0.0479212	0.1919692	0.05909294	0	0	0.2248698	0.2161585	0.1322383	0.1728035	0.1993194
AC090510.2	0.2934564	0.6957457	0.4815204	0.9156555	0.1449616	0.3896846	0.1921504	0.4893826	0.2570326	0.4800973	0.281996307	0.05594245	0.5500296	0.1063203	0.4158085	0.9653989	0.5389318	0.591027198	0.4331449	0.261620793	0.1242792	0.7748145	0.01897866	0.0653065	0.4441272	0.8571176	0.4596919	0.422058008	1.191309	0.2258636	0.40179283	0.8496394	0.2904293	0.4689281	0.2754687	0.2951258	0.4318935	0.7896213	0.6548113	0.1925228	0.6610576	0.3391503	0.4622216	0.3680571	0.3441569	0.6202957	0.4933181	0.727295	0.503337
DTNB-AS1	0.1714828	0.5974703	0.1219309	0	0.05506089	0.04933809	0.09731288	0	0.04881446	0.3647116	0.856887329	0	0.2593468	0.3634538	0.2915758	0.5296609	0.03899104	0.283566825	0.188025	0	0.1416153	0.2746786	0	0.06614781	1.38506	0.144693229	0.9312277	0.033749617	0.4640985	0.4956755	0.122090671	0.0600408	0.5673292	0.1017791	0.6438864	0.1992852	0.04101162	0.1817713	0.274447	0.2925045	0.1673934	0.4637511	0.4213585	0	0.3921643	0.0376972	0.4035823	0.2511356	0.2433238
AC006480.2	0.3929354	1.280809	0.3681182	0.2501279	0.2045942	0.2749943	0.2561287	0.2616285	0.3627677	0.8066599	0.42748231	0.2631847	0.4104546	0.2876096	0.180572	1.009284	0.1931762	0.439030163	0.3929961	0.015385142	0.3946586	0.425269	0.08928627	0.2560321	0.4508757	0.224020182	0.3484268	0.135856723	0.6323126	0.5194883	0.340246703	0.7157744	0.5270179	0.4097046	0.1694717	0.1079896	0.2666829	1.339588	0.2761918	0.2458425	0.699747	1.021154	0.7828381	0.1539153	0.2023884	0.3735322	0.5712852	1.368642	0.6027587
EIF3J-DT	3.061477	4.35967	2.51639	1.523139	1.950941	1.742034	3.218163	2.134499	2.172639	3.070336	3.929844833	1.590319	2.647518	5.477565	3.153747	4.685462	2.166848	2.937854493	4.605087	2.557343256	3.738388	3.014889	1.398094	2.713848	5.770797	2.494459121	2.165943	2.093753263	6.739213	4.029296	2.345130817	4.486184	2.69984	3.036868	2.825791	2.960731	1.646894	6.40896	3.296887	2.613115	3.397408	4.445883	3.439956	3.306152	4.006082	1.274777	3.648446	5.482629	4.083894
AC004241.2	0.4477091	0.5142468	0.4547692	0.3347558	0.2567028	0.3680355	0.2268442	0.5987522	0.3641295	0.2429064	0.17755323	0.4358849	0.617993	0.301241	0.2718748	0.7218144	0.4362781	0.352542539	0.2191507	0.509615504	0	0.2195308	0.1075457	0.1233567	0.1986885	0.494694417	0.2894356	0.786730936	0.4327405	0.2488683	0.284603254	1.007712	0.1763321	0.759217	0.1200761	0.18582	0.4206462	0.4745704	0.3838549	0.4675554	0.5072699	0.336324	0.1309628	0.4055444	0.3047222	0.7381519	0.5913493	0.6556674	0.2592948
GAS5-AS1	1.636746	1.178915	1.563843	1.418853	1.280999	2.119121	2.699381	2.116929	1.223034	1.274313	1.334719313	1.267572	1.753394	1.156349	1.536445	2.163144	1.558406	1.578821631	0.9253591	1.452344106	0.3379177	2.31741	0.7568491	1.144338	1.207591	1.467364472	1.689695	1.6307776	1.245844	1.66042	1.09248281	1.898293	1.128119	1.730391	1.478805	1.486024	2.152933	1.583139	1.637191	1.321147	1.472893	2.735731	2.178436	1.33434	0.9357695	2.09138	1.444522	1.288391	1.658889
TNS1-AS1	0.2249806	0.3349847	0.5332329	0.2943847	0.6421185	0.3596121	0.1773219	0.1478017	0.3913751	0.835461	0.589864341	0.3717021	0.6931134	0.9124737	0.2479421	0.4454489	0.4262929	0.757842325	0.4454007	0.651864134	0.4472849	0.4004117	0.08406742	0.2410669	0.4659385	0.246080385	0.1696867	0.344388697	0.9133263	0.7781515	0.088988623	0.8314806	0.3905383	0.9273007	0.3754492	0.3268207	0.2690305	1.139399	0.9001668	0.4873113	0.5185364	0.8638181	0.5118616	0.0905743	0.4763967	0.2472883	0.420229	0.7321839	0.3547044
NBR2	3.502274	5.092663	0.9934516	1.7728	1.566083	3.001526	2.748625	1.34178	3.355342	3.447509	1.777141804	1.502532	3.403679	3.677195	1.929325	4.627341	2.117905	2.464433819	4.354491	2.895100569	2.163146	3.503275	0.1765576	2.456306	1.837868	1.876731925	2.107591	2.973122267	3.767568	2.748882	2.254774715	3.486606	2.328324	3.869888	3.28124	1.171038	2.681291	5.0121	3.75394	2.187205	2.463223	4.101631	3.245827	1.509514	3.150037	2.6433	4.475439	4.156821	2.856202
AC104109.2	0.4005296	0.281784	0.1334963	0.1048177	0.4179657	0.316905	0.1278518	0.02960203	0.399053	1.110449	0.444759573	0.1612981	0.2019174	0.5423612	0.5249599	0.4282341	0.5578083	0.372556414	0.4391669	0.362657526	0.8820495	0.2405859	0.042093	1.120128	0.4147517	0.197141973	0.3398521	0.16751044	0.2845467	0.5232101	0.213873927	0.3505909	0.478509	0.3565857	0.2537857	0.581834	0.1436853	0.5519283	0.2103352	0.4025989	0.5742491	0.2256617	0.2665434	0.1451233	0.3434894	0.07704265	0.4881532	0.483923	0.4769891
AC121757.1	1.183231	3.842017	0.2629135	0	1.570824	0.1964035	0.2259717	0.04484581	0.9715954	1.728372	1.958207262	0	1.41477	1.821929	2.740533	3.21675	0.9054169	1.442373562	1.590528	0.692257424	0.8456067	2.577376	0.1721766	1.448255	3.463675	0.383993568	0.6693199	0.134349437	3.910476	3.617478	0.607518485	1.832399	0.9410028	2.430954	1.516538	0.8594173	0	1.833093	2.958882	1.108946	1.971299	0.8888563	3.214884	0	0.954015	0.02501064	1.41531	2.499282	1.268425
AC004148.1	1.729056	4.506426	1.595388	0.9778392	1.21151	1.254226	1.174533	1.711083	2.784238	2.025674	2.135586069	1.134797	1.889832	1.380299	1.795945	3.202941	1.199427	1.544692968	2.751393	0.413946058	2.097485	2.682399	0.117035	0.9962106	1.638719	1.98852397	2.039043	0.742596061	3.241937	1.197341	1.095414136	2.930753	2.50468	2.28294	1.36173	1.596441	0.7797287	2.966642	2.081294	1.42824	1.939924	4.259906	3.720478	0.8627459	0.9913378	1.393162	1.896712	3.036485	2.175708
AC005154.4	0.8102561	0.7755624	0.3772237	0.3534038	0.1858305	0.166516	0.2736925	0.418236	0.7139114	0.4103005	0.321332749	0.2390475	0.7780404	0.1362952	0.2733523	0.6875406	0.7018387	0.531687797	0.6345842	0	0.2655287	0.8828955	0.06487812	0.260457	0.5593513	0.108519922	0.08730259	0.569524786	0.9397996	0.557635	0.412056016	1.046962	0.4254969	0.2862537	0.03621861	0	0.3229665	0.8997677	0.6560998	0.2820579	0.8003497	0.05796889	0.3160189	0.1397995	0.2205924	0.4665028	0.1297229	0.904088	0.8994289
AC112715.1	0.2839755	0.4349059	0.5047939	0.4246616	0.1953875	0	0.2302145	0.2798379	0.05774053	0.6162881	0.394168172	0.1508049	0.4771981	0.04776821	0.6897851	0.2891599	0.4150875	0.447225393	0.05560166	0.411398698	0.2791844	0.2784905	0.06821471	0.1956085	0.2520505	0.741656149	0.5048584	0.598814632	0.2195849	0.09020205	0.288831646	0.3195886	0.07456327	0.8427308	0.3046502	0.1178629	0.436598	0.2150094	0.6086842	0.2471364	0.3465044	0.7314017	1.246017	0.2939783	0.5411867	0.222952	0.8865632	0.0594115	0.04111675
TOB1-AS1	0.3369648	0.3630118	0.4169423	0.5705958	0.6364413	0.2661364	0.524919	0.4101858	0.3667558	0.7628322	0.458548361	0.6795224	0.4385604	0.676846	0.3651143	0.5494353	0.4957614	0.455237574	0.5071162	0.363730817	0.5183554	0.4308891	1.394291	0.643533	0.2941958	0.724745423	0.7026457	0.325089377	0.3039856	0.4480721	0.540971323	0.2371179	0.418963	0.6372441	0.2852995	0.7774347	0.5530558	0.3781925	0.2048774	0.5232531	0.4514715	0.7742852	0.3111661	0.837886	0.3147898	0.2614421	0.5664585	0.2515796	0.3415235
AC008770.3	0.940517	1.422969	0.7280681	0.198493	0.5357848	0.8729046	0.4304223	0.7773275	0.8636404	1.060068	0.800127699	0.6015008	0.7137578	0.4286891	0.9027636	1.08126	1.034762	0.919774445	0.9563962	0.219764262	0.584617	0.7636669	0.1020305	0.936246	0.5969145	0.383993568	0.7551301	0.298554304	1.477975	0.6071292	0.486014788	1.646504	0.8643285	0.5852297	0.7974285	0.3525814	0.5441927	1.929572	1.274595	0.7392971	0.9995318	0.1367471	1.490961	0.05496389	0.7516482	0.6002554	1.581067	0.8442018	0.9839906
AL135818.1	0.4594592	0.5362553	0.1317312	0.145451	0.1427675	0.1705718	0.08410758	0.1095399	0.2425946	0.3602519	0.514311289	0.1193741	0.1369827	0.3315852	0.1575057	0.4665899	0.2948748	0.336994604	0.3554908	0.182509861	0.1223982	0.2119686	0.04984373	0.2501257	0.4911214	0.323067658	0.3018227	0.153141529	0.4312047	0.2389224	0.131903805	0.4605531	0.3677573	0.4068507	0.2991249	0.3875452	0.1329239	0.3849073	0.4299335	0.2076668	0.2351021	0.5455611	0.3945288	0.02685084	0.4660533	0.1058906	0.6228864	0.3147321	0.473186
AC084125.4	0.08401641	0.1125866	0.03733682	0	0.1348829	0.1208637	0	0	0.239162	0.1276336	0.116617802	0.05205296	0.1058871	0.1978565	0.2976144	0.2495216	0.04775825	0.231551609	0.5757569	0.121715591	0.1156385	0	0.1412731	0.1620426	0.1739994	0.354455602	0.5227824	0.082676576	0.2273808	0.2335112	0	0.03677055	0.2702367	0.1869965	0.07886656	0.6102371	0.1004663	0.3562286	0.1260589	0.2559105	0.2562902	0.6311406	0.08601697	0.07610385	0.2401716	0	0.4237102	0.06152078	0.1703061
AC025682.1	0.3772621	0.4595926	0.2438618	0.2243834	0.2753044	0.2631365	0.259501	0.2365779	0.2115293	0.3299771	0.412575381	0.4249734	0.2593468	0.3903763	0.5507544	0.543242	0.3639164	0.393842812	0.5327374	0.082809722	0.3933758	0.3400783	0.04805787	0.3197144	0.5090392	0.401925635	0.2845418	0.337496169	0.5569183	0.4194178	0.223832898	0.450306	0.3572073	0.1696318	0.3112118	0.3819632	0.3007519	0.5331957	0.274447	0.2925045	0.432433	0.3778713	0.3979497	0.2899544	0.3485905	0.2261832	0.288273	0.452044	0.4171265
AC004847.1	0.5795417	0.3683955	0.2179251	0.05833264	0.1073558	0.1068863	0.05270478	0.1903659	0.1586278	0.3724818	0.484717532	0.07365316	0.0936417	0.3062065	0.2526685	0.6266897	0.2449641	0.153580149	0.1425684	0.161459458	0.1227184	0.1870205	0.04997415	0.06448633	0.2154278	0.480645011	0.3278301	0.080426874	0.4323329	0.1734655	0.092574245	0.1755981	0.4165164	0.1874205	0.3347805	0.2050729	0.07107823	0.2362741	0.36417	0.2806311	0.190387	0.1786085	0.1825666	0.01346054	0.3115151	0.1470013	0.5995355	0.3155556	0.07530541
AL121672.1	0.2043854	0.3866648	0.1923431	0.1573154	0.1158097	0.2940232	0.06822613	0.1303225	0.3422385	0.3470208	0.350445876	0.1191797	0.1313204	0.2123481	0.3747774	0.5141709	0.1640199	0.381050424	0.1647805	0.052252163	0.2482165	0.3438882	0.07075616	0.09275256	0.2240923	0.270518754	0.1360176	0.094647529	0.2928419	0.2138575	0.106997329	0.3157099	0.2099262	0.1070361	0.2595718	0.06985949	0.1868963	0.3313439	0.192415	0.2490198	0.1907094	0.1625681	0.3692685	0.08712312	0.1603856	0.1453624	0.3840061	0.2464999	0.3290036
PTOV1-AS2	1.110363	4.073257	1.3323	0.8172557	1.470659	0.5790353	0.7285624	1.258313	1.955728	3.099514	2.042122492	1.152289	2.075788	1.912129	1.986307	2.720591	1.357025	2.065630479	1.693052	0.945050772	0.8023482	1.302163	0.256722	1.673093	2.227719	2.615510445	1.664467	0.983390598	3.41827	2.299138	1.136409945	3.875537	2.283181	2.903838	0.794756	1.088763	1.211587	3.119003	2.332397	2.367485	3.421011	4.003763	2.557807	1.332673	1.613509	0.6865091	3.243199	2.662773	2.053828
TTC39A-AS1	0.6855381	2.537989	0.2065441	0.03040744	1.007317	0.7856141	0.03296852	0	0.4465205	1.200299	2.225663162	0	0.3416926	1.682833	1.514667	3.354208	2.549478	1.312946887	0.4459053	1.447638626	2.079033	1.129991	0	2.621987	1.239283	0.26144243	1.340831	0.274415871	1.556591	1.911811	0.310222205	1.352687	0.9610242	1.241338	1.068894	1.468464	0.01389428	2.808143	0.883306	0.3680756	0.5103992	1.309281	0.7613417	0	0.7085914	0	1.42589	2.518425	0.9067893
CYTOR	2.284293	1.976487	2.048534	2.155717	1.583001	3.309763	1.422187	1.194331	1.181208	2.009713	2.463551072	1.175981	0.9182197	1.794763	2.963089	1.903469	2.713736	1.83998439	0.8221195	2.29150027	2.67471	2.50542	0.39032	1.580829	2.386676	3.836380189	3.690555	2.300423109	1.82908	2.777054	1.170035602	1.251475	2.038839	1.780074	2.182842	3.568969	1.532809	1.275996	1.771219	2.963349	1.67437	3.993681	2.6163	0.7517457	3.429395	1.503765	2.486355	1.32971	1.328323
AC080129.2	0.09906121	0.3539931	0.3815302	0.3888616	0.05301211	0.04750225	0	0.1952357	0.1409943	0.100326	0.137500525	0.08183209	0.1109763	0.0777622	0	0.2353627	0.187701	0.091005167	0.09051434	0	0	0.1888986	0.0555236	0.0636865	0.3077361	0.278618589	0.1867869	0.259950538	0.3127808	0.1468405	0.117547763	0.1445168	0.1213821	0.2449799	0.2479711	0.04796748	0.197428	0.1050046	0.06605875	0.1206945	0.2417472	0.9922117	0.20284	0.1196423	0.2517147	0.1088835	0.05550932	0.241791	0.3012041
AC005740.4	0.6379804	0.6163439	0.5011015	0.3882747	0.4525694	0.4055312	0.1683909	0.4093762	0.6757512	0.3155498	0.494254761	0.7537616	0.5983675	0.3668718	0.3994315	0.4406391	0.3542195	0.654248223	0.6303846	0.236436033	0.3267362	0.560182	0.04989582	0.2432332	0.4609074	0.500756503	0.2349963	0.467204729	0.5019248	0.5938066	0.422533233	0.662331	0.5453949	0.5944026	0.2924738	0.5388196	0.479026	0.3302653	0.3413381	0.3073066	0.5974213	0.7578963	0.4557012	0.24191	0.2827517	0.5218521	0.5487128	0.3476535	0.6165365
STARD7-AS1	1.734801	2.308528	1.477419	1.787502	1.737055	1.73912	1.269169	1.810786	1.651836	1.891629	1.904558854	1.408111	1.482991	1.644129	1.687267	1.92445	1.635532	1.840830359	1.98831	0.998285474	1.181393	1.791199	1.499185	1.154165	1.702512	1.521588819	1.415573	1.421621796	2.429316	1.861449	1.807503274	1.629613	1.722034	1.784839	1.429872	1.527853	1.568498	2.229727	1.342267	1.693868	1.733259	1.680086	1.85656	1.182671	1.520576	1.554684	1.493718	2.28389	1.917556
AL031717.1	0.2513057	1.077643	0.2903681	0.2630647	0.322764	0.2892172	0.2495688	0.5200527	0.536527	0.5726571	0.244174974	0.3425361	0.5489889	0.3255002	0.2492586	0.5672312	0.4856972	0.450193703	0.2755481	0.145627858	0	0.6038067	0.06338535	0.3150509	0.2602292	0.212046006	0.1421564	0.197838463	0.7141368	0.447019	0.313113952	0.7699038	0.3464223	0.6339126	0.141541	0	0.5709689	1.065533	0.4524732	0.3980428	0.7052744	0.3398105	0.823327	0.1365828	0.1915705	0.3314685	0.3802143	0.9200896	0.45847
LINC01023	1.367772	1.876529	1.418285	2.514123	3.450651	3.654187	1.709448	1.315752	2.595675	2.671524	1.762908107	2.380826	2.845677	2.684223	2.307194	3.211046	2.25844	4.128628911	2.410256	1.981507489	3.675501	1.825731	1.533266	2.920669	1.821007	3.57219705	5.563338	3.428992044	2.51188	1.810248	3.65179919	1.710337	1.705891	2.464408	2.262168	2.980365	3.154321	2.45091	1.498443	3.53133	3.059729	6.213839	1.533706	8.672697	2.234257	1.396007	2.573035	2.28925	2.145427
AC007622.2	0.2071	0.2553232	0.1914329	0.1083952	0.1462936	0.0715028	0.1762873	0.2204091	0.1886505	0.1384311	0.114984881	0.03079446	0.1670472	0.09754302	0.2112819	0.17714	0.2448655	0.114154673	0.1816624	0.048004515	0.05700965	0.3032957	0.006964746	0.1198302	0.1286722	0.081548226	0.1218365	0.089670803	0.1569379	0.1013063	0.117959249	0.1885295	0.2207751	0.1352106	0.08553847	0.06016924	0.2080251	0.1580583	0.1905837	0.1614894	0.2425935	0.02489212	0.3562126	0.1500764	0.03157449	0.3186887	0.30637	0.181978	0.1931096
AC233992.3	0	0.0784624	0.0260203	0	0.09400086	0.0421154	0.1246006	0.05769853	0.1666737	0.0444744	0.040635894	0.1813804	0.07379352	0.0344719	0.08296385	0.06955737	0	0	0.1604997	0	0.04029466	0	0.07384067	0.2258573	0.06063071	0.123511333	0.1324839	0.057617903	0.07923167	0.03254713	0.208435208	0.05125133	0.05380855	0.08687947	0.02748134	0.08505573	0.03500786	0.03103229	0.02928378	0.1426767	0.1786105	0.08796928	0	0.159112	0.05579244	0	0.1476433	0.04287428	0.2077032
APOA1-AS	0.1513191	0.3041637	0.1344921	0.2969991	0.2024441	0.2902447	0	0.1988191	0.5743285	0.804568	0.315054489	0.1250011	0.1059498	0.2078723	0.3216138	0.4194446	0.2293753	0.104259916	0.2419611	0.109608889	0.06942419	0.2019839	0.04240701	0.2675285	0.1566922	0.141866185	0	0.099270632	0.2388912	0.9252519	0.089778931	0.3090555	0.3940066	0.2245286	0.07102193	0.07327181	0.2111042	0.8554549	0.3531738	0.1536372	0.1846382	0	0.7746111	0.1827574	0.2403138	0.1940435	0.1271883	0.110803	0.4856597
AL445524.1	2.266797	1.285869	2.261931	2.274602	2.009372	2.300672	1.499438	2.658597	1.049057	1.77462	1.814486196	1.688739	1.22688	1.80125	1.556689	2.412026	2.719367	2.414622896	2.554082	2.216153612	2.737156	1.893426	1.26274	3.661194	1.771266	2.307722366	3.319722	1.820099322	1.656027	2.334563	1.732706983	1.412047	2.198192	1.836509	1.814549	2.343406	2.511068	1.20877	1.864008	1.524936	2.833802	3.217642	1.13903	2.368238	2.19973	2.262275	2.478075	1.242346	1.733669
AC092123.1	0.2717468	0.8557657	0.2898338	0.08889447	0.1745088	0.1759174	0.115658	0.1874512	0.2707451	0.4541071	0.320615259	0.1851989	0.2283244	0.3199784	0.154019	0.6617935	0.185366	0.205959062	0.5214319	0.059052445	0.374027	0.2487315	0.05711758	0.2096474	0.2813961	0.343940651	0.1998352	0.053482647	0.4412711	0.3021121	0.12092234	0.5351963	0.3746002	0.4838646	0.2168264	0.1776403	0.048743	0.6481146	0.2038655	0.1986551	0.3315831	0.8369709	0.5286134	0.2215387	0.1553646	0.1344113	0.5938701	0.4377689	0.2891944
AL021707.8	0.9310671	1.871521	0.8964918	0.3045729	1.743896	0.8929385	1.210827	1.529169	1.656491	1.76804	0.861569774	0.4807076	1.629775	1.00496	0.1099384	2.212153	0.7056739	0.96226775	1.276104	0.899232126	0	0.88772	0.06523265	0.6734064	1.767567	1.091129266	0.263339	1.068922294	1.679885	1.811435	0.552410251	1.697875	1.426073	0.8058901	0.3641653	1.465236	1.298925	2.220589	1.08654	0.5671984	2.082813	3.49714	1.429856	1.265071	0.5914609	0.7675397	2.869498	1.249914	1.651411
MIR4435-2HG	1.743943	0.9491181	1.414907	1.165009	1.091488	2.379024	0.9337228	1.448573	1.193531	1.377948	1.657824957	0.8900443	0.7045689	0.8182414	1.495887	1.065639	1.661706	1.25683489	0.5036857	1.827094217	1.319721	1.081744	0.3482963	1.069633	1.162398	1.543383091	1.810471	1.571477458	0.6713486	1.132832	1.230932513	1.245769	1.373938	1.378113	1.734266	1.407422	1.184522	0.9650129	1.438643	1.554924	0.7928835	1.312579	1.607607	0.574987	1.996024	1.31463	1.28331	0.7339067	0.8888474
AC073046.1	1.055806	0.9269628	0.9060402	0.142915	0.935188	0.5237428	0.154952	0.2870132	0.5700027	2.267624	1.061222	0.3609005	1.223585	0.3858202	0.103173	1.600266	0.6622478	0.752542728	2.445048	0.791151342	0.3006601	0.749782	0.2754825	1.685243	2.186592	0.102398285	0	0.394091681	1.42871	1.173783	0.71282169	1.497787	1.940557	1.026403	0.4101061	0.2115489	0.4788896	1.852389	0.9832591	0.7097252	1.377133	0.1093977	1.938249	0.06595667	0.9019778	0.2000851	0.4896207	1.759494	2.509176
AL020997.2	0.4630035	0.1034083	0.1371722	0.5048626	1.23887	0.2220214	0.7663389	0.3041716	0.6589952	0.2344574	0.321332749	0	0.648367	0	0	0.4583604	0.1754597	0.425350237	0	0.223586249	0.6372688	0.4414477	0.06487812	0.1488326	0.4794439	0.217039843	0.08730259	0.151873276	0.7309552	0.34316	0.412056016	0.8105508	0	0.4580059	0.07243722	0.2241958	1.015038	0.5725795	0.3859411	0.1880386	0.2824764	1.275316	0.1580094	0.1397995	0.4411848	0.9330057	0.7783372	0.339033	0.4692673
RAB11B-AS1	2.665341	2.699351	2.838374	3.744718	4.042403	2.685767	3.119147	2.929099	3.374025	2.72425	2.966490564	3.881007	3.116648	2.733449	3.61998	2.889098	2.359902	3.317437492	4.410616	2.224257665	5.190029	2.557647	1.259848	2.73615	3.434079	3.972805432	3.849168	2.767877322	3.490374	2.348687	4.67852298	1.956728	2.234963	3.152951	3.113046	4.050264	3.231262	2.343528	2.997787	3.142652	2.637749	7.953572	2.087474	9.123245	3.394121	1.606566	2.29192	3.093921	3.821795
SPRY4-AS1	0.2744103	0.5148147	0.1951163	0.5745008	0.3272642	0.6316147	0.2335831	0.4867418	0.2231826	0.2739437	0.174121776	0.2525905	0.2569123	0.1569414	0.4554766	0.1676521	0.2495771	0.259296887	0.2578984	0.181733273	0.2589894	0.3139617	0.006591703	0.2041414	0.3085102	0.209489589	0.4257628	0.393478416	0.3182829	0.08716377	0.36283379	0.1235296	0.2017449	0.255937	0.1471943	0.1708394	0.2531352	0.1828352	0.203903	0.2101547	0.07653326	0.1295738	0.2729175	0.2698724	0.2091831	0.6549446	0.1845202	0.4248365	0.2940154
AP000766.1	1.207239	0.8962055	0.7041508	0.4981311	0.6276941	0.7154022	0.7541748	0.9192742	1.210599	1.385904	1.052067221	0.8456971	1.037387	1.478045	1.08855	1.299706	0.8500046	0.874331044	1.114048	1.063276828	0.3162741	1.204662	0.311415	1.035213	0.8878592	0.337617534	0.5781372	0.533243948	1.69396	1.757742	0.622662425	1.567065	0.6776433	0.7938769	0.7758831	0.4583559	0.6889953	1.526879	1.337929	0.6644031	0.9374031	0.5822653	1.523913	0.3852252	1.222245	0.8331081	1.164623	1.190383	0.969819
AC011468.5	0.5884518	0.5850589	0.8098297	0.5464396	0.2742739	0.3823042	0.6193939	0.7482296	0.3242115	0.4037182	0.579659076	0.4939464	0.5422706	0.4023258	0.4572439	1.240269	0.2589672	0.497000144	0.3642355	0.549998259	0.5225377	0.9556045	0.3511051	0.7139188	0.6879721	0.560589541	0.3650836	0.653786029	0.5394215	0.6964129	0.371658368	0.7809318	0.3314477	0.7323196	0.5880198	0.248174	0.4539789	0.4627877	0.5316493	0.8788542	0.5558893	0.7700252	0.9328472	0.4470592	0.687336	0.8345797	0.797761	0.6393884	0.3847824
NARF-IT1	0.4985265	0.6927954	0.3118037	0.1691191	0.5335679	0.1859321	0.2881423	0.4184832	0.1051193	0.3926934	0.281914817	0.4118208	0.682598	0.2391516	0.0784866	0.3290181	0.3568517	0.356210082	0.2530635	0.1337447	0.3812011	0.6126307	0.03104701	0.1602515	0.5353479	0.363520569	0.1044452	0.417898378	0.5746614	0.1231627	0.065728918	1.212137	0.3054282	0.4383515	0.2253184	0.1072875	0.4857397	0.6067236	1.034262	0.4274271	0.5632386	0.3328877	0.3024576	0.2007004	0.2815015	0.4058944	0.4655853	0.7030489	0.711122
LINC00702	2.394016	0.4094269	2.633707	1.708661	1.23635	0.8730333	1.077699	1.297111	1.581588	0.3369829	0.525751209	1.791803	1.181566	0.3720781	0.7057124	0.7458068	0.8469647	0.706513954	0.1204634	4.511136789	0.1382549	1.592205	1.738294	0.2159334	0.1256847	1.227194774	1.242952	2.024290584	0.147253	0.4746077	6.916953873	1.69254	0.3557827	1.245155	1.797425	0.06383881	1.596534	0.3327338	0.4960978	1.41252	0.3676981	0.2955431	1.435476	1.311745	1.427744	1.055777	0.4678818	0.2513058	0.2714857
POLH-AS1	0.4302658	0.2690705	0.2931883	0.1125997	0.2532801	0.2682198	0.345903	0.1554655	0.1633065	0.4139713	0.298612251	0.1066297	0.3735642	0.405306	0.2438634	0.2896467	0.1793588	0.316219975	0.3341716	0.290887968	0.1974031	0.5250999	0.03617447	0.1936327	0.4306924	0.262201669	0.2271631	0.197588666	0.4851939	0.2072825	0.153168297	0.5272674	0.4085917	0.5533081	0.17502	0.2291779	0.1200522	0.4560806	0.1721531	0.2795887	0.157502	0.2801244	0.5579808	0.2078634	0.4373226	0.2049357	0.433982	0.315061	0.2471158
AC005546.1	0.217884	0.1459882	0.1613791	0.1900659	0.05829976	0.1044807	0.2575929	0.0357849	0.4134872	0.3861652	0	0.1349916	0.3356253	0	0.5660002	0.431398	0.1238539	0.100082409	0.09954262	0.052608529	0.5997824	0.4570282	0.03053088	0.1750972	0.2256207	0	0.1643343	0.035734889	0.1474195	0.2422306	0.064636238	0.3814357	0.3337231	0.2155322	0.06817621	0.1055039	0.2605444	0.1154782	0.4722102	0.2654663	0.2215501	0.1091179	0.3717869	0	0.06920546	0.1995734	0.4273224	0.3190899	0.2944422
AL121832.3	0.04605007	0.2828357	0.08185846	0.06025604	0.0739304	0.06072585	0.04355409	0.03781593	0.1201627	0.1748926	0.085225551	0.03328576	0.07738347	0.08133506	0.1250624	0.3327944	0.03926503	0.074033933	0.2209039	0.005559442	0.1531742	0.1185466	0.01935823	0.08881685	0.05960654	0.05936333	0.05209841	0.026434159	0.135015	0.08105995	0.054643825	0.1477977	0.137539	0.09110604	0.0432274	0.05574599	0.03212208	0.1179646	0.06525533	0.06545776	0.2060296	0.08071776	0.1257243	0.02085657	0.08044667	0.04639812	0.1225706	0.2023202	0.1361298
LINC01772	0.5819528	1.172705	0.4200134	0.1774876	0.3090876	0.3210245	0.3786655	0.461366	0.47954	0.6314817	0.558759195	0.574716	0.4705805	0.5306761	0.4029946	0.883668	0.3880119	0.542665634	0.6536837	0.177490964	0.3673706	0.765956	0.02575132	0.2784935	0.5391836	0.461502286	0.3514703	0.271265796	0.8881516	0.4378066	0.436140235	0.8923969	0.5388317	0.5518653	0.4518118	0.1970436	0.3191703	0.7142686	0.8140799	0.4691404	0.635347	0.7757291	0.8869953	0.04756197	0.3252123	0.4039932	0.5737389	0.8778987	0.5720867
NFIA-AS1	0	0.02259754	0.01498794	0.08826102	0.02707269	0	0.02392371	0.04985235	0.04800282	0.1024707	0.023406661	0	0.02833718	0.03971229	0	0	0.03834273	0.023237661	0.04622466	0	0	0.01929368	0	0.08130996	0.01746193	0.023714567	0.057234	0.01659423	0.0228191	0.1312322	0.030015165	0.04428188	0.01549712	0.0750651	0.01582951	0	0.02016486	0.1251243	0.01686773	0	0.1028813	0	0.06905876	0.03055	0	0.0370704	0.02834799	0.07408797	0.01709129
AC073842.2	0.3226994	0.6985485	0.4191907	0.06496135	0.159407	0.2499681	0.3873801	0.2201522	0.2826459	0.3016795	0.206731558	0.21531	0.2294222	0.1753728	0.3517261	0.8551787	0.3104287	0.478890827	0.34022	0.071922849	0.1366637	0.4260125	0.06260966	0.1915049	0.282749	0.244359544	0.3370002	0.146563022	0.4702649	0.4691453	0.353465301	0.9125782	0.364995	0.4419917	0.3262208	0.2163568	0.2077827	0.7104333	0.3972764	0.4234156	0.4846215	0.1491787	0.4574539	0	0.2365326	0.5456867	0.5424775	1.163302	0.4277005
AL445250.1	0.801924	0.3792784	0.5031168	0.5555166	0.1514632	0.6107432	0.2676912	0.4183623	1.074242	0.4299685	0	0.5260634	0.4359783	0.8887109	0.4678775	0.3922712	0.3217732	0.325018454	0.1939593	0.956741158	0.5843395	0.2158841	0.2379583	0.4549036	0.48847	0.663377593	0.2668385	0.603456606	0.5106626	0.2622153	0.335850751	0.7432293	1.040418	0.6999426	0.5756473	0.5481997	0.3948561	0.7500329	0.4246634	0.1724208	0.6331475	0.3543613	0.3863619	0.08545881	0.719185	0.2592465	0.7136913	0.2763325	0.3824814
AL049840.3	2.707056	2.63179	2.6655	1.493261	2.59908	2.825274	1.731987	1.621491	2.644192	2.862572	1.952421784	1.841604	2.319094	1.31251	2.068281	2.742966	2.504318	1.572603308	2.327995	1.883975345	0.9862777	3.309785	1.004095	1.612399	2.006197	1.455586835	2.221892	2.167671659	3.411775	2.773502	2.456418669	3.252304	2.707274	3.111016	1.718996	1.850558	2.792776	2.588151	2.62815	2.748527	2.752605	0.7177307	2.825858	1.394336	1.97255	2.771273	2.632283	2.370907	2.662982
AC112722.1	0.1451323	0.2593135	0.2579866	0.1266027	0.0388334	0.3479722	0	0.2145265	0.03442791	0.4409557	0.167874008	0.2397806	0.2438832	0.1139276	0.1713691	0.3448245	0.1374982	0.433321026	0.09945783	0.070084957	0.2663429	0.3597761	0.08134633	0.349896	0.1502857	0.034016466	0.3010229	0.095211867	0.3600519	0.2689158	0.172216484	0.4022836	0.2222925	0.3948058	0.06811813	0.03513802	0.08677417	0.3845995	0.2419528	0.3536535	0.3541782	0.1453666	0.544823	0	0.09219535	0.212697	0.4472898	0.1062727	0.2451595
SLC16A1-AS1	0.4542528	0.3937618	0.2598321	0.17655	0.2286501	0.1811616	0.1850393	0.2319425	0.2923301	0.3211258	0.330866536	0.1820507	0.2405893	0.2171282	0.2549095	0.274271	0.156804	0.192128425	0.3739654	0.089047337	0.1815834	0.2607203	0.2004091	0.1069847	0.6178622	0.44274203	0.2934237	0.237519477	0.6593228	0.3066736	0.261506848	0.3425007	0.2934585	0.2535934	0.2659779	0.1720468	0.1559663	0.3337175	0.3074163	0.2027505	0.2469543	0.3558804	0.2762788	0.1520952	0.2999926	0.2537665	0.3175478	0.4610648	0.3844249
OPA1-AS1	0.05713792	0.5742595	0.2285284	0.2616753	0	0.2054926	0.08106143	0.08445811	0.2846364	0.1736023	0.039654746	0.1062006	0.04800786	0.2354771	0	0.1357558	0.09743837	0.118105297	0.1566244	0.041388199	0	0.3268667	0.04803853	0.05510099	0.1775004	0.040176389	0	0.028113363	0.5025711	0.3176129	0.152551926	0.4751318	0.2362921	0.2119544	0	0.04150104	0.0341626	0.3936792	0.1714603	0.0696159	0.2091576	0	0.7019816	0.05175674	0	0.2198118	0.288157	0.502069	0.1447773
AC007406.4	4.349214	3.457296	3.26444	2.332625	2.610303	3.028456	2.598991	3.778253	4.277717	3.279742	2.859895251	3.019269	3.131142	3.602205	2.024566	4.980484	2.84145	3.295994711	4.77613	2.751309903	2.108415	4.484106	1.061955	2.824908	3.033353	1.807798112	2.635051	2.53882292	4.242768	2.878214	2.248240018	5.112522	3.984548	3.230025	3.544442	2.479026	2.645909	3.60836	3.521536	2.624948	2.350108	2.018853	5.512087	2.020521	3.508324	3.382259	3.990717	5.077153	4.30818
AL359921.2	2.065751	5.08091	1.464181	0.650092	1.343364	1.166123	0.9274294	1.108014	1.674794	2.343711	3.230291645	0.7776309	1.735665	3.879518	2.000758	3.72766	2.110686	2.0899345	2.472892	1.060696458	1.691559	2.483164	0.5056431	1.538211	2.301566	2.574100533	2.159574	0.952074829	3.6092	2.645428	1.303199875	2.929726	2.571266	2.133987	1.963676	2.583	0.8755188	2.189691	2.720209	1.975271	2.010108	4.675089	1.981083	0.7579551	1.744156	1.14966	2.285798	3.523113	2.067196
AP002340.1	0.4982026	0.6008568	0.6642024	0.7822714	0.879815	0.2866802	0.2827195	1.227359	1.20546	0.4541071	0.484066176	0.7407958	0.5023138	0.410639	0.4941443	1.065326	0.6230358	0.137306042	0.546262	0.360876051	0.3428581	0.8550146	0.1675449	0.0480442	0.2579464	0.210185953	0.507274	0.833437909	0.808997	0.1107744	0.35470553	1.090215	0.5036291	0.8131613	0.3741319	0	0.536173	0.5280933	0.7475069	0.2428007	0.5471121	0	0.7140918	0.9928214	0.3797801	0.8214021	0.6700072	0.5107304	0.4544483
LINC00504	1.019971	1.086731	0.458228	0.1640927	0.5950466	0.6975698	0.2965226	0.2361733	1.356534	1.78657	1.937961275	0.1761117	1.009187	2.178868	1.105642	3.926408	1.080377	1.274965422	1.925051	1.421122096	1.875659	0.8098725	0.03514497	1.76566	1.451537	0.35663544	0.7156928	0.329083605	1.086073	2.974278	0.317459709	3.29799	1.006494	1.765682	0.8449634	1.093037	0.2565983	4.735272	2.347128	0.8692218	1.003128	1.14304	2.390951	0.3180678	1.657019	0.1347777	1.602198	1.901868	1.330343
STK24-AS1	0.1666523	0.7741869	0.2073684	0.1889877	0.1962029	0.09589656	0.1418575	0.1751724	0.2055707	0.286926	0.293004509	0.1789677	0.270711	0.3793798	0.2518777	0.6731227	0.2399871	0.306198919	0.3502296	0.144858696	0.09175075	0.2288067	0.04670412	0.2249957	0.4601862	0.265610575	0.1382633	0.349855184	0.3758545	0.2593838	0.237302995	0.3889968	0.2450436	0.4121336	0.2085829	0.3066465	0.2657091	0.306195	0.4334136	0.2301192	0.3660257	0.851299	0.341241	0.3019143	0.1482123	0.1343295	0.3548601	0.3579566	0.2927719
DLEU1	0.3307893	0.3453054	0.2055905	0.1991665	0.1827927	0.1931044	0.1802346	0.1310965	0.2439363	0.744675	0.336042756	0.127718	0.2839746	0.4501832	0.2903945	0.5638216	0.2111973	0.242780308	0.501011	0.213564784	0.4503431	0.320874	0.1642462	1.252872	0.3512226	0.203940874	0.4054224	0.160398281	0.4751927	0.2531627	0.198393477	0.3000368	0.3766871	0.3076569	0.2598862	0.3011987	0.1576491	0.4840298	0.3716397	0.1562465	3.407424	0.3241208	0.292038	0.08250847	0.3174852	0.1106574	0.7656135	0.5090122	0.426369
AC022400.4	0.5717627	1.308913	0.6564014	0.3896591	0.4972109	0.4626687	0.6252679	0.4460503	0.7290226	1.01336	0.793627191	0.4723194	0.860718	0.701295	0.3544408	0.9339478	0.5823142	0.837140652	0.8816036	0.276106509	0.1311605	0.9812583	0.1702506	0.6203022	0.986775	0.402033535	0.4447159	0.433705228	1.805312	1.05942	0.530049685	1.313745	0.7553284	0.5479164	0.2907212	0.3460741	0.3703432	1.388903	1.179581	0.2902609	1.133697	0.6263752	1.170754	0.1294787	0.522118	0.654641	0.7609248	1.186236	0.8330282
AC129510.1	0.8698347	2.468385	1.045969	0.2008535	0.8625214	0.5888567	0.471836	0.5546336	0.655433	1.787791	1.349404551	0.7291166	0.945798	0.6928542	0.8699993	2.127453	0.9016414	1.128136125	1.472693	0.296503566	0.7394614	1.756246	0.04301829	1.134882	1.510032	0.467711085	0.9551376	0.377630849	1.973297	1.279894	0.227682604	1.477977	1.387146	1.442512	0.7204567	0.7061158	0.2447396	1.518625	1.663371	0.6234073	1.217448	0.6149925	1.885864	0.04634793	1.023867	0.5905215	1.204202	2.95987	1.01125
AC010422.4	0.0532787	0.1070946	0.118385	0.03485731	0	0	0	0.05250242	0.03791592	0.1618768	0.184881882	0.03300919	0.1342959	0.12547	0.07549243	0.0632933	0.09085717	0.110128204	0.1095342	0	0.4766563	0.2133526	0.02239695	0	0.05517054	0.112388362	0.3616588	0.157287145	0.07209636	0.1184642	0	0.09327164	0.2448137	0.1976386	0.02500647	0.03869796	0	0.05647527	0.1598795	0.03245694	0.0325051	0.1600942	0.3272841	0.09652195	0	0.08784225	0.1343471	0.429145	0.2159979
AL355987.4	0.1113629	0.3379675	0.08733458	0.1028592	0.1472355	0.08481371	0.07899516	0.02904892	0.1911365	0.1492739	0.145483062	0.02029285	0.1706245	0.2661136	0.176358	0.5408547	0.07447423	0.171513775	0.1616104	0.075921328	0.1713104	0.176131	0.06333661	0.1042343	0.2340262	0.124366083	0.1778677	0.054793496	0.2526366	0.174786	0.099108898	0.252296	0.117392	0.2916024	0.08608917	0.09991841	0.09008366	0.2569202	0.2588253	0.1277014	0.2198125	0.4281273	0.4024047	0.065272	0.1248412	0.06120251	0.3138486	0.278213	0.1560255
LIPE-AS1	1.079755	0.592337	2.285248	3.033207	1.321775	1.36885	3.298254	2.264373	1.503202	0.2665505	0.599495318	1.998547	1.227583	0.8661394	0.8749354	0.8177289	1.300436	1.385622874	0.5225869	0.655031197	1.379336	1.208358	0.0709219	0.3839654	0.824595	1.456766475	2.042316	1.53071516	0.6255404	0.521427	1.453424453	1.075084	0.4155201	0.9012093	0.8520325	0.6666203	2.767934	0.6509554	0.921416	0.8386665	0.8481452	1.556343	0.4905502	3.918372	0.7845149	1.991627	0.5558847	0.4200314	0.7318547
AC021739.4	0.3449095	0.3466481	0.6131099	0.376092	0.5998739	0.4134811	0.08155371	0.2832367	1.104551	0.2183207	0.398955639	0.2493063	0.4346946	0.4738142	0.5701665	0.5804662	0.5555039	0.356467608	0.5121206	0.333116354	0	0.2959666	0	0.1108712	0.1785783	0.404203756	0.6503513	0.424261379	0.2333645	0.191725	0.051159451	0.2264292	0.2641411	0.4691315	0.242826	0.1252592	0.3437006	0.1828015	0.431254	0.5603094	0.3507129	0.1727332	0.2354149	0.5727816	0.3286559	0.4422934	0.09663566	0.1262795	0.1747878
DLEU2	0.4952737	0.3579472	0.3486965	0.2439328	0.3975649	0.2521724	0.5960628	0.5456373	0.4554294	0.3001129	0.3862122	0.3482234	0.5073094	0.3407335	0.2444369	0.4759834	0.3827586	0.379589454	0.2402541	0.431311588	0.2872268	0.4011179	0.2830583	0.3300391	0.4321854	0.406944389	0.3147889	0.429876073	0.6400795	0.3340817	0.42096519	0.5479915	0.4065693	0.5036898	0.2115627	0.2506002	0.2595233	0.448305	0.46201	0.2169648	0.2716084	0.4932865	0.2791717	0.4687925	0.461329	0.3394742	0.650165	0.4808338	0.5076142
AC013403.2	1.449458	2.061273	0.7887404	0.6967104	0.3324301	0.4680951	0.5875265	0.6121454	0.8841519	0.7639405	0.574828583	0.5131554	0.745622	0.8359437	0.3772262	1.475921	0.6389656	0.774491891	1.135201	0.685664496	1.587861	1.590683	0.1989596	0.5990511	0.8270408	0.915184672	0.9705138	0.407526625	1.400997	0.6577233	0.579167623	1.346415	1.087381	1.316767	0.971866	0.9023881	0.7074505	1.034733	1.00602	0.3243666	0.8301667	1.333284	1.453687	0.267949	1.127472	0.4226798	0.8950878	1.386268	0.8094861
AC093110.1	3.986225	3.863924	8.556174	5.230965	2.895508	4.7925	6.421233	7.720446	4.103969	1.919668	1.275625151	6.562126	3.378223	0.838649	1.38357	2.07434	3.369507	2.532829893	1.228095	0.632409001	0.5217767	4.955072	0.5505192	0.7311581	1.32041	1.308560607	2.300381	3.34612707	2.300667	1.277133	3.414686426	2.875838	1.372423	2.948876	1.682231	0.4505683	6.360186	1.522114	2.746302	1.805536	3.223948	0.2071121	3.669501	2.101969	1.050848	10.96	1.332493	1.867424	1.909467
LINC00863	1.818583	1.111411	0.6411665	0.4578322	0.9570242	0.7705567	1.268561	1.115265	1.094382	0.9515249	1.510958005	0.7814753	0.8383994	0.8646816	1.107846	1.370145	0.8888818	0.952411849	0.9827979	0.75721391	0.6540067	1.072475	0.2396957	0.8373021	0.9482887	0.443455913	0.5668958	0.654621411	1.32105	0.9268556	0.592030183	1.175919	1.647447	1.365239	1.005615	0.696528	0.5578679	1.263761	1.274651	1.047341	1.069978	0.5646279	1.317915	0.6338823	1.226602	0.8308981	0.8423502	1.151358	0.7661701
AC124283.3	0.1673256	0.3203221	0.1062277	0	0.3453819	0.03438715	0.03391206	0.09422151	0.170111	0.2541929	0.232253973	0.1480968	0.1807569	0.1688775	0.1354797	0.4543478	0.2174046	0.296456226	0.1310477	0.03462952	0.09870156	0.3281874	0	0.2996696	0.1732671	0	0	0.188179682	0.3234626	0.5580682	0.212733746	0.334773	0.1318038	0.1418739	0.1795077	0.06944786	0.1429193	0.1520269	0.2869218	0.1456191	0.2916703	0.03591339	0.3915655	0.08660977	0.2277722	0.1576428	0.3214681	0.4200813	0.2180434
TAT-AS1	0.1951721	0.5230827	0.1156458	0.1276903	0.2088908	0.1637821	0.1384451	0.1763011	0.1388947	0.74124	0.948170859	0	0.0409964	0.344719	0.4148192	0.3477869	0.6101897	0.381012469	0.04458324	0.259185892	1.611786	0.2791285	0	1.34887	0.2863117	0.091489877	0.7176213	0.064019892	1.122449	1.356131	0.115797338	0.5979321	0.4035641	0.5791965	0.1526741	0.4961584	0.3500786	0.9137285	0.2277627	0.09908105	1.44873	0.830821	0.6327617	0.05893036	0.0619916	0.03575404	1.367068	3.001199	0.2142969
AC110285.2	0.2721809	2.917899	1.540186	0.8428787	0.6117564	0.4176556	0.9138705	1.019218	1.033057	0.7442713	0.780780404	0.8881266	1.562709	0.6302962	0.6042048	1.508928	0.2269204	0.78764536	1.119139	0.092006099	1.223773	0.674724	0.04576706	0.3499705	1.709864	1.454513657	0.9340541	0.464256712	1.387314	0.8069193	0.597503165	1.580358	1.384066	1.319291	0.5791275	0.7116964	0.4990577	2.461961	1.252373	1.359645	1.428085	4.293772	1.46762	0.8875703	0.6051608	0.4786701	1.12863	3.946214	0.8827622
LINC02256	0.6560489	0.5023665	0.7913435	0.5518499	1.379248	0.8988325	1.063697	1.739366	0.4891112	0.4983188	0.693805362	0.8709851	1.259929	0.4414224	0.6197189	1.187602	1.029981	0.602696486	0.8135337	0.407325443	0.3869883	1.304626	0.6697649	0.4519009	0.7278687	0.35146606	0.565498	0.768555633	1.12027	0.798819	0.973098916	0.8613775	0.746453	0.7416773	0.5425221	0.1361453	0.8031781	0.5463936	0.4999826	1.35123	0.9339226	0.6571083	0.6716705	0.5376666	0.6251331	0.6009157	0.8402731	0.6862714	1.266523
AC010186.3	1.54556	2.184934	0.8252212	0.5333668	0.9543448	1.425257	1.180675	0.6750475	0.9669467	1.479288	1.658083816	0.5331485	1.065514	1.566561	1.139099	3.288791	1.564026	0.795750923	1.901054	1.025216053	0.9974053	2.105149	0.05711758	1.020939	1.664927	0.700619844	1.40269	0.412262067	1.892256	2.007787	0.806148931	2.700759	1.899015	1.722088	0.8290422	1.587249	0.8462326	2.328412	1.444047	1.089844	0.8427738	1.37794	1.866376	0.6564109	1.920479	0.8898523	1.97005	2.84384	0.8549596
RERG-IT1	1.273644	4.614554	1.173939	0.7406888	0.9845106	1.425068	0.4684597	0.2324235	4.63267	3.224764	3.077392701	0.350709	1.704279	2.332866	1.136274	3.194209	1.608866	1.950110723	1.551674	0.341693271	0.5843395	3.292232	0	1.046278	2.393503	0.398026556	1.654399	0.789135562	4.723629	3.723457	1.09151494	4.335505	1.040418	1.749856	0.4870861	0.5481997	0.225632	5.300233	2.783904	1.206945	2.53259	0.4961058	4.926115	0.1709176	1.078777	0.8295889	2.934064	3.454157	4.016055
AC022167.2	0.6717815	1.375542	0.5779718	0.4008327	0.6039608	0.5411876	0.2668553	0.6302178	0.5507424	0.9715519	0.745965503	0.492789	0.6276546	0.7214049	0.5558923	1.640798	0.5010098	0.718362135	1.060683	0.443787392	0.1849253	0.9161795	0.1716986	0.4094304	1.04067	0.612180511	0.5350506	0.423083767	1.658107	0.7109984	0.468722816	1.129003	0.686507	0.9569237	0.3985418	0.4137694	0.552679	1.002618	0.5859526	0.7006253	0.8656051	1.227308	0.7152887	0.2531418	0.5530674	0.5198275	0.6053079	1.196325	0.8715133
AC104564.3	0.7939099	1.309394	1.085578	0.9189586	0.3921756	0.3953413	1.082998	2.708109	0.08692123	0.6494219	0.635755115	0.5675451	0.8466418	0.251682	0.4326609	1.160785	0.6248628	0.883630816	0.4603579	0.088472838	0.08405553	0.9782102	0	0.2061251	0.7588618	0.730000676	0.2763643	0.661057013	1.115633	0.4413111	0.108700082	1.416576	0.5331675	0.7249298	0.1433166	0.2217851	1.168434	0.7120743	0.7635823	0.55805	0.6706536	0	1.313007	0.9404144	0.6983054	1.577445	0.9752928	0.9838033	0.5261176
LINC00472	1.266054	2.105529	0.5204816	0.2644114	1.284424	0.9254868	0.6611227	0.6664742	2.594383	1.71032	1.511187878	0.5007848	1.49341	1.840387	1.238795	2.670019	1.35027	1.238864996	1.458272	1.087344801	0.4994993	1.920368	0.2010977	1.391928	2.899594	0.365368263	0.933121	0.917150497	2.940926	2.764616	0.748714039	2.429377	1.197604	1.627697	0.7858481	0.7368573	0.345198	2.78894	1.604654	1.115452	1.494508	0.6505716	2.811953	0.2839029	1.705453	0.3762275	1.670761	2.512435	2.156749
PEF1-AS1	0.198629	0.3863813	0.2391848	0.12576	0.1851596	0.03686998	0.03636059	0.1010245	0.1276754	0.2725462	0.231235841	0.06351588	0.1884243	0.158437	0.5628887	0.3653646	0.1311197	0.317861008	0.1405096	0.083542154	0.2557511	0.1612798	0.01077398	0.1606532	0.2322216	0.243288344	0.1957217	0.214377079	0.6936346	0.4416481	0.148260829	0.4486804	0.2590872	0.4943818	0.1383368	0.06515438	0.1149288	0.4414679	0.1922739	0.2029731	0.3205478	0.2599183	0.5772764	0.02321579	0.09768713	0.1408542	0.3123652	0.4128777	0.1688459
SNHG16	5.274889	6.380228	3.163199	3.170409	3.762357	2.917995	4.752306	5.031028	3.799116	4.034837	3.664543706	3.235283	4.053781	5.007555	3.808376	3.966826	3.769143	3.346162573	5.346035	3.157227977	4.184122	5.008102	4.768796	2.903484	5.538969	3.291946355	2.974866	3.536081182	6.095201	4.306971	3.56797578	3.856944	6.027847	3.292654	4.036815	3.950563	2.637701	4.502286	4.283039	4.103885	2.992009	3.879007	4.630543	7.987498	5.389662	3.722658	3.610176	4.83591	4.55988
AC068790.3	0.3851385	0.5505138	0.2510277	0.3695631	0.4946519	0.1846833	0.4371161	1.037374	0.3289017	0.3120446	0.213834451	0.5408613	0.280451	0.1209322	0.5820971	0.3965274	0.3210944	0.035381756	0.1759546	0.037196989	0.0706796	0.5875326	0.1511085	0.09904229	0.1861133	0.216647366	0.02904824	0.202131521	0.5211667	0.2854495	0.365609678	0.9664072	0.1651718	0.4571777	0.1446125	0.0372984	0.337734	0.353813	0.2568288	0.2815479	0.2506361	0.3857604	0.5257457	0.2790933	0.04893189	0.6773225	0.04316276	0.3760221	0.1561396
OGFRP1	0.3522783	0.2884886	0.1739469	0.1280424	0.28278	0.08446299	0.08329607	0.144644	0.1671332	0.5500297	0.244487494	0.1697551	0.2548784	0.3111024	0.2218468	0.2324971	0.1001245	0.242722258	0.4425908	0.269351318	0.3501831	0.2239184	0.03290854	0.4529598	0.2735903	0.247703639	0.1217784	0.173330217	0.2515919	0.4134002	0.104504903	0.3597483	0.6025185	0.2758767	0.2939423	0.3838059	0.1638204	0.3111784	0.3230095	0.1788375	0.6925311	0.1029138	0.3406296	0.1595506	0.2051362	0.09680204	0.3619009	0.4155939	0.2975368
SOS1-IT1	1.675772	1.077294	2.123435	1.377864	1.072502	1.824329	2.024015	2.309667	1.128104	0.8944533	0.832971016	2.062443	2.254704	0.5732947	0.5936149	1.224049	1.338755	1.232633782	0.9776848	1.017014325	0.5766249	2.422541	0.3998231	0.8844501	0.5276177	0.684696666	0.8326467	1.013941841	0.8427053	0.8811604	1.4712218	1.972297	0.8948782	1.646484	0.5845811	0.5756862	1.96326	1.18821	0.9966759	1.296777	1.478308	0.6974758	1.669305	1.046155	0.7336662	2.899798	1.103989	1.144169	1.273832
AL031186.1	0.8482384	1.186107	0.5900188	0.289542	0.35525	0.2652723	0.3139288	0.3997684	0.944845	0.8403929	0.665478731	0.3198891	0.3098689	0.3039795	0.3657951	1.139115	0.5450643	0.457389606	0.5054697	0.320570414	0.5583688	0.6329329	0.1550334	0.2489563	0.6110316	0.881689129	0.7927529	0.181458979	0.3992453	0.3690084	0.590792002	0.7747603	1.050664	0.5472278	0.5192902	0.4285925	0.5292097	0.1563705	0.9222488	0.4044051	0.315004	1.108184	1.132743	0.2004397	0.2811359	0.5269775	0.4959794	0.8101568	0.3737887
AC005229.3	1.317811	1.662061	1.027731	0.9213399	0.8815253	1.003642	2.153678	1.311342	1.112517	0.9028425	1.129781383	1.024576	1.340627	1.270269	1.711648	1.235529	1.050204	0.961392166	1.168697	1.244677589	1.093621	1.293414	0.3150042	0.8721399	1.799405	1.1900656	1.315497	1.334937078	1.267508	1.199343	1.345274783	1.323138	1.317918	1.43778	1.564486	1.670351	1.197323	1.0682	1.537865	1.062529	0.9458718	1.630513	1.481464	1.802255	1.231089	0.7171386	1.042504	1.012266	1.047561
CAMTA1-DT	0.2394974	0.5960306	0.6081854	0.08953709	0.2197128	0.3937536	0.3397744	0.3371541	0.4869683	0.3118567	0.237450706	0.2119747	0.4024562	0.4028644	0.387831	1.016124	0.1555883	0.282883531	0.6565016	0.594793298	0.5180048	0.5871787	0.4027134	0.1979653	1.062864	0.577378281	0.6193225	0.942712192	0.7870664	0.3423331	0.304491193	0.2994806	0.5030775	0.2538346	0.4496344	0.6461161	0.5318664	0.3626665	0.5475713	0.4585423	0.3757276	1.64492	0.2101716	0.5578504	0.1956096	0.2256382	0.7477039	0.7515912	0.3467678
AC012557.1	0.8133503	1.089934	0.7642133	0.4561116	0.5969285	0.8691901	0.5274963	0.8472996	1.521477	0.3883321	0.806399696	0.3743383	0.6248093	0.5198995	0.4280581	1.076659	0.7925838	0.608438801	0.5096061	0.572322247	0.7036727	1.063521	0.4689064	0.4257927	0.8903585	0.228762126	0.4206528	0.846115601	1.132066	0.8783997	0.827259214	1.220469	1.089161	0.5861876	0.7634954	0.506367	0.5001941	0.9853133	1.115755	0.4247026	1.162576	0.872854	0.999261	0.2105	0.8414523	0.9195402	1.054768	0.9529176	0.8243539
AL022322.1	0.9115751	2.350176	0.8366262	0.2852315	0.6522006	0.3135878	0.47794	0.5760794	0.6628274	1.580502	0.838948306	0.4051631	0.840841	0.6883556	0.9827713	1.659693	0.4280579	0.901160726	1.493834	0.287089112	0.4773216	1.076972	0.1082962	0.8981885	1.662162	0.710642668	0.6053305	0.25351073	2.265954	0.914295	0.758359433	1.543799	1.438712	1.337901	0.3906454	0.4605949	0.4146953	2.258124	1.298356	0.7122635	1.595903	1.265364	1.298478	0.4308126	0.5853729	0.675235	1.19928	2.466842	1.436074
AL591848.3	0.4416669	0.4164925	0.4543435	0.2943093	0.1903978	0.2882697	0.3539083	0.5118003	1.117559	0.2919914	0.221379013	0.4357936	0.6425406	0.3274434	0.5562783	0.5538346	0.4323828	0.225416024	0.1064951	0.27845246	0.2307774	0.7345934	0.185665	0.197186	0.52934	0.235793286	0.393264	0.313894767	0.2434913	0.3364391	0.39306726	0.6121153	0.326966	0.5886009	0.333979	0.1722795	0.3276441	0.3554591	0.7649459	0.2541121	0.3393188	0.1781809	0.4605575	0.2222618	0.7403908	0.45849	0.3506104	0.2395625	0.5181042
AC245060.6	0.2984778	0.9377981	0.1798553	0.09267407	0.1272417	0.1261461	0.1124414	0.2143651	0.2232131	0.4175682	0.259813937	0.1149245	0.2536177	0.1548779	0.2532762	0.4527425	0.1897965	0.230052848	0.5015376	0.024429851	0.1044455	0.4225315	0.04820398	0.1333483	0.2182742	0.194459451	0.2155814	0.06139865	0.8192056	0.2193453	0.147074309	0.6494675	0.4664632	0.3503038	0.1677928	0.159227	0.1149397	0.5791466	0.2547028	0.2424403	0.3539118	0.1444128	0.9530108	0.039715	0.1574712	0.1075042	0.3713587	0.548251	0.37259
AC093702.1	0	0.1036901	0.137546	0.5062383	0.2484491	0.2226264	0.2195506	0.2668754	0.3303954	0.1175481	0.053701386	0.3835182	0.09752004	0.09111103	0	0.09192187	0.2639066	0.106627307	0.1060522	0.224195476	0.05325044	0.1327952	0.4553843	0	0.1602501	0.924932737	0.3501619	0.494933075	0.05235335	0	0.826357569	0.1354599	0.03555469	0.05740673	0.1089519	0.05620168	0.1387914	0.04100997	0	0.2356887	0.1888307	0.4068879	0	0.350451	0	0	0.2601527	0	0.1176365
AC010319.4	0.3493186	0.6333199	0.3835264	0.02688704	0.2639098	0.1478001	0.1166065	0.3442289	0.3802017	0.4370205	0.627474658	0.4328456	0.3798248	0.3145374	0.3493846	0.7323153	0.1868861	0.368103389	0.5069327	0.238146858	0.3393848	0.3996667	0.06910318	0.2377875	0.297889	0.288967664	0.23247	0.121322791	0.4448898	0.3426634	0.073148391	0.5935437	0.3776721	0.396364	0.1928864	0.2387961	0.1965709	0.6969915	0.3494135	0.2002842	0.3259448	0.432208	0.4207487	0.2233554	0.2741177	0.2032703	0.7253968	0.4212972	0.2707398
TPRG1-AS2	0.1185701	0.3177809	0	0.03878694	0	0.04264294	0.04205379	0.0876319	0	0.09006299	0.082289806	0.03673048	0.04981191	0.0349037	0	0.03521433	0.06739996	0.081695661	0.08125504	0	0	0.06782997	0	0.0285858	0.06139018	0.125058448	0.03353586	0.029169815	0	0.06590964	0	0.0518933	0	0.04398386	0.08347671	0	0.2126782	0.157105	0.1186023	0.03611597	0	0.0445356	0	0.1074033	0	0.03258171	0.04983091	0.130234	0
AC012676.3	0.2964253	0.2780583	0.1053849	0	0.1903566	0.1705718	0.1261614	0.05842127	0.3797133	0.3602519	0.411449031	0.1101914	0.09962382	0.1396148	0.08400306	0.3521433	0.1347999	0.204239154	0.2031376	0.214717483	0.4895927	0.2374049	0.04984373	0.1143432	1.166413	0.208430747	0.1341434	0.145849075	0.6417931	0.5272771	0.211046088	0.3632531	0.1634477	0.04398386	0.05565114	0.2153029	0	0.282789	0.2668553	0.1083479	0.2531869	0.3562848	0.2427869	0	0.564913	0.06516342	0.3488164	0.4341132	0.3905662
AC019186.1	0.2605279	0.2792973	0.1852454	0.1022694	0.08365214	0.2998307	0.2956883	0.0770196	0.03708107	0.3562032	0.253135523	0.06456477	0.1313389	0.6135367	0.03691511	0.1547492	0.02961888	0.251307847	0.1785375	0.150971999	0.1075756	0.2682706	0.04380761	0.4522326	0.1079115	0.183189592	0.2357971	0.179461266	0.2115267	0.4054955	0.185488213	0.2736539	0.2394233	0.1546295	0.04891174	0.0378459	0.09346135	0.2761589	0.05211975	0.1269692	0.3178939	0.1565692	0.2133852	0.1887934	0.2482508	0.3436324	0.04379635	0.1526167	0.3432683
AC068473.4	0	0	0.02157239	0.06351776	0.03896617	0.06983237	0	0.02391777	0	0	0.134758349	0	0.02039308	0	0.137564	0.08650084	0.1103746	0	0.03326595	0.070324564	0	0	0.02040611	0.02340615	0	0	0	0.023884344	0.06568779	0	0.043201315	0.02124521	0	0.1440566	0.02278367	0	0	0.05145525	0.07283401	0.05914377	0.02961576	0.0729318	0.2484935	0	0	0.02667802	0	0	0.0737993
AC020661.1	0.1792774	0.07207247	0.103572	0.05864566	0.07195457	0.06447591	0.08901917	0.09716593	0.03827497	0.2178796	0.286170074	0.0555363	0.1732253	0.1161033	0.228622	0.1597317	0.1019084	0.172932799	0.07371433	0.33763782	0.3948063	0.1640937	0.04521808	0.1296647	0.1392325	0.189087742	0.2636715	0.079388303	0.2304671	0.1893446	0.223370433	0.2196948	0.156517	0.2793142	0.1682885	0.2213651	0.1071895	0.3515621	0.3048545	0.1856644	0.2296904	0.1750778	0.2202556	0.03247866	0.187912	0.09852677	0.1506882	0.1181479	0.1635325
AL138999.1	0.2550678	0	0.1763252	0	0.1364982	0.08154079	0.1608285	0.1396397	0.08067539	0.2152703	0	0.1404703	0.09524912	0.266968	0.0803143	0.101004	0.2577611	0.078108227	0.03884348	0.205288771	0.1560312	0.09727711	0	0.05466107	0.0586944	0.239133719	0.1603161	0.083666715	0.07670132	0.06301541	0.100889297	0.04961456	0.1041802	0.1261573	0.1596221	0.1235091	0.2033391	0.120165	0.1133943	0.06906009	0.06916255	0.4683794	0	0.102687	0	0.1557549	0.2858564	0.2905353	0.1723457
Z68871.1	0.9273691	0.7389177	0.7351367	0.4099502	0.7444154	0.6129593	0.8533987	0.9262066	0.8026596	0.704407	0.504451764	0.729844	0.7160077	0.5459826	0.408412	1.101683	0.7693589	0.638963905	0.9446885	0.381260929	0.2587323	0.8459588	0.09482627	1.015162	1.116023	0.088118559	0.3969841	0.50561871	1.204035	1.017062	0.557651567	1.239554	0.7025268	1.115707	0.5999566	0.2730717	0.8991427	1.32839	0.9902982	0.76344	1.100985	0.09414188	1.026434	0.4767742	0.5731898	0.8815754	0.6320126	0.8075349	1.003423
AL355353.1	0.5593456	0.9801856	0.4206615	0.2251993	0.6216875	0.3094844	0.7325006	0.2119984	1.102319	0.7190028	1.731951057	0.8530376	0.8314815	1.975867	0.853522	2.862391	0.5869924	1.126533659	2.00503	0.685664496	1.89507	0.2953687	0.3617447	1.410752	2.183165	1.331177704	2.287857	0.931489428	0.9897956	0.4783442	0.765841485	0.6402533	0.9489871	0.5745892	0.8077847	1.375068	0.6688623	1.41385	0.5164593	0.4193831	1.155015	4.201866	0.8810223	1.481027	1.63996	0.2837571	0.7956336	1.197232	1.526304
CHASERR	10.61421	12.76705	7.445592	4.129037	6.447727	5.944165	8.378612	6.717147	8.458265	10.879	12.767541793	4.911291	10.11448	15.09502	10.69519	14.57591	7.875164	10.325248897	10.49681	9.566258876	6.176212	12.28558	3.743907	8.093734	16.82867	8.55704222	6.356988	6.89423037	20.73439	14.90466	5.682274104	15.16985	7.688862	11.0789	9.686904	9.282662	4.887506	19.65653	13.80512	7.387983	11.27504	18.18111	11.99056	10.37983	13.50208	5.768237	10.56519	17.20951	11.75276
TOLLIP-AS1	1.058481	2.208687	0.9407766	1.464155	1.408011	1.370432	0.9653562	1.177167	2.518077	1.332338	1.406244275	1.086737	1.715169	1.638058	1.285542	2.712478	1.237747	0.916835869	2.155379	0.788623702	1.789872	0.7958282	1.131463	1.735271	2.818456	1.552331827	2.617404	1.979043033	1.862029	1.126325	1.264984178	1.27064	1.139492	1.682769	1.887842	3.097197	1.10299	1.971492	1.452026	1.52914	1.605212	3.339601	1.39331	3.50645	1.786665	1.163434	0.965945	1.616575	1.36399
LINC01473	0.3916903	0.4592756	0.2349902	0.2434482	0.18865	0.1408687	0.4028753	0.23159	0.5017453	0.4909054	0.489312213	0.2426745	0.2797368	0.4496801	0.1803748	0.4187834	0.1892544	0.33734674	0.3623695	0.312095564	0.1886902	0.5825892	0.03293124	0.330511	0.4360184	0.17902045	0.3434303	0.260174633	0.927557	0.6423008	0.191724454	0.3685677	0.2159764	0.2905968	0.1930327	0.1422484	0.1170953	0.7473431	0.59749	0.2028223	0.4181949	0.2648179	0.4611696	0.2838411	0.335909	0.2045008	0.3292277	0.6740132	0.5657098
AC004241.3	0.741522	0.2944237	0.2685074	0	0.1322739	0.3950864	0.2337768	0.216509	0.5472507	0.6258245	0.381207129	0.1020923	0.2769041	0.3233825	0.7004588	0.3262604	0.156115	0.454145708	0.4893377	0.795742162	0.2268036	0.5341774	0.04618017	0.3178166	1.080681	0.695199188	0.2796385	0.378361276	0.5946207	0.6106522	0.097766998	0.4567514	0.4543023	0.4482611	0.6445091	0.7181204	0.06568206	0.4657845	0.7142523	0.401537	0.6367101	0.7014572	0.5061192	0.2487727	0.4187131	0.06037385	0.8310293	0.7641904	0.4175299
AC254562.3	0.5400484	0.9347719	0.3399959	0.3238802	0.686385	0	0.287312	0.3547865	0.4804085	0.9229672	0.999475554	0.1394128	0.2835963	0.9273543	0.4782583	0.882144	0.2302387	0.806210593	0.6476581	0.325989459	0.8052546	0.6951228	0.264859	1.215191	0.9320411	0.886045381	0.7891822	0.177145375	1.126634	1.05069	0.64083091	0.965125	0.6617343	1.53588	0.4435775	1.176762	0.3228934	1.454977	1.035374	0.5483218	1.0159	1.521339	0.8293617	0.3668905	0.343066	0.02473319	0.7565454	1.054531	0.7754189
PPP1R14B-AS1	0.309186	0.2868412	0.6130244	0.6846512	0.4581951	1.129074	0.0674833	0.2812441	0.6093222	1.553624	0.231086868	0.1178821	0.1598654	0.1960337	0.6739944	0.1695243	0.7841313	0.426062717	0.3585702	0.551288037	1.080261	0.4081728	0.7198537	3.050445	0.1231403	0.936506927	3.013621	0.304255341	0.3218372	0.5288227	0.338663571	0.2289998	1.136559	0.2470317	0.3125599	3.765889	0.3412826	0.1260524	0.14274	0.7534143	3.946783	0.428795	0.4382975	0.3877854	0.3626041	0.9933875	0.7596502	0.3134777	0.1928424
AC093535.1	0.6220895	2.354453	0.4408354	0.07699977	0.5263547	0.2418705	0.429352	0.09112542	0.4307464	1.558052	2.158706682	0.1041676	0.9959285	1.593688	0.8099904	0.8788362	0.344063	0.521299581	0.9793662	0.158323951	0.9487973	1.259995	0	0.7782648	0.5484226	0.401954191	0.2472798	0.107543184	3.583368	1.775736	0.089778931	1.273014	0.7339339	1.197486	0.3787836	0.2930872	0.06031549	2.405967	0.9081612	0.3789718	1.118087	1.136726	1.204951	0.06091913	0.400523	0.1293623	0.805526	2.363797	0.6219852
AC011476.3	0.6613693	1.661758	0.4316832	0.1622615	0.8129295	0.4459818	0.718373	0.6924664	0.7648309	1.318695	0.788910096	0.2304878	0.7293421	1.058619	1.024972	1.16625	0.7871422	0.768973792	1.345528	0.494037737	0.2986908	1.111394	0.3562158	1.126102	1.594424	0.145325077	0.5027206	0.254227464	1.859839	1.298214	0.515020038	1.601044	0.7787358	0.751343	0.349217	0.5854546	0.3954308	2.026472	1.240404	0.8058015	1.840962	0.09315524	1.650474	0.2808199	0.9256104	0.3180392	1.320265	1.362054	1.372055
AC022144.1	0.2426373	0.6021244	0.1118214	0.03527648	0.3462563	0.03878348	0.06374609	0.02656689	1.036041	0.3959066	0.386683966	0.03340614	0.5964976	0.8147806	0.4456681	0.8327074	0.1634662	0.359124821	0.5542571	0.40358733	0.5071261	0.4729638	0	0.3639804	0.939872	0.353857364	0.4880104	0.088432541	1.08229	0.5894533	0.255926775	0.4405019	0.3055678	0.7600579	0.278379	0.4699598	0.03223825	0.8668418	0.6651865	0.1970835	0.5263357	1.215145	0.5888352	0.01628044	0.3939017	0.01975524	0.5891717	0.7633249	0.6284617
COX10-AS1	0.7961518	1.075728	0.5531934	0.4028891	0.7767884	0.8194432	0.7207574	0.5743265	0.7731829	0.915459	1.520258282	0.4523834	0.8223093	1.406188	0.8382805	1.366448	0.980139	0.942543448	1.480041	0.8475221	1.068564	1.18518	0.1645669	0.9416842	1.311787	0.454654095	0.6742962	0.52591062	1.699351	1.178523	0.532387947	1.214738	1.131846	1.099753	0.734964	0.9073402	0.615403	1.993233	1.205552	0.6163099	0.7218841	0.8161617	1.134848	0.3904684	0.8676088	0.633355	1.064788	1.839124	0.8960853
AL928654.2	1.627275	7.610853	1.843348	1.461265	1.946557	1.698339	1.222206	1.91799	2.997317	3.829296	2.878756309	1.581474	2.278755	2.21666	2.350953	7.770497	1.668641	3.517503088	3.104947	0.462245728	2.634999	3.139537	0.107304	1.784653	3.039711	2.019202135	1.913202	0.627970401	4.18815	2.624981	1.363025744	5.166882	2.639037	2.698632	1.048305	1.854024	1.220948	2.77338	3.319267	2.526901	2.958914	1.390211	5.880082	0.6936567	2.857952	1.332702	3.218293	5.093368	3.201563
AP001610.2	0.1272291	0.1022964	0.1470054	0.0166478	0.06127744	0	0.05414991	0.1880631	0.1267601	0.09664017	0.070639457	0.04729543	0.1175891	0.07490535	0	0.6952621	0.05785767	0.385711864	0	0.018431841	0	0.0582268	0	0.03680806	0.07904811	0.107353041	0.0575759	0.100160154	0.05164968	0.04243376	0.067937551	0.111366	0.08184588	0.1699054	0.05971527	0	0.01521399	0.02697251	0.01272637	0.03100278	0.1241951	0.01911519	0.07815521	0.04609875	0.07274015	0.1678133	0.042776	0	0.01289504
AP001486.2	1.571779	1.812285	1.559895	1.061031	1.315194	1.470126	1.122819	1.209548	2.067163	1.223416	1.20647993	1.434902	1.469953	1.58262	1.625081	1.718766	1.367027	1.324051316	1.910662	1.404049927	1.127549	2.338456	0.6560646	1.285438	2.835343	0.781054784	1.372937	1.36362182	2.498943	1.769022	1.433425192	2.498815	1.33982	1.582284	1.681371	1.351401	1.344889	1.657251	2.199977	1.258641	1.233401	1.205771	2.274495	0.7848237	1.910506	1.501754	1.577885	2.76142	1.57897
AC092802.2	0.3204236	0.4562218	0.284792	0.1965333	0.3375877	0.2448811	0.2699094	0.2170816	0.4560606	0.243386	0.194582313	0.1985207	0.2019174	0.153276	0.1560692	0.4401294	0.2504446	0.151782243	0.2882033	0.043518903	0.1929483	0.4238894	0.1431162	0.1448441	0.2384822	0.126734126	0.07929883	0.088681998	0.433595	0.1558498	0.196051099	0.7450056	0.2668608	0.4011589	0.1503915	0.0581834	0.1915804	0.4139462	0.3004788	0.1951995	0.183271	0.1805293	0.7791269	0.1088425	0.1144965	0.4182315	0.6733148	0.2786223	0.2435689
AC010809.2	0.883741	1.302687	0.5236451	0.1734549	0.4492831	0.3390202	0.2925443	0.5225189	0.4402416	0.6936438	0.96088714	0.6935355	0.7672791	0.6416995	0.9808926	0.9798643	0.4018827	0.771278231	1.332364	0.405424028	0.4257273	1.112228	0.03715013	0.3693024	0.9456253	0.849247187	0.5165705	0.376847383	1.594496	0.8678672	0.629197568	1.572895	0.8662953	0.7430718	0.4562643	0.3423405	0.1232901	1.530046	1.060777	0.5922046	1.653444	1.128589	1.085741	0.2401534	0.6736764	0.3399787	0.8913738	1.466798	1.328617
AP005136.3	0.4602081	0.2176602	0.09624287	0.0354222	0.260765	0.1168311	0.115217	0.06669158	0.2504475	0.2467503	0.319392703	0.1509486	0.1250996	0.2071929	0.07671585	0.2411963	0.2616005	0.335738796	0.2226187	0.176481806	0.3726008	0.3716746	0.02275991	0.169689	0.4204847	0.114209717	0.1378199	0.026639354	0.4212723	0.3310561	0.216830239	0.1421748	0.1492687	0.2410098	0.1905879	0.1966255	0.04855714	0.3730383	0.2166274	0.08245735	0.2477391	0.4270577	0.3880194	0.04904309	0.2321583	0.08926582	0.1592784	0.3964542	0.233217
DBH-AS1	0.3385402	0.6137784	0.08849822	0.07817228	0.202482	0.2864792	0.2731039	0.09157855	0.2739908	0.473957	0.6541828	0.1151541	0.2621355	0.1719566	0.2257361	0.4337174	0.1131998	0.23783024	0.5913688	0.278881773	0.6943717	0.3265764	0.06139005	0.1856406	0.3505612	0.373401881	0.4355742	0.130643678	0.4311625	0.3173307	0.401717693	0.3544344	0.6161318	0.4629307	0.3364826	0.6557125	0.1905056	0.5347593	0.3187126	0.1941044	0.2591898	0.4986571	0.3669897	0.04810304	0.2403587	0.05107362	0.4909941	0.5638398	0.4036708
AL109615.3	0.2968385	1.848018	0.07695028	0.008091875	0.8141146	0.06227429	0.03509367	0	0.3168688	58.848	0.300433058	0.03065139	0.2234268	0.4587496	0.2716379	0.6832285	0.1546735	0.54539682	0.1101862	0.223975772	0.4766563	0.5518866	0.462737	89.28814	0.4674718	0.234811398	21.94063	0.06694066	0.4518897	14.42408	0.044029214	0.4980039	2.88137	0.4404517	0.2612283	3.539482	0	4.582061	2.80836	0.1431583	77.09571	2.880266	0.3165694	0	0.2592793	0.01359463	29.37884	0.5433978	0.5766374
AC138150.2	0.1967911	0.4874654	0.1961085	0.187272	0.06701657	0.1973109	0.1522838	0.1527884	0.2631183	0.3351924	0.215211517	0.1995108	0.2054297	0.2668279	0.4055855	0.2833711	0.2983036	0.394444907	0.318758	0.120948798	0.2708593	0.2865609	0.05013681	0.1725233	0.2593548	0.301905065	0.276611	0.076287458	0.3147138	0.2718184	0.254744417	0.3288501	0.1863299	0.2566064	0.341468	0.2338943	0.1140953	0.4235171	0.2564944	0.2325013	0.196464	0.6898809	0.3296896	0.0756244	0.3750349	0.1900851	0.2907187	0.2707328	0.2357176
LINC00893	0.6224767	3.014565	0.5147385	0.340236	0.6957472	0.3343874	0.5253923	1.079286	0.7906479	1.358604	0.721839604	0.4491229	1.085745	0.4685367	0.7647798	1.694255	0.6897649	0.879497772	0.7397613	0.216886106	0.1897896	1.46496	0.1159309	0.7066657	1.81951	0.659309712	0.3521172	0.554396455	2.649611	1.287707	0.399708056	2.369129	0.4996401	1.005478	0.3513326	0.257539	0.4287103	1.135899	1.548733	1.252825	1.576768	1.136473	1.90383	0.342594	0.5556023	0.5845995	1.649107	2.105943	0.7506888
STAG3L5P-PVRIG2P-PILRB	0.5838678	1.485093	0.7800638	0.3454964	0.8537755	0.2781955	0.5434279	0.5607019	0.6986937	1.689224	1.285330994	0.6405322	0.9030268	1.029056	0.7640692	1.126573	0.6849269	0.999316823	0.9582477	0.727328761	0.5374556	0.8467287	0.1875994	1.248042	1.825353	0.669424094	0.5175045	0.347661717	2.415549	1.327161	0.503072405	1.292324	0.5707469	1.169846	0.3874955	0.4213801	0.409128	2.89739	1.242451	0.6796576	1.756118	1.855004	1.172697	0.4850873	0.694556	0.4046772	1.000273	2.227542	1.119457
MIR924HG	0.1173874	0.2667355	0.08618874	0.06678269	0.1392949	0.05139532	0.521334	0.2917074	0.1452853	0.2713706	0.318791656	0.08221448	0.1672423	0.2584154	0.3398923	0.127326	0.05222164	0.147695302	0.4197106	0.06654544	0.03512385	0.2102193	0	0.3199205	0.2166861	0.035887249	0.08661221	0.060268906	0.7251748	0.1872455	0.281616046	0.2055027	0.1594721	0.1817536	0.1293559	0.2224229	0.04272167	0.2542707	0.1378401	0.1616781	0.06850374	0.09968482	0.1567599	0.7212084	0.3793365	0.02804932	0.1029576	0.5082651	0.4190007
AC024361.3	0.2131948	0.6856624	0.1894872	0.2231705	0.4107245	0.3680355	0.06049179	0.1680708	0.1820647	0.1295501	0.11836882	0.4226763	0.3940825	0.05020683	0.3020831	0.4558828	0.2908521	0.235028359	0.3506411	0.061771576	0.4108119	0.4878461	0.03584857	0.08223782	0.220765	0.119925919	0	0.041958983	0.6923849	0.1896139	0.151788402	0.7464532	0.4702188	0.3163404	0.04002537	0.12388	0.2549371	0.768352	0.6397582	0.2078024	0.5723045	0.1921851	1.309628	0.1544931	0.2437778	0.3749343	0.5017509	0.6244452	0.5185897
LINC01906	0	0.03813052	0.07587082	0	0	0.08186761	0.04036827	0	0	0.04322662	0.197479044	0	0	0.03350476	0	0.06760587	0	0	0	0	0	0	0	0	0	0	0	0	0	0	0	0.07472012	0	0	0	0	0	0.422263	0	0	0.06943975	0.213753	0	0	0	0	0	0.1250142	0
AC092667.1	0.2196253	0.3016676	0.1171215	0.05747547	0.2115565	0.1974668	0.1090536	0.1298552	0.6173726	0.3503262	0.510620021	0.09524926	0.2491173	0.4978164	0.3034148	0.8870852	0.3308358	0.363176073	0.459047	0.278402058	0.3703026	0.2010243	0	0.6089129	0.5060179	0.138986071	0.1552946	0.081046064	0.6241102	0.5371661	0.175912545	0.3508417	0.4188057	0.3747643	0.2577039	0.3030892	0.06565666	1.321152	0.4613384	0.1471733	0.1875894	0.2062312	0.4497098	0.03978825	0.4080874	0.04224535	0.2584425	0.5869929	0.7067439
AC011477.2	3.417571	3.824312	1.753626	1.383048	2.09286	2.534239	3.19901	1.909564	2.657784	2.622665	2.445211982	1.266062	2.545846	3.111453	2.745733	4.143669	2.082876	1.942045749	4.249457	1.173966507	2.764134	4.716371	2.103146	4.111177	2.663313	1.337784045	1.63427	1.144137138	4.052513	1.997651	1.818635982	4.379254	4.662517	4.07773	2.778138	2.098428	1.895897	4.033428	2.607927	2.360981	2.020559	2.593784	3.679307	2.234016	2.014343	2.672105	4.442123	3.302277	5.427819
AC012254.1	0.5679509	1.617306	0.1261985	0.09289473	0	0.3063895	0.1007188	0.06995947	0.2020919	0.5392521	0.492710214	0.703756	0.2982488	0.2507831	0.1005937	1.01206	0.4035573	0.880474992	0.4865146	0	0.6840018	0.5685847	0.05968787	0.205389	0.9556916	0.099838328	0.08031839	0.279446828	1.056752	0.7103412	0	1.304987	0.4567	0.9480722	0.06664224	0	0.1697881	0.6772797	0.2130395	0.4324888	1.386017	0.2133255	0.7268434	0	0	0.1560664	0.4773802	1.247641	0.8634518
PIK3CD-AS2	1.345784	3.910795	0.2956726	0.178073	1.262354	0.5438224	0.6006661	0.1788101	0.6026168	1.630965	1.951951009	0.2061053	1.397545	4.18417	2.528233	2.604698	1.151793	1.375253803	2.922196	1.380091478	5.577742	1.141841	0.1144176	1.195733	3.429122	1.807509662	1.693615	0.193440296	3.028354	1.64746	0.296060127	1.350055	2.946004	1.682769	1.831065	4.041732	0.1988998	2.724827	1.66378	1.013286	0.9225356	5.452409	1.548122	0.383518	1.901934	0.04986147	1.728533	2.524514	2.896564
AC034206.1	0.6723207	0.9223976	0.355689	0.4608081	0.2826914	0.2302815	0.2271	0.2050672	0.2961887	0.09727209	0.57769856	0.05950586	0.3900435	0.7728003	0.4536355	0.4563968	0.1637887	0.198528747	0.3510364	0.278285478	0.02203259	0.5677605	0.04037511	0.3241765	0.2652166	0.38269483	0.2716518	0.267790083	1.581284	0.7474465	0.484370995	0.4764004	0.2500854	0.1662659	0.586031	0.1627758	0.4211205	0.2714888	0.4163116	0.5070894	0.5078418	0.04810045	0.163888	0.1450006	0.4881052	0.4222766	0.3767374	0.8908376	0.2595872
LINC02356	0.3217852	0.7007159	0.4647535	0.2105263	0.2583026	0	0.2853225	0.03963709	0.2862491	0.7943657	0.279155929	0.2492054	0.2365713	0.8051582	0.9688908	0.7167562	0.5030175	0.387996534	0.3859039	0.640989472	0.2214494	0.2301031	0.3043574	0.7369953	0.4998169	1.131312496	0.819111	0.158326815	0.7620156	0.5366128	0.357971232	0.2816645	0.4066127	0.3581009	0.9061834	0.2921532	0.1923945	0.4263643	0.3218727	0.04900723	1.079759	1.6921	0.3294474	0.2914799	0.229966	0.3094801	0.6085583	0.2356263	0.3669059
MRPS9-AS1	0.3264086	0.3124324	0.1243335	0.1220292	0.1122917	0.06708035	0.2315375	0.4135535	0.1991053	0.4250263	0.420704945	0.2311185	0.1763047	0.5490599	0.3303569	0.3600651	0.05301245	0.610436958	0.5751896	0.067553152	0.1283607	0.2667533	0.1568154	0.1798699	0.531141	0.163938141	0.2637714	0.091772357	0.567892	0.1814409	0.0414988	0.5510149	0.5356557	0.2075692	0.1313148	0.06773732	0.08363947	0.4201334	0.4197822	0.113626	0.4267295	0	0.4774013	0.3379061	0.1332972	0.1793867	0.3919377	0.8536135	0.2599335
ARIH2OS	0.7996806	1.178777	0.631782	0.6510769	0.8130956	0.7285858	0.8319703	0.8055408	0.5564482	1.201338	1.122318636	0.5394875	0.7540208	1.904152	0.6420872	1.066104	0.77782	1.17543595	1.08385	0.502019688	1.528701	0.7827824	0.2838722	0.8997013	1.52734	1.299522665	0.9549746	0.620798649	1.887702	1.076723	0.885653982	0.9644101	0.9063777	0.8306014	0.9174777	1.290739	0.8500031	1.714155	1.004316	0.9526662	1.116707	1.788837	0.9278852	1.271668	0.5757305	0.5078506	1.07545	1.665604	0.972599
AL355297.2	0.3183581	0.469279	0.4810255	0.3332546	0.4088826	0.3205869	0.5871501	0.3764635	0.2718724	0.1450903	0.132567771	0.2761374	0.1604926	0.4498352	0.04510927	0.3781987	0.2171609	0.175480815	0.1745344	0.322846512	0.4381818	0.2549707	0	0.09210267	0.09889875	0.313393854	0.1080516	0.501249916	0.30156	0	0.453323211	0.3343977	0.2925689	0.2834297	0.3884974	0.27748	0.3426218	0.3374588	0.477667	0.2715176	0.1942289	0.3826467	0.3259387	0.2307005	0.06067115	0.2799397	0.4281436	0.372987	0.1935991
AC020558.2	0.982305	1.172741	0.8254491	1.7761	0.6021376	1.361731	0.4560853	0.7743941	1.499801	1.302345	1.313893905	0.4204831	0.8703613	0.6309009	0.8857304	0.9759906	0.5076192	1.845859521	0.783319	0.232867187	0.4178987	0.7356352	0.07507908	0.3789146	0.7952538	0.904196176	1.313382	0.562408711	1.184239	0.8935109	0.540423991	1.047429	0.8042516	1.272047	0.7879712	0.3891701	2.178414	0.5868811	0.964707	1.044501	1.351149	0.4561678	0.8776977	0.4206293	0.4424797	1.020812	0.4803826	1.360112	0.8507806
AC100830.2	0.3549693	1.744154	0.4206615	0.2322368	0.2849401	0.3404328	0.4196618	0.5829956	1.347279	0.6291275	1.067538798	0.8063871	1.491244	0.4179718	0.08382805	0.983947	0.6725954	0.652203697	0.7297718	0.342832248	0.407144	1.624528	0.1492197	0.2852624	0.6738851	0.24959582	0.267728	0.523962803	1.60114	1.249674	0.315909612	1.760697	0.6524286	0.6144912	0.4998168	0.1718835	0.6367054	1.75591	0.9468421	0.2162444	0.7940725	0.08888563	0.4845623	0.1071796	0.5637361	1.040443	1.591267	1.386268	1.079315
AP003059.2	0.4234226	0.6808914	0.2258024	0.4432353	0	0.2030414	0.320378	0.250352	0.1607092	0.2572972	0.313453814	0.2098676	0.1660232	0.4653364	0.03999748	0.7377507	0.2888283	0.505684775	0.7350916	0.040894503	0.6993487	0.5813419	0.07119826	0.190553	0.3215356	0.277880038	0.2235502	0.194446103	0.6111707	0.1569121	0.200976294	0.7412592	0.4410054	0.2931966	0.2649791	0.123018	0.4388162	0.7480448	0.3388302	0.2063565	0.1033313	0.4241064	0.4624053	0.05113937	0.2151836	0.1241085	0.7117994	1.19886	0.6580315
RAB33B-AS1	0.4784097	0.9066235	0.4109304	0.2686169	0.3754302	0.3107295	0.7496297	0.4309799	0.3963582	0.7213531	0.688827959	0.201288	0.6344443	0.7630062	0.6753459	0.9776204	0.4870693	0.575618551	0.7315457	0.545669633	0.4127746	0.6045514	0.07954381	0.4923413	1.284706	0.39915248	0.335249	0.42686434	1.304424	1.041905	0.498846459	0.9343992	0.5348045	0.6171621	0.5127615	0.4019402	0.1942509	1.141004	1.087428	0.4001908	0.5597914	1.043294	0.9430505	0.6176908	0.7960629	0.2923547	0.7112088	1.111071	0.7797916
AC025034.1	0.4315232	0.867397	0.2212714	0.1303024	0.3330685	0.2268226	0.3414198	0.2698612	0.2716606	0.92029	0.564413805	0.1233938	0.5368827	0.4885702	0.3762709	0.699944	0.3490735	0.571774136	0.5573165	0.180332568	0.2055946	0.8165364	0.0488387	0.5521854	0.6874552	0.245073628	0.2722657	0.179656056	1.336311	0.7288389	0.17724911	0.9515643	0.510961	0.751119	0.3661234	0.5304177	0.1488499	1.187516	0.9545895	0.2123265	0.6986792	0.5485869	1.070512	0.01503396	0.2530388	0.2097912	0.6277647	1.434071	1.084992
AC004466.3	0.3900762	0.9409021	0.3698123	0.1361095	0.04174946	0.2244612	0.1475734	0.4356451	0.3701316	0.4345622	0.216575918	0	0.1747978	0.0612413	0.1105425	0.3707179	0.1773878	0.17917684	0.1069263	0	0.03579287	0.3272858	0	0.1504681	0.2423563	0.109712448	0.2353652	0.102361476	0.1759494	0.1734655	0.462871227	0.2959154	0.2867818	0.1543463	0.2196997	0.1133298	0.3109672	0.3032184	0.1300607	0.4435782	0.0951935	0.1562824	0.798729	0	0.04955922	0.2858359	0.2185807	0.4189272	0.07907068
DGCR5	0.08460214	0.1419023	0.032763195	0.017775935	0.05853694	0.033024984	0.0246823	0.046034135	0.04341393	0.2177063	0.170353527	0.01319084	0.071083585	0.2063475	0.1775097	0.095223435	0.04596943	0.058125869	0.1080058	0.0527064755	0.1871915	0.13433416	0.012290374	0.131069145	0.098546635	0.0770829475	0.046552005	0.025483498	0.3560336	0.38488775	0.0223412155	0.115497915	0.1974709	0.1360284	0.104252035	0.2357548	0.011494047	0.132038	0.1444605	0.093591765	0.09014366	0.11899705	0.1384294	0.0141050775	0.092796745	0.0085577885	0.12967175	0.1075	0.126890895
SGMS1-AS1	0.7545242	1.228644	0.5415763	0.5355284	0.5304199	0.6216599	0.6373993	0.6601651	0.7436069	0.7103192	0.583952847	0.4759702	0.6743016	0.8117134	0.9006454	1.207355	0.7122363	0.682135751	0.8649148	0.612791941	0.5019475	0.9012074	0.2412505	0.6008426	1.108048	0.458195224	0.6453925	0.628867862	1.127759	0.7333456	0.575861	1.129768	0.7406798	0.9940424	0.6943242	0.6161233	0.5632263	0.9670231	0.9651386	0.5669016	0.6514394	0.6715803	1.039351	0.4059362	0.8126515	0.5214779	0.6380443	0.9292016	0.6048334
AC084357.2	0.3614233	0.2767583	0.2753421	0.1351196	0.248675	0	0.2197502	0.2035185	0.07348795	0.3137467	0.430001642	0.3838669	0.3036715	0.1215918	0.2926361	0.3680217	0.1760977	0.142298989	0.2122973	0.523598343	0.2842605	0.5316636	0.04340936	0.04979126	0.3207916	0.435658158	0.4088936	0.203234057	0.6288113	0.4018091	0.091900978	0.4971379	0.2372468	0.4596714	0.04846708	0.07500369	0.1234823	0.4925671	0.1549378	0.2516298	0.1260016	0.6205833	0.7400587	0.09353855	0.7871806	0.2837571	0.2603892	0.5293024	0.1046608
AC087301.1	0.3980964	1.066942	0.3538275	0.173635	0.4260786	0.3181615	0.5020253	0.3051192	0.2518279	0.7391618	0.245587646	0.3288579	0.1858248	0.3125023	0.1253504	0.2627362	0.20115	0.060953617	0.3031243	0	0	0.7085167	0	0.1279682	0.1832143	0.124409131	0.1501278	0.13058263	0.6584127	0.4917557	0.236194103	0.5033327	0.4877971	0.4594327	0.1660866	0.0642555	0.1586805	0.5626415	0.3097147	0.2155707	0.3238358	0.1993696	0.9057239	0.2404028	0	0.4861882	0.520508	0.3886733	0.3138194
AL132657.1	0.4786103	0.748258	0.4962861	0.3914104	0.5122519	0.4876987	0.6790033	0.6681522	0.5392901	1.272393	0.692008728	0.5436317	0.5864443	0.375705	0.7911861	0.923931	0.9068702	0.57709035	0.7106393	0.491136086	0.7685414	0.456328	0.05029877	0.9423276	1.03251	0.420667112	0.5189109	0.490601876	1.241333	1.019841	0.532431931	1.152075	0.5131461	0.9468886	0.7113498	0.4924751	0.3815463	0.8244042	0.658268	0.4130511	0.8029946	0.8089591	1.061681	0.4696634	0.4180515	0.7452609	0.8716211	0.4672814	0.707416
AC084125.2	0.07833405	0.3499064	0.1366677	0.1328694	0.2282315	0.1585997	0.1893366	0.2372961	0.3922911	0.387856	0.221488041	0.2804095	0.3412737	0.1093183	0.1068833	0.3515533	0.1385321	0.275860575	0.2544907	0.067249481	0.1277836	0.1626519	0.4488177	0.1874548	0.321458	0.216241576	0.1411398	0.079939836	0.4279303	0.264487	0.216889313	0.3123619	0.1333119	0.3486984	0.09259649	0.09693468	0.2706063	0.4920527	0.4207972	0.2969273	0.3469292	0.2528173	0.2613904	0.3363871	0.1658725	0.0765344	0.2682459	0.4673769	0.1852522
AC093726.1	6.000935	4.346801	4.363872	2.218669	2.935208	3.648252	4.580981	3.588783	2.958977	3.135838	3.704280324	2.941452	3.456341	4.722257	4.617072	6.165543	3.486601	3.921349334	4.36499	3.887568172	2.25261	5.921176	0.6693967	2.772644	3.297857	3.58712995	3.486302	3.337111657	5.766099	4.032397	2.991791968	6.220676	3.699128	4.244283	5.134843	2.934334	3.17361	5.26695	4.837449	2.748527	3.454249	5.870328	6.46083	3.125237	4.046256	4.132599	5.948662	4.966382	4.527966
AL050343.2	0.3434557	0.439329	0.201196	0.2247041	0.3258248	0.2582723	0.2990004	0.2999911	0.4555121	0.4387538	0.346711971	0.232135	0.4984477	0.3033111	0.3539304	0.4636521	0.3372221	0.462530385	0.4065432	0.339251263	0.06446259	0.7144707	0.1903187	0.3763771	0.476896	0.186613697	0.2031141	0.276527922	0.507013	0.7636677	0.347344269	0.8677365	0.2223781	0.5327875	0.2637846	0.2267841	0.1493463	0.8356881	0.6714823	0.3233561	0.45718	0.1993696	0.8950683	0.07070671	0.2975188	0.3603512	0.5511261	0.3772418	0.5379762
AL513008.1	0.1763823	0.2363619	0.07838414	0	0	0.1268694	0	0	0.3765687	0.2679514	0.367237427	0	0.07409908	0.2076879	0	0.2095362	0	0	0	0	0	0	0	0	0	0	0	0	0.954717	0.2941371	0.15697372	0.5403672	0.3241881	0	0.1655708	0	0	0.4674118	0.1764302	0	0.10761	0.1325003	0.3611644	0	0	0.09693565	0	0.2583109	0.2681527
MCM3AP-AS1	0.6217214	1.1709	0.4414042	0.3200318	0.4166382	0.3599053	0.4582342	0.3882038	0.6590241	0.6750401	0.562356957	0.3724678	0.4910026	0.5166253	0.4497284	1.108985	0.382066	0.427084078	0.985184	0.270479091	0.4034499	0.8437718	0.120867	0.399705	0.8661302	0.338702019	0.2830418	0.246192472	1.202592	0.6953445	0.352256872	1.009964	0.7738207	0.739675	0.4223742	0.3580058	0.3170271	0.8589069	0.8086442	0.3935335	0.6469904	0.325388	0.9328063	0.3280921	0.4518784	0.4371091	0.765817	0.967927	0.7361007
AC009237.14	2.814813	3.581016	1.55175	1.410321	1.687475	2.345014	1.579655	2.273463	2.446909	4.086679	2.955024874	1.7329	2.185412	3.031214	2.360228	3.16401	2.450712	2.479519703	4.41953	1.57436139	3.089594	2.445964	0.07489068	4.054521	1.94625	2.192184111	2.650406	1.200885053	2.965223	2.75303	1.315959741	2.869303	3.282608	1.890064	2.215834	3.493742	2.06643	4.069532	1.782011	2.897729	3.021588	1.699645	2.845359	1.90422	2.342653	1.654656	3.548905	3.261296	3.692511
AC008906.1	0.9929212	1.406601	1.071615	0.5196908	0.888125	0.6937891	0.9860585	0.8945866	0.7671819	0.7757473	0.925369833	0.3866791	0.7270001	0.4008521	0.3014795	0.9099439	1.048201	0.508210673	0.5249108	0.246592626	0.7418887	0.68162	0.1192565	0.3009362	0.8959838	0.418902075	0.2407144	0.670002386	1.170864	1.308876	0.403960344	1.080195	0.6387413	0.8629362	0.5192902	0.4121082	0.8820162	0.7818525	0.7519875	0.8813957	0.8480876	0.2344236	0.8422961	0.3340662	0.8109691	1.075782	1.001497	1.142529	0.9776011
NRAV	5.60183	8.497651	4.016311	3.186079	5.455981	5.050081	2.585523	2.35529	4.273589	5.718739	7.692603453	4.331376	4.079152	8.662857	5.979529	8.003489	8.007459	7.328285628	8.711707	4.241669898	10.38313	6.691242	1.789694	8.744247	6.125584	3.781356971	5.551729	2.498998465	7.600572	8.561128	3.868687942	6.086735	8.593799	5.940344	5.118236	7.45401	4.197812	8.083495	5.536112	5.915154	4.957874	6.441286	6.438739	1.353135	5.152803	2.536797	6.127341	10.16183	8.084925
AL590226.1	0.7137624	0.3757602	0.9515863	0.7004629	0.5729496	2.236955	0.3254827	1.004804	0.4353864	0.8519603	0.849195343	1.32665	0.9638202	0.5703027	0.6140367	0.8782087	1.622923	0.77280869	0.2795057	0.849386898	0.2105161	1.108295	0.235751	0.2704104	0.4487435	1.433943667	2.451369	1.279334672	0.2759595	0.6234792	1.04357933	1.026407	0.3748243	0.7943154	1.363953	0.5554582	1.615578	0.4593559	1.325919	0.8696363	0.6220904	1.646858	0.8351522	1.200719	2.477605	0.6444394	1.199878	0.4479862	0.3875457
Z93930.3	0.1326988	1.193959	0.1684893	0.024805	0.2130393	0.1636259	0.2958363	0.1494461	0.4317049	0.5759702	0.368381469	0.0469797	0.0796392	0.3571455	0.2417471	0.6530871	0.2155179	0.104491914	0.3377671	0.082389592	0	0.30365	0.01593802	0.3107799	0.3926021	0.159954597	0.5576176	0.111927969	0.3078293	0.3793544	0.101226044	0.2654942	0.2264772	0.0843856	0.2135399	0.4406091	0.06800592	0.3416038	0.2465076	0.1385812	0.7864585	0.5981089	0.4269841	0.03434326	0.252891	0.1666931	0.2230748	0.58301	0.134494
AC025165.5	1.621313	1.316757	1.441021	1.18931	1.774713	1.272206	1.428883	1.428238	1.923019	1.306147	1.227513337	1.948113	1.444804	1.012389	0.9746099	2.042797	1.787382	1.387907522	1.548766	0.67617433	0.8452816	2.473329	5.473109	1.658273	1.322757	1.174568562	1.250632	1.015291245	1.728566	1.037792	1.268010901	2.23626	1.625428	2.150567	1.12992	1.32035	1.410005	1.588392	1.646326	1.107411	1.528696	2.288267	1.458717	0.6675545	1.123571	1.809074	1.156284	1.870743	1.742838
AC026333.4	0.2088055	0.4896688	0.09279299	0.1024574	0.08380591	0.1126432	0.1110869	0.128602	0.148597	0.1586036	0.32605823	0.2587338	0.1754405	0.06146645	0.2588808	0.4340943	0.1186933	0.359671157	0.2146388	0.189061902	0.07184893	0.2687638	0	0.2013617	0.2162198	0.256936873	0.6791628	0.154106707	0.4591504	0.2031204	0.139371888	0.2284641	0.09594539	0.348556	0.3430115	0.1516619	0.03121105	0.2489999	0.3916167	0.1590032	0.03184783	0.8234992	0.4275549	0.04728511	0.2487071	0.1147547	0.2632611	0.993832	0.2645379
AC139149.1	0.2818983	0.6759901	0.1714295	0.01941374	0.2858333	0.1067187	0.1052443	0.01462058	0.2534067	0.5860211	0.597224502	0.05515329	0.3116497	0.3319317	0.504545	0.7402736	0.2867491	0.265788341	0.7727295	0.107470924	0.2450522	0.3395042	0.02494791	0.429235	0.8603606	0.187783689	0.18464	0.087600887	0.8231566	0.3958711	0.184858289	0.7921998	0.5181251	0.5723877	0.2646191	0.5388196	0.07096682	0.5976229	0.4897459	0.4157677	0.3077625	0.08916427	0.5468414	0.02687889	0.4241275	0.01630788	0.5736543	0.5649369	0.7368363
FRMD6-AS1	0.2675408	0.6487492	0.07360162	0.02500531	0.1840797	0.1557835	0.05422279	0.08160369	0.7343849	0.3193418	0.33598902	0.0394659	0.3532422	0.3825314	0.3790878	0.6205242	0.0506936	0.359897061	0.881794	0.156881513	0.5874271	0.2696614	0.05355574	0.2395744	0.5870625	0.134371908	0.1873735	0.150442438	0.6033906	0.4461542	0.056690823	0.4516394	0.5444223	0.3497201	0.2571213	0.2776045	0.1066413	0.4861586	0.4205355	0.3725341	0.3264509	0.229691	0.7434737	0.05770099	0.6069837	0.0210049	0.3640854	0.6157046	0.45839
AC245052.4	0.05122212	0.4484509	0.1001575	0.0983013	0.1425386	0.08351165	0.07266871	0.09085646	0.08748565	0.2334425	0.208554588	0.09308942	0.1405887	0.1407313	0.2032195	0.3691576	0.06211559	0.169403558	0.238694	0.064311966	0.1410022	0.1406517	0.02583891	0.1679467	0.2121637	0.144066851	0.084993	0.067207029	0.2264238	0.1746336	0.091171605	0.2062441	0.1474947	0.1672085	0.09937034	0.203383	0.05716772	0.3076734	0.1707868	0.183064	0.2708367	0.2667851	0.1538293	0.09898259	0.07158554	0.05254761	0.2698036	0.305059	0.2595755
HPN-AS1	0.07579416	0.08464027	0.04491048	0.01652931	0	0.01817257	0	0.03734491	0.2157564	0.1343333	0.175341713	0	0.08491069	0.05949777	0.03579846	0.1800818	0.05744587	0.069630288	0.1558232	0.036601308	0.1738693	0.05781237	0.01062062	0.1096382	0.2223755	0.053294481	0.1143322	0.012430909	0.1196581	0.08426348	0.06745401	0.07740136	0.03482715	0.09372007	0.01185805	0.09175273	0.0151057	0.200854	0.03790738	0.04617318	0.1387251	0.1518331	0.05173263	0.02288532	0.09629656	0.01388491	0.08494309	0.1295001	0.2048521
AC093484.4	0.8407168	0.9388387	0.4981518	0.5500346	0.5248896	0.3359534	0.1987872	0.3682077	0.797731	0.4966796	0.972454371	0.2314987	0.3531894	0.7699481	0.3309002	0.832286	0.3716975	0.64362207	0.5121206	0.202992779	0.06428589	0.2671921	0	0.4504144	0.4836496	0.459781773	0.3170463	0.73538639	0.5056232	0.4673297	0.249402326	0.7358948	0.5150752	0.4158211	0.1753743	0.2713949	0.3909595	0.2475438	0.6540685	0.3983449	0.3419451	0.07017287	1.05201	0.08461546	0.1780219	0.4107011	0.6281318	1.094422	0.1893535
AC009961.1	0.1042494	0.2584449	0.09265673	0.2250753	0.1673657	0.1199763	0.192268	0.2208706	0.1038651	0.2138004	0.122996676	0.09042386	0.1313871	0.1964038	0.1551004	0.1238448	0.2251861	0.179571503	0.1357383	0.045308227	0.0502204	0.1371664	0.06573554	0.2664125	0.1295414	0.161266021	0.2005011	0.061552165	0.1269626	0.2433866	0.037111261	0.2326912	0.1149654	0.2010922	0.1272172	0.1438672	0.2742539	0.1933822	0.1303472	0.1143142	0.1272042	0.1331327	0.2561563	0.09443135	0.1688725	0.1145862	0.2015371	0.1984745	0.2218856
AC126773.4	0.3292224	0.4072394	0.1200461	0.01104575	0.1490769	0.03643157	0.03592824	0	0.04805989	0.6155553	0.492124352	0.01046011	0.3617286	0.2981963	0.3947195	0.2607368	0.1343591	0.221020278	0.5437856	0.3913424	0.2091393	0.2704327	0	0.2767826	0.8741348	0.296784565	0.1528055	0.074762826	0.3426935	0.3566252	0.045076282	0.2216726	0.442193	0.2880917	0.1743317	0.8951838	0	0.483196	0.3884192	0.2674128	0.2781099	0.6468253	0.241993	0	0.2574015	0	0.184481	0.5810459	0.2652299
AL353801.3	0.157182	0.2457379	0.1862708	0.5827344	0.1261727	0.1507451	0.1486625	0.258153	0.3355769	0.1193916	0.109087132	0.03246107	0.04402196	0.09253989	0.259836	0.1244846	0	0.072199671	0.1436205	0	0.03605703	0.1198913	0.02202504	0	0.2983993	0	0.05927556	0.103116911	0.1417984	0.08737284	0.09325745	0.3439607	0.168524	0.0777427	0.09836493	0.07611076	0.1253049	0.08330624	0	0	0.09589604	0.1574358	0.1609247	0.2847576	0.04992497	0.1727672	0.3082713	0.2685575	0.132757
AL157871.2	0.308669	0.3446944	0.1600343	0.03365751	0.04129567	0.4440428	0.109477	0.5069527	0.2562759	0.156305	0.28562911	0.8605712	0.6267547	0.03028781	0.4738107	0.3972457	0.526379	0.425350237	0.07050936	0.07452875	0.1062115	0.08828955	0.04325208	0.04961086	0.1331789	0.072346614	0	0.329058765	0.06961478	0.17158	0.366272014	0.2476683	0.4964131	0.2671701	0.07243722	0	0.7074505	0.1908598	0.3344823	0.06267953	0.4080214	0.03864593	0.2633491	0	0.1470616	0.5937309	0.2594457	0.2636923	0.1824928
AC100814.1	1.754904	0.9162343	0.8507762	0.3280392	1.317219	0.7868752	1.713675	1.145404	0.583893	1.038688	0.506154955	0.7624964	1.072355	1.529656	0.4843997	1.651569	0.8291385	1.381876213	1.718029	1.683895151	0.2509523	1.277718	0.9197489	0.4395697	0.5192052	2.051252963	1.46971	0.829818029	1.912116	0.6081037	1.054722302	1.5361	1.696524	1.183611	1.240851	0.4966135	0.5723195	1.521977	1.732584	1.166262	0.6674241	1.883291	2.660037	2.105743	1.99796	0.8016252	1.494208	2.002635	1.409057
MIR762HG	0.5945492	0.8072116	0.5075751	0.3275627	0.3516616	0.483921	0.2108714	0.2929432	0.5789959	0.6417546	0.716669403	0.2520338	0.4140975	0.8474581	0.5431504	0.8178261	0.5780985	0.582132226	0.7827121	0.543998278	0.7752559	0.411726	0.3420131	0.4300154	0.6966686	0.726096929	0.4071235	0.446499064	0.635163	0.4609499	0.584824407	0.4930293	0.6110902	0.4759224	0.4920143	0.8068579	0.3835434	0.66339	0.5086342	0.7815775	0.4104597	0.9990451	0.4965762	0.2692776	0.4472617	0.3009545	0.6706994	0.7103193	0.5233041
DTX2P1-UPK3BP1-PMS2P11	0.2501986	0.5401731	0.2409075	0.1273153	0.3235737	0.389923	0.1676182	0.1643688	0.2769737	0.707389	0.530573897	0.2066831	0.3795628	0.4419086	0.1969528	0.5201482	0.442471	0.430971606	0.2952903	0.342328823	0.2391448	0.3180671	0.07011791	0.3552167	0.2590828	0.28343725	0.2751976	0.273565177	0.4608274	0.5176794	0.358742193	0.4075898	0.4215398	0.5362458	0.1304792	0.1716311	0.3490505	0.4346495	0.4171111	0.4403214	0.5596987	0.1775102	0.5834671	0.163681	0.264898	0.2215333	0.373866	0.4274836	0.3099354
AL513477.2	0.8499265	0.9379572	0.3110525	0.2943847	0.3210593	0.2876897	0.56743	0.6651076	0.4269546	0.9873631	0.485770634	0.06195035	0.5880962	0.9419084	0.6375655	0.7127182	0.3978733	0.620052811	1.096371	0.543220111	0.584911	1.001029	0.1050843	0.4098136	0.4141675	1.37101929	1.01812	0.172194348	0.9809801	0.4724491	0.311460181	0.5470267	0.2986469	0.4821963	1.079417	1.198342	0.2690305	0.6094458	0.9001668	0.4263974	0.4575322	1.727636	1.535585	0.2264357	1.000433	0.2747648	0.9245038	0.8786207	0.4053764
IQCH-AS1	1.480621	1.955849	1.40408	0.797581	1.269787	1.058922	1.026339	0.9539928	1.233805	1.582832	1.905848779	0.718705	1.201501	1.514931	1.285065	1.944341	1.539416	1.113164065	2.627699	1.31388473	1.422464	2.068063	1.938171	1.614962	2.061732	0.934315902	0.9783285	0.965112709	2.582944	1.561653	0.792120359	1.805559	1.727017	1.539749	1.100805	1.139762	1.049196	2.289346	1.751067	1.218061	1.464357	1.565401	2.15505	0.9437917	1.543491	0.7650314	1.850805	2.434	2.332209
AC097634.1	0.2705076	1.164612	0.1790412	0.05271691	0.184801	0.1655936	0.1633058	0.1588054	0.1884115	0.2797903	0.119832237	0.142634	0.2321191	0.1287631	0.3996019	0.5948467	0.1112359	0.245865196	0.4733016	0.08338036	0.1901215	0.4872924	0.009677806	0.1165564	0.1251568	0.178065927	0.2604569	0.067964368	0.2959545	0.1599651	0.174153657	0.5088257	0.5500817	0.4184618	0.3673832	0.1588546	0.07570609	0.2501326	0.3281516	0.09116099	0.1545013	0.6744787	1.378852	0.03128063	0.07677963	0.1455017	0.5901944	0.6574519	0.1750004
AL157871.5	0.1065574	0.5711709	0.1894161	0.1742865	0.171071	0	0.3023455	0.2100097	0.1137478	0.202346	0.221858258	0.1320368	0.2462091	0	0.1509849	0.3164665	0.1514286	0.403803415	0.1825571	0	0.1833294	0.2438315	0	0.2055174	0.3310232	0.037462787	0	0.209716194	0.2523373	0.2073124	0.331912538	0.5829478	0.2448137	0.1976386	0.05001294	0	0.03185518	0.3953269	0.2398193	0.1947417	0.4875765	0	0.7091155	0.04826098	0.101536	0.351369	0.2239119	0.5071713	0.2429977
AL022157.1	0.3629761	0.7725302	0.3036354	0.3352592	0.3427851	0.3685889	0.3634965	0.2945662	0.1823385	0.2594897	0.38527716	0.2381129	0.3946751	0.4525409	0.3025373	0.6594876	0.1699188	0.470763571	0.7901289	0.494915727	0.176327	0.4885797	0.01795124	0.3912171	0.7517297	0.420371907	0.3140268	0.126066238	0.8956753	0.3560607	0.228024983	0.61675	0.235463	0.728677	0.4008556	0.4342319	0.1531923	0.8374052	0.4057895	0.4162298	0.7294829	0.5132644	0.3934791	0.8123084	0.6103609	0.3754981	0.8255446	0.6566534	0.7574139
AC090739.1	0.2206024	0.5106151	0.1782464	0.3148974	0.3863595	0.3173526	0.1991615	0.4150138	0.2283524	0.6397907	1.00212247	0.6461037	0.5729073	0.2833707	0.2841629	0.810029	0.2279984	0.663257997	0.549734	0.290535804	0.1104119	0.8948669	0.3709416	0.3481169	0.7683744	0.084608752	0.2041993	0.513108583	1.384036	0.758054	0.24987201	0.9128237	0.3501736	0.8629659	0.1882549	0.3495935	0.3357392	1.38177	0.4413247	0.122172	0.7830607	0.4218301	0.9034212	0.07266413	0.7261686	0.4408655	0.5394126	0.969213	1.260217
AC087500.1	0.7844984	2.2068	0.5013364	0.4072098	0.6869789	0.5969233	0.689855	0.6133433	0.9504777	1.260717	1.709861931	0.4659572	0.9151744	1.183299	0.8911037	1.802298	0.7665745	1.232933017	1.208511	0.648093839	0.6782014	0.9940032	0.2289398	1.006625	1.631423	0.656471197	0.7481713	0.497645037	2.570597	1.665031	0.657784399	1.566325	0.8758631	0.9235406	0.6451212	0.6686973	0.4186556	2.645892	1.543482	0.6161484	1.218303	1.373466	1.447049	0.3171341	0.8525544	0.5629793	1.493175	1.851523	1.373375
AL049840.2	2.568724	4.363772	2.121285	1.045396	2.094431	1.585777	1.420394	2.919961	1.986373	3.241658	2.049449895	2.105253	2.413181	1.821929	1.160696	3.724342	1.897064	2.299436113	2.287034	0.366273769	1.057878	3.922471	0.4506349	1.482389	1.843105	0.583101345	1.144137	1.492771519	3.845473	2.743325	1.65605039	5.143111	2.778863	3.211261	1.101211	0.4554177	2.164678	3.526829	3.15614	1.761991	3.899408	0.5621826	5.34261	0.5679602	1.117836	4.101745	3.655154	3.302755	3.12622
AC064836.2	1.329157	1.979048	1.275111	1.352702	1.490326	1.214025	1.346909	1.455323	2.282167	1.666634	1.786349069	1.019557	2.393081	2.707812	1.853435	3.233178	1.583048	2.296764878	1.821719	2.047824127	1.829425	1.955226	0.5676113	1.525921	2.643472	1.928526391	2.625564	2.865056635	2.398141	1.759141	2.32824915	1.975994	1.512316	1.62786	1.782408	2.666364	2.648997	2.504716	1.857105	1.439487	1.518853	6.561424	1.425607	2.025742	1.809317	0.9739657	1.631463	2.286416	2.287998
AL662844.4	0.7554668	1.924167	0.6759044	0.6153703	1.510042	1.173162	1.277617	1.543151	0.5839159	0.7828466	1.66667303	1.252279	2.400283	2.2445	0.8365083	3.23921	1.080703	1.123775927	1.110858	1.01472547	1.391003	1.156288	1.379677	1.046967	2.201816	0.914656985	1.732024	1.900395978	2.931474	1.446157	2.181757718	1.103583	1.006919	1.893026	1.108356	1.344543	0.9572269	1.272783	1.991771	1.07284	1.318621	3.044286	1.485445	1.151104	1.134623	0.5994094	1.059723	1.17232	1.734205
AL031775.2	1.051761	0.986592	0.9036433	0.4128654	0.9005514	0.7060828	0.5968523	0.6564098	0.5987907	1.224968	1.070580219	0.9991597	0.9131568	0.8669046	0.7451382	1.540996	0.8370076	0.77298216	0.9610164	0.457109664	0.5790492	1.403913	0.2947549	0.6761776	0.9801965	0.936754681	1.150239	0.758991385	1.613	0.7795239	0.49921519	1.595751	0.6765926	0.7803063	0.9543827	1.069497	0.4192299	1.709458	0.9468421	0.2990046	0.812788	1.211478	1.076805	0.2540553	1.403077	0.5009539	0.9429732	1.745671	0.9238579
AL163051.1	0.2347681	0.5033633	0.1502363	0.06143831	0.1959905	0.1756201	0.03996779	0.08328508	0.2806831	0.2425208	0.364970529	0.08145324	0.2682661	0.2764364	0.1729785	0.1450262	0.2241985	0.245870442	0.6435378	0.163253451	0.6721107	0.07520961	0.2526471	0.4075178	0.2625526	0.343359328	0.5312063	0.203301264	0.2922716	0.2192411	0.183862737	0.2054968	0.2589002	0.348351	0.158672	0.2728309	0.07860561	0.1891287	0.1690789	0.2402715	0.2864619	0.5502444	0.2692013	0.187139	0.2505494	0.09289667	0.2999412	0.2062899	0.2664975
AC073575.2	0.5208481	0.9710817	0.462929	0.2074204	0.218136	0.1303092	0.1606361	0.3347343	0.3867787	0.3784225	0.377194423	0.08418134	0.2473515	0.05332974	0.03208729	0.8608696	0.463415	0.43688286	0.2793385	0.065613827	0.374027	0.5441002	0.1713527	0.3494124	0.3986445	0.318463566	0.4611582	0.066853308	0.3677259	0.2769361	0.241844679	0.4360858	0.6659558	0.3360171	0.2763474	0.5263417	0.1083178	0.4320764	0.5436414	0.3035009	0.4421108	1.292882	0.5100655	0.123077	0.3884115	0.4231465	0.5710289	0.530629	0.367231
AC141002.1	0.30535	0.7501737	0.4523242	0.5327296	0.653626	0.2196341	0.5053991	0.05015016	0.5794748	1.005058	1.059591859	0	0.8551937	0.7190913	0.07211015	0.3627455	0.8678651	0.350647149	1.116019	0.294909461	0.2801851	0.873402	0.042787	0.7852385	1.001276	0.429412163	0.4030313	0.450720691	1.377325	0.7920969	0.63408381	1.470031	0.6547671	1.057189	0.668811	0.6653553	0.3042798	0.7012853	0.6108659	0.1240111	0.7451707	0.5352253	0.7294486	0.36879	0.2909606	0.3915645	0.769968	0.8198361	0.7737023
AL844908.2	0.2160683	0.4136333	0.2194756	0.6058352	1.13976	0.3552342	0.218954	0.3345888	0.5271961	1.359853	0.856887329	0.3824761	0.4927589	0.5088353	1.4433	0.3300195	0.3509193	0.595490332	0.7191954	0.357737998	0.9346609	0.4591056	0.02595125	1.250194	1.150665	0.651119529	2.723841	0.303746552	1.127759	0.617688	0.439526417	0.3782571	0.7942609	0.5954077	0.4925731	2.241958	0.6643883	0.6543765	0.432254	0.7897621	1.205233	2.318756	1.01126	0.2236791	0.4705971	0.1357099	0.9340047	0.5876572	0.8133966
AC010735.1	0.359813	1.446507	0.2952011	0.1991895	0.3110457	0.1990835	0.6282656	0.7773275	0.4727295	0.399446	0.096044876	0.342961	0.569754	0.2770184	0.09804451	0.3616848	0.6450623	0.419546238	0.2845114	0.220535364	0.2857151	1.029184	0.01163506	0.2535666	0.5732143	0.116769974	0.06262642	0.245128797	0.5805303	0.6000283	0.295587941	0.7631502	0.8012281	0.4928251	0.2338324	0.1608266	0.0661942	0.9975097	0.4014389	0.1854728	0.6416747	0.02079196	0.9634571	0.1504275	0.1054945	0.304223	0.325698	1.013354	0.8135186
AC011247.1	0.06093894	0.326646	0.05416243	0	0	0.1753302	0.08645393	0	0.1734694	0.09257547	0.169170889	0.1510206	0.102403	0.07175482	0	0.1447868	0.1385604	0.083974725	0.2505654	0.176565965	0.3355006	0.06972222	0.1537027	0.1762995	0.2524111	0	0.06894282	0.059967131	0.08246214	0.06774832	0	0.05334097	0.1120049	0.3616871	0.1716109	0.3540947	0.2186113	0.06459511	0.0609555	0.148494	0.3717858	0	0.12478	0.1103996	0.1161345	0.06698129	0.2048842	0	0.1235267
NUP153-AS1	0.3915103	0.1573936	0.2551807	0.3756772	0.7752047	0.3191557	0.5369202	0.2443437	0.5572386	0.4956361	0.634002114	0.2749047	0.2741257	0.3995319	0.2958637	0.3720808	0.2670599	0.287736925	0.5723701	0.529373324	0.4131314	0.3135577	0.296245	0.5285745	0.310816	0.477168478	0.8268069	0.57790015	0.4944697	0.3627151	0.511030255	0.3426961	0.5037133	0.5421981	0.3307611	0.7014362	0.3121105	0.3596665	0.3263472	0.5247107	0.3821739	0.9215348	0.3473884	0.4964937	0.4725435	0.2438538	0.6142759	0.5351403	0.5026221
AC010503.4	6.005586	9.900746	2.366221	0.18903	4.009041	2.850135	1.083313	0.02033706	9.693359	12.07047	10.112017773	0.4091605	3.72811	14.1187	9.35755	12.45461	5.677957	5.801579402	11.71029	5.650752462	14.45834	6.115591	0	17.81232	12.48041	4.179278838	8.101884	1.035740425	10.30501	10.76066	2.534623635	8.183265	8.591575	5.848895	7.381016	15.43953	0.4442131	10.95986	8.05091	4.450611	10.45053	24.43321	9.254576	0.07477646	8.023407	0.02268407	10.58146	11.69664	10.79315
AP002907.1	0.3475224	0.4790047	0.4412534	0.2078763	0.3825769	0.2142584	0.2394713	0.4109507	0.522895	0.6938629	0.702887299	0.1845514	0.4671869	0.4442778	0.2954499	0.436436	0.2822079	0.506256017	0.4899168	0.129461129	0.3143265	0.545296	0.1586111	0.4883374	0.3392988	0.153597427	0.2583668	0.381063857	0.8599129	0.5298582	0.265098975	1.155932	0.4927433	0.3241272	0.1677707	0.1298141	0.2612125	1.147218	0.2979573	0.06048794	0.7753944	0.3580288	0.6912637	0.19787	0.2649166	0.6657378	0.4005987	1.046972	1.076799
EIPR1-IT1	0.01977545	0.1060007	0.03515278	0.02587597	0.0317482	0.199139	0	0.1753859	0.0281465	0.0300419	0.054898074	0.07351211	0.08307766	0.02328534	0.4483283	0.1409554	0.0224823	0.109003403	0.08131163	0	0.1088741	0.09050293	0.04987844	0.07628188	0	0.027810119	0.2013553	0.058380257	0.08028	0.04397036	0.035198843	0.06923926	0.109041	0.05868599	0.07425319	0.1149082	0.1418842	0.1467335	0.03956165	0.07228225	0.07238949	0.02971107	0	0.03582605	0.0376871	0.1304176	0.06648749	0.1448052	0.08017194
AC245884.10	0.04213286	0.3952223	0.03744762	0	0.06764157	0.06061118	0	0.1245569	0.05996791	0.2560248	0.233927698	0.1044148	0.03540045	0.0496109	0	0.05005241	0.04789997	0	0	0	0	0.1446167	0.03542307	0.2437851	0.04362892	0.296256166	0	0.041460954	0	0.09368166	0	0.1475187	0.0774396	0.1250342	0.03955029	0	0.05038223	0.1786429	0.08428861	0.05133398	0	0.1266027	0.2588166	0	0.08029476	0.09262101	0.1416558	0.55533	0.1708114
LINC01534	0.9108176	1.63854	0.8095332	0.6856904	0.661021	0.6461642	0.9204533	0.7623	0.4084457	0.6634033	0.675419978	0.6338751	0.7128618	0.5582752	0.5834079	1.200598	0.7943482	0.601769668	1.043142	0.596491961	0.4636718	0.9992701	0.4930281	0.601608	0.9819192	0.456203255	0.5081655	0.699844869	1.468884	1.012593	0.866114227	1.397927	0.7682376	0.925671	0.5856084	0.6524926	1.059311	1.36223	0.8237027	0.6232703	0.8982319	0.7123347	1.251857	0.4746794	0.6420053	0.8091316	1.195548	1.443522	0.8725567
SLC30A6-DT	0.2592473	0.1336175	0.03544901	0.02609402	0	0.08606447	0.2263344	0.1965154	0.05676737	0.1817704	0.138401746	0.09884213	0.1508	0.1878525	0.2825665	0.1895243	0.181374	0.109921971	0.1366614	0.057780716	0.05489581	0.1368984	0.3353251	0.09615588	0.1445515	0.084133422	0.1353681	0.098120375	0.1349275	0.08868179	0.212972772	0.2269239	0.1832665	0.1183611	0.03743946	0.1448456	0.04769329	0.2325242	0.1595801	0.1214856	0.07299951	0.08988434	0.0816678	0.2528957	0.1900234	0.1534361	0.1676194	0.1752305	0.181907
AC018926.3	0.9792257	0.656108	0.932501	0.1830438	0.5053125	0.4527924	0.3969215	0.5858675	0.3982105	0.9031809	0.776686052	0.4333473	0.9109077	0.4117949	0.7928565	0.6647355	0.715668	0.67469348	0.6231221	0.202659457	0.2406762	0.440143	0.05880578	0.2023537	0.7604973	0.196725769	0.3956571	0.240902438	1.08846	0.8942445	0.248992798	1.163254	0.4499508	0.7264921	0.4596017	0.254015	0.627296	0.9638354	0.5247278	0.5539265	0.7254402	0.4728891	1.145763	0.1267148	0.333243	0.73036	0.8818599	1.229203	0.8506914
AP000593.3	0.0982614	0.1316757	0	0.06428701	0.03943808	0.03533904	0	0.04841486	0.2447479	0.2985479	0.37507352	0.06087854	0.1651204	0.3471046	0.208845	0.145914	0	0.169257015	0.1346753	0	0	0.1124241	0	0.1184481	0.2543763	0.138184537	0.1389591	0.096694404	0.3324166	0.2731031	0.043724514	0.215025	0.1806031	0.07290059	0.0230596	0	0.08812532	0.3124705	0.1228601	0.05986004	0.3896675	0	0.2012023	0.08900727	0	0.05400222	0.1238876	0.1798791	0.1991815
C6orf99	0.2479413	0.132902	0.1028393	0.1297714	0.291906	0.1188939	0.093801	0.06515434	0.2352641	0.9039849	0.206490893	0.1638547	0.1249937	0.4476532	0.02342111	0.5105463	0.1691276	0.296111108	0.317169	0.143678241	0.3412615	0.1134711	0.01389706	1.147691	0.1882799	0.04649049	0.3740088	0.048797467	0.2460425	0.4042816	0.088263454	0.1302166	0.4557127	0.2943181	0.1551624	1.056513	0.1778921	0.2628171	0.1653391	0.04027835	1.048791	0.3725125	0.3046142	0	0.1260039	0.09084191	0.5835264	0.1452435	0.2177895
TYMSOS	0.2473147	0.3314152	0.1680922	0.1332506	0.3970477	0.2092825	0.1031955	0.1433596	0.2484736	0.265206	0.525019081	0.07210615	0.2077963	0.4796398	0.4328826	0.2073893	0.1984708	0.100236224	0.5383563	0.463666565	0.5806807	0.2330265	0.03669336	0.3367032	0.2109029	0.49100817	0.2962563	0.20042293	0.5708983	0.1293882	0.129471153	0.1655428	0.7085803	0.2590361	0.1911868	0.7607956	0.08698162	0.3392567	0.1455188	0.1063497	0.3195225	0.4808567	0.1191547	0.05271127	1.081264	0.04797123	0.4157512	0.5539392	0.6930026
MRPL20-DT	0.904321	2.785982	0.986055	0.5001555	0.5986923	0.8315233	0.4232439	1.019764	1.141162	0.8072849	1.04818194	0.3696683	0.5561567	0.647678	1.294574	1.506239	0.6889356	0.603813009	2.72167	0.310642484	1.154867	0.9066635	0.1489257	1.087856	1.139165	1.009527412	0.9281704	0.394491583	1.236337	0.6529728	0.813109442	0.9302974	2.124784	1.148172	1.111433	1.990823	0.4905238	0.7708152	0.8392888	0.9541447	0.7849245	2.101039	1.75626	0.6755903	0.7106851	0.5123651	1.535892	1.529173	1.001597
EPS15-AS1	0.1491468	0.2798108	0.02651228	0.0390314	0.2394455	0	0.2115942	0.02939474	0.04245627	0.2718918	0.414042197	0.03696197	0.1503775	0.3512368	0.2958637	0.2480539	0.1356495	0.1644211	0.286185	0	0.1231696	0.1365149	0.1755526	0.2876596	0.2779969	0.125846632	0.5062083	0.088060975	0.4036487	0.4974378	0.159282158	0.1044407	0.1644778	0.1327832	0.3920132	0.1299959	0.07133954	0.4110474	0.1491873	0.1090308	0.5095652	0.627428	0.4275549	0.7565618	0.1136947	0.03278706	0.05014498	0.08736985	0.2418632
AL359091.3	0.4955942	0.9629787	0.4845316	0.3566639	0.4773865	0.4634164	0.5624786	0.2686053	0.4937672	0.8658149	0.963063595	0.3070489	0.7495258	1.0504	0.5266684	0.7653739	0.4789161	0.990256923	0.3396262	0.466682641	0.682126	0.7654842	0	0.4301339	0.692809	1.045427516	1.009236	0.78030528	1.140079	0.79891	0.793908974	0.9543659	0.7059437	0.9927457	0.8373894	0.6479376	0.7111544	1.339588	1.11539	0.3924855	0.4233038	2.494382	0.8625716	0.4489197	0.6139116	0.2723672	0.7081556	0.6169257	0.7283334
AL445933.2	0.1607408	0.143601	0.09524412	0	0.08601965	0.1541582	0	0.1055992	0.2287832	0.2441896	0.074371353	0	0.1800747	0	0.1518395	0.3819094	0.0609143	0.221503143	0.3671808	0.232867187	0	0.7969381	0	0.3100211	0.1664485	0	0.06061765	0	0.2175134	0.7743761	0	0.2813988	0.1969596	0.3975145	0.05029603	0	0	0.7383343	0.3751638	0.2611253	0.3268909	0	1.097122	0	0.1021107	0	0	0.3138721	0.1629154
AC009090.1	0.7535662	1.062968	0.4935135	0.103793	0.3820426	0.1711673	0.2813375	0.390835	0.6774029	0.2410065	0.550514206	0.09828994	0.1332956	0.1401023	0.2809879	1.460608	0.225451	0.163961823	0.3805142	0	0.4913022	0.9075574	0	0.1529899	0.2053484	0.334653613	0.4038355	0.078057773	0.4830255	0.3527455	0.070594327	0.8679083	0.2915882	0.4119494	0.5584545	0.05761457	0.2371342	0.5044914	0.2380329	0.5315505	0.3387612	0.9534101	0.9745386	0.1437045	0.07558473	0.5231276	0.6000589	0.2904193	0.3617815
NRIR	2.218102	0.2151063	0.1426704	0.267323	0.04685551	0.06297832	0.1035137	0.4170246	0.1661598	0.1773491	0.405106034	0.1446569	0.465918	0	0.06203104	0.8667864	0.1990827	0.623380718	0.200006	0.042281469	0.02008521	0.1168725	0	0.07036278	0.07555472	0.123130517	0.09905659	0.114880505	0.09873422	0	0.155844413	0.1660532	0.1341066	0.1948761	0.2602677	0.02119837	0.2268495	0.06187322	0.2189512	0.0533388	0.2136718	0.02192451	0.119522	0.1057476	0.2224817	0.2405957	0.3189076	0.1068552	0.05916079
TMEM75	0.01311665	0.04394257	0	0	0	0.009434627	0	0.01938831	0.01866899	0.05977853	0.018206382	0	0.01653111	0.02316703	0.0557563	0.007791069	0.02236807	0.063262252	0.01797744	0.028503374	0	0.007503592	0.005513891	0.0505962	0.0407472	0.00922294	0	0.006453737	0.04437339	0.1020762	0.023346669	0.02296249	0.03616233	0.02919391	0	0.009527028	0.01568481	0.06256626	0.05248085	0.007990555	0.05601687	0.009853372	0.05371591	0	0.03749561	0	0	0.06723241	0.04652935
AC092574.2	0.1319939	0.2779528	0.08379712	0.02467323	0.1513626	0.02712612	0.08025405	0.2043969	0.05367645	0.05729106	0.183212298	0.09346029	0.1109026	0.08881208	0	0.2240062	0.0214373	0.077952633	0.02584407	0	0	0.302037	0.01585335	0.0909203	0.1757324	0	0.04266581	0.055666699	0.2296456	0.08385317	0.100688323	0.2970943	0.1386303	0.08393733	0.1239032	0.08217536	0.06764467	0.3997519	0.05658419	0.02297417	0.1380495	0.02833008	0.2316632	0.06832165	0.1078061	0.1036297	0.1901913	0.2761491	0.1337796
AC084018.2	0.1742849	0.2919391	0.1403819	0.0926453	0.1399015	0.1410308	0.1081752	0.2093149	0.3100757	0.3475042	0.15875588	0.1484717	0.1967733	0.1090222	0.1929299	0.6470143	0.1671814	0.285198395	0.231407	0.039451352	0.1049485	0.230562	0.02747428	0.1470628	0.3101888	0.191481258	0.2218229	0.091112315	0.2874313	0.1029348	0.164801332	0.2526688	0.1551614	0.153547	0.04090049	0.03955891	0.1302556	0.300205	0.1961238	0.2123459	0.2857631	0.03273119	0.1895871	0.1184032	0.07265644	0.1137423	0.1922705	0.5104785	0.2263235
AC127526.2	0.03093415	0.1105425	0.05498844	0	0.06621702	0	0	0	0.2935248	0.2976264	0.243313686	0	0.1386196	0.3399626	0.131495	0.4654838	0.117228	0.227347694	0.04239778	0.10456757	0.3831943	0.1061783	0	0.2784261	0.224228	0.058003386	0.04666282	0.020293887	0.3209257	0.5731793	0.073413999	0.2888237	0.09476087	0.1989016	0.05807603	0.1348106	0	0.7651026	0.278483	0.05025287	0.1258186	0.06196819	0.1900244	0	0.2358112	0	0.1560066	0.3322212	0.261272
BAALC-AS1	0.7507734	0.6919849	0.3873515	0.4073279	0.2881004	0.3161099	0.4728096	0.3464591	0.6515729	0.5786146	0.833680425	0.3176613	0.4615664	0.6037251	0.6538458	0.8527372	0.5787409	0.656072845	0.8031192	0.562396982	0.504073	0.628525	0.09237225	0.4026196	0.7015851	0.293566401	0.3728994	0.461299897	0.7978856	0.8061648	0.632308123	0.7982159	0.5250393	0.5542852	0.570679	0.2606847	0.6043529	0.7065309	0.7033545	0.5086791	0.4379343	0.2806191	0.7049087	0.2189482	0.6421096	0.3341117	0.6710657	0.6918827	0.5679139
AC103810.2	0.05231678	0.3505367	0.2789944	0.2738238	0.06719295	0	0.2078207	0.1959071	0.04467764	0.2543267	0.116188112	0.07779174	0.2725339	0.09856374	0	0.5220647	0.2022247	0.100930565	0.02868177	0.030316779	0.07200777	0.49083	0.0263911	0.1109938	0.05417446	0.103001959	0.1538893	0.03088948	0.02831788	0.04653017	0.074496003	0.119064	0.4904032	0.3260381	0.1473299	0.04559915	0.02502404	0.4547362	0.1151282	0.101987	0.2425786	0.1414834	0.1714001	0.07582344	0.07976222	0.2415176	0.4573281	0.2145294	0.1590737
AL133367.1	0.3948957	1.002167	0.6802231	0.5898804	0.4881081	0.3418572	0.5304905	0.7094093	0.6416404	0.398168	0.295892917	0.601908	0.5255874	0.4402952	0.6041067	0.9423971	0.3853808	0.515277841	0.5747649	0.26832551	0.327078	0.5317799	0.2585544	0.188724	0.6007111	0.422648102	0.4269941	0.44362098	0.6147621	0.4467921	0.746426847	0.7463797	0.5652347	0.8192928	0.3542881	0.3655115	0.6310117	0.5371267	0.6431908	0.5960958	0.6609423	0.5512965	0.958868	0.5824576	0.2597376	0.3764339	0.5052264	0.7267417	0.4108639
AC009268.2	0.06213905	0.04163486	0.2209163	0.1219624	0.1496403	0.1787831	0.2203913	0.183701	0	0.3303952	0.129376862	0.03849869	0.1827345	0.1829198	0.08804697	0.1845477	0.1412892	0.256885483	0	0.225053992	0.08552696	0.106643	0	0.2097334	0.1930365	0.218464612	0.2812022	0.122296205	0.2943014	0.1727063	0.221205856	0.2447615	0.1142107	0.2766075	0.2041557	0.4513351	0.1114583	0.2305353	0.1243119	0.2271276	0.3791076	0.04667954	0.190856	0.3940081	0.0592108	0.06830039	0.05222978	0.2275057	0.2519188
AP001363.1	0.4840491	0.5045073	0.4780245	0.4222488	1.036146	0.851082	0.3815107	0.5829956	0.4592997	0.6536389	0.52257144	1.13294	0.9489735	0.2533163	0.3810366	0.5111413	0.6114504	0.592912452	0.1474287	0.07791642	0.1480523	0.8614919	0.04521808	0.7779885	0.7240088	0.529445678	0	0.740957499	1.164465	1.793791	0.287190557	1.459401	0.4942641	0.3990203	0.6058386	0	0.5788231	1.995353	1.022159	0.1965858	0.9843874	0.5656358	0.9911501	0.09743599	0.3074924	1.123205	0.5424775	0.9451829	0.4905976
AL442125.1	0.1689325	0.3905033	0.2327277	0.2210463	0.2644298	0.2369461	0.1318152	0.2039271	0.4448185	0.6030898	0.445520241	0.1674613	0.3193622	0.2536177	0.2932236	0.2909948	0.1776516	0.279349591	0.2141706	0.214142689	0.2325153	0.4300505	0.0497103	0.3339658	0.3367421	0.124723669	0.1767865	0.170394407	0.4972011	0.4789133	0.240549854	0.4805764	0.3648322	0.2882631	0.2378664	0.2331316	0.166657	0.5998776	0.2619165	0.2212614	0.3761871	0.1776655	0.588047	0.03825565	0.289749	0.2924504	0.2910855	0.5752065	0.4922514
AC021078.1	2.130802	3.549411	1.794485	0.830416	1.987586	1.39784	1.460166	1.650966	3.259772	4.655702	4.322339723	1.100128	2.555629	2.876823	1.705293	4.261839	1.792549	3.407530203	2.643268	1.376727926	1.864678	2.821667	0.2723138	3.110801	2.996432	0.873989993	1.430404	1.546729781	5.288434	5.121651	1.091563552	3.934619	2.866274	4.337585	1.114305	1.153586	0.8159109	6.603399	3.04577	1.227956	4.07251	1.981091	5.23839	0.5689106	1.782858	1.931855	3.465926	4.673599	4.462567
AC008759.3	0.7546592	0.03745498	0.1490533	1.353191	0.8974491	0.402086	1.506817	0.4131465	0.2386912	0.2547648	0.814717677	0.2770693	0.1174208	0.1645558	0.2772266	0.06640812	0.03177616	0.231095798	0.07661647	0.242951987	0.1923515	0.03197889	0	0.1078157	0.08682843	0.628902852	1.486206	0.3025507	0.4538665	0.1242942	2.238729537	0.3180508	0.2825478	0.2903108	0.5509792	0.1218072	0.23396	0.2962728	0.05591587	1.157844	0.4092571	0.04199321	0.4578541	0.2531801	0.1597992	0.7065999	0.1409587	0.4502643	0.3116132
AC064799.2	0	0.163557	0.03616002	0	0	0.02926356	0	0	0.02895299	0	0.056471085	0	0.05127487	0	0	0	0.04625298	0.056063355	0	0	0	0.06982211	0	0.1177014	0.105322	0.028606971	0.02301386	0.040035362	0.110107	0.1583059	0	0.0178058	0.01869423	0	0.0381904	0	0	0.1725004	0	0.02478446	0.02482123	0.03056239	0.04165292	0	0	0	0.2051777	0.0893726	0.1030864
ZNF460-AS1	0.5579464	1.933652	0.9576035	0.6293681	0.7104197	0.6089042	0.5731966	0.549817	0.7667442	0.964516	1.361963194	0.2383997	0.6304446	1.381912	0.7905735	1.531346	0.7655558	0.768858017	1.555792	0.529578269	0.5560991	1.474842	0.6955497	0.3525194	1.235207	0.514072691	1.066559	0.757308478	2.317097	1.518646	0.616409	1.229372	0.6365157	1.113364	0.9571921	0.95025	0.4831369	1.427569	0.7890351	0.8673217	0.9625121	2.428095	1.575812	0.3485515	0.9533099	0.7612995	1.26137	1.746923	1.423486
AC010542.5	1.449613	3.038364	1.189305	0.7781757	0.5967332	0.6951246	0.8964503	1.062212	1.216783	1.581053	2.115300397	0.276344	1.030598	1.225467	1.527338	2.825996	0.6761169	0.921963342	1.528318	0.215391988	0.9720295	1.913711	0	0.9319569	0.7312984	2.613568791	1.177442	0.54865215	1.25744	0.7438127	0.860068055	1.431549	2.083673	0.8272881	1.360758	1.079896	0.3555772	1.10319	1.041031	0.8604489	1.360619	2.289619	2.207168	0.2693518	0.4250157	1.143942	2.31192	1.633039	1.393879
AC008035.1	0.4754053	0.9768394	0.4788781	0.7050046	1.17029	0.9118736	0.4496376	0.4997105	0.857086	1.059245	0.527903801	0.5105373	0.2662936	0.6717405	1.347237	1.167182	0.6846061	0.436743547	0.7384596	0.826470598	0.3489805	0.652712	2.238295	1.344809	1.345582	0.668560231	1.613539	0.873271338	1.157967	0.6342332	0.394887016	1.081941	0.6407781	0.8935204	1.130538	1.243086	1.174873	1.041452	0.8559622	0.6178411	0.6574301	1.23805	0.7787608	0.4019235	1.570408	0.418035	1.278697	0.6962285	0.7388166
AL117336.2	0.9754114	1.387956	0.9295071	0.486842	0.5973248	0.6509692	0.584911	0.5945564	0.5581857	1.160996	1.800555741	0.323967	0.667469	0.9709261	1.325101	1.52908	0.9145773	1.233274697	1.764132	0.276790909	0.8027541	1.863835	0.1437243	0.3878923	0.8122025	1.456564839	0.546074	0.346339908	1.360742	1.609838	0.769638149	1.390718	0.6930899	1.298116	0.7079558	0.9641055	1.406885	1.108547	0.7242135	0.6003385	0.5276093	2.115125	1.31779	0.7104822	1.015683	0.7294889	1.453778	1.752471	1.019183
AC009318.2	1.962964	1.402922	1.957918	1.198642	0.980439	1.662944	0.8045129	1.483012	2.110944	1.789224	1.36233239	1.594532	1.301116	1.335455	0.9889392	2.461487	1.338992	1.382551617	2.092536	1.4218849	0.6604363	1.646987	0.8618525	1.78782	1.26477	1.134875001	1.998706	1.287773402	1.711818	2.133812	1.397572479	1.699127	1.783906	1.87705	1.658378	1.615863	1.643111	1.618351	1.156282	1.408412	1.942766	1.441831	1.563104	0.750751	1.621066	2.061707	1.649931	1.788733	1.657934
AC007485.1	0.2757043	0.2770942	0.2450456	0.1803781	0.331969	0.09915518	0.4889264	0	0.09810284	1.047092	1.339406408	0	0.6370363	1.298553	0.4883188	0.573173	0.3134425	0.094981121	0.6612819	0.399416211	0.6640795	1.41949	0	0.9970338	1.070603	0.193860831	0.233937	0.1356538	0.9327029	0.9961634	0.122683345	1.32731	0.8234536	0.4090926	0.5823108	1.301642	0.1648428	1.899598	0.4826137	0.7558056	0	0.6213364	1.552481	0	0.9194919	0.4545623	0.9269518	1.816954	0.7684442
AC108727.1	0.3251627	0.3389057	0.1926694	0.141824	0.2900154	0	0.256282	0.1780139	0.3085372	0.4939714	0.551634846	0.04476819	0.273205	0.2127083	0.1023854	0.3433621	0.2053726	0.149359625	0.5446982	0.052340801	0.298365	0.2066829	0.09112652	0.5226182	0.2618846	0.203233237	0	0.21331819	0.5377875	0.4819957	0.321536501	0.5692418	0.3652272	0.1608265	0.3391463	0.0524835	0.1728123	0.6127495	0.2529731	0	0.4408452	0.1628439	0.8877477	0.1309064	0	0.2382693	0.2429416	0.582021	0.4027977
AF111167.2	0.6576421	0.3562607	0.4819109	0.6636972	0.5166689	0.8303239	0.5657525	0.7756039	0.6870824	0.4357593	0.616646437	0.481134	0.7259665	0.6384394	0.8079215	0.9350146	0.7834519	0.578451173	0.5753313	0.739889257	0.4766563	0.6123497	1.105821	0.7286526	0.6846162	0.516532369	0.5975894	0.557654425	0.5443639	0.7661285	0.51056099	0.7226197	0.5240003	0.8927673	0.6764376	0.4573396	0.6943786	0.6933909	0.7662913	0.5711111	0.3414677	0.5465842	0.5228832	0.0887222	0.5933187	0.6305713	0.5998125	0.4405731	0.6204486
AC010680.2	0.4963199	0.3505234	0.2801761	0.3159386	0.247657	0.2991049	0.3235182	0.2775907	0.3245689	0.2649137	0.251359013	0.21608	0.2423183	0.1737436	0.2185786	0.7649011	0.2440025	0.138635647	0.3217385	0.330362677	0.2492483	0.5371608	0.1353339	0.2845887	0.5278337	0.433874641	0.2504021	0.290402939	0.4447191	0.3280849	0.191008174	0.6046906	0.4746056	0.4179818	0.2455406	0.253319	0.2325865	0.298596	0.4092397	0.2369802	0.2864349	0.604607	0.4806711	0.1458088	0.4218035	0.3169984	0.281873	0.7465025	0.4758434
AC023509.3	1.795458	2.332358	2.589104	1.893854	2.382467	2.609253	2.833123	3.24973	2.94663	1.948266	2.441299643	2.38369	2.155088	3.192766	2.336369	2.80765	2.874369	2.070220769	2.084166	1.698678494	2.319933	2.494436	2.295095	2.685516	2.067898	2.370355137	3.295645	2.66826649	2.231266	2.057189	3.032732279	1.876294	1.784708	2.201974	2.356126	2.315437	1.993641	2.116803	2.034183	1.942014	2.257867	6.523632	1.725667	2.920817	1.92034	2.235274	1.632332	2.065987	2.636778
LINC01004	0.7783589	1.934677	1.01539	0.4928102	0.4030983	0.577923	0.5343174	0.717533	0.9827632	0.6484376	0.819005485	0.6222422	0.7489183	0.5469481	1.156249	2.252005	0.6850839	0.951490805	1.359316	0.272810808	0.6911728	0.9767275	0.274427	0.4600519	0.7409974	1.271151123	0.5823261	0.469450905	0.5436231	0.5861937	0.80443827	1.373613	1.23448	1.043168	0.6952948	0.656531	0.3002442	0.8250583	0.9292615	0.4129866	0.6586953	1.735274	1.90226	0.3411552	0.8613051	0.9659282	1.034113	1.985636	0.9034052
AC005920.4	0.08657788	0.2707112	0.1026004	0.03776208	0.1853269	0	0.04094261	0.2275105	0.08215116	6.093987	0.080115482	0.03575996	0.09699148	0.2718516	0.2044587	0.06856774	0.03280953	0.159074073	0.3164322	0.083617621	0.1191641	0.4292451	0.4124772	4.174572	0.1494202	0.121754058	0.4244468	0.085197204	0.5467307	1.379615	0.051367417	0.1515664	0.1326074	0.04282169	0.05418068	0	0.03450978	0.4894524	0.4907413	0.3164552	8.063973	0.1300765	0.1772789	0.1568482	0.2199946	0.06344163	1.552456	0.4226428	0.08774917
AL391834.1	1.572007	1.427035	1.104237	0.3981203	0.6919974	0.8024487	1.762579	1.748987	2.634412	1.9259	1.51332423	1.539466	1.34212	2.716817	0.8981577	1.957854	0.6053359	1.187942449	1.66805	0.734640532	0.8375533	2.146697	0.1705368	0.7579831	0.7088921	1.034039824	1.204776	0.74851829	4.117217	1.071149	0.767209059	2.7964	1.234954	1.015792	1.309044	0.6998112	0.9702178	1.854456	1.293454	0.7723014	1.17564	1.904692	2.595869	0.9646163	1.836169	0.947546	1.662306	1.930874	2.338515
AC098484.2	0.3543787	0.5382051	0.2099808	0.2782205	0.4551456	0.1359465	0.1340683	0.1862482	0.1345037	0.6101355	0.295134238	0.1170975	0.1588014	0.2503658	0.3012789	0.6455179	0.08057715	0.19533555	0.4533247	0.205357087	0.2601386	0.3784257	0.1589028	0.2733963	0.2691055	0.166120346	0.0534565	0.209236394	0.5434818	0.341447	0.126153589	0.5583495	0.5644973	0.3154982	0.1995941	0.3088754	0.3672621	0.4758112	0.354475	0.4317692	0.4324098	0.8163871	0.7740096	0.256803	0.315167	0.1817745	0.3574394	0.830377	0.3112832
AC103760.1	0.9165974	1.216918	0.7316946	0.4886274	0.4496365	0.8790614	0.2287696	0.2007205	2.488399	1.26352	1.119126608	0.1051638	0.4421142	0.999335	0.7936858	2.399584	1.157845	0.865446628	0.8142503	0.934438166	0.9578712	0.5146441	0.1141669	2.267095	0.659128	0.417733589	1.161808	0.267253392	0.6431357	1.537964	0.31723141	1.730919	0.6005619	0.9696694	0.4302069	0.665753	0.3755027	2.222064	1.086633	0.3619153	1.056289	1.198601	0.7820192	0.353635	0.5499207	0.1492566	1.141375	1.093768	0.7053501
AC110792.3	0.6670564	0.9577415	0.5505302	0.1246909	1.070916	0.5483481	1.149141	0.4695266	0.6781606	0.6514455	0.595220393	0.6494392	0.6805677	0.6171396	0.6076127	1.018852	0.3791813	0.853555175	0.5877357	0.276106509	0.1311605	1.471887	0.04005897	0.5054314	0.6907425	0.268022357	0.1617149	0.562644621	1.740837	1.165362	0.254423849	1.251186	0.8757431	1.060483	1.162885	0.761363	0.3418553	0.6565724	1.048516	0.5224697	0.5232448	1.431715	1.170754	0.5179148	1.271244	0.2618564	1.281557	1.046679	1.545328
PARAL1	0.9730819	0.03673191	1.059775	1.990601	1.144161	2.523672	10.32465	7.482152	3.179631	0	0.095117802	3.515383	3.707958	0.5486889	0.4272318	0.3256306	0.7790681	1.359806937	0.1127061	1.687687708	0.05659144	1.897373	0	0.05286717	0.6954097	0.385476169	1.410999	3.466111722	0	0.1066578	6.171824861	0.3479005	0.02519029	1.565885	0.8748402	0.1194557	1.835547	0	2.220875	0.5176507	0.2006782	0.8030594	0.6173959	39.45367	1.044762	2.274713	0.1612771	0.1204287	0.2500343
LINC01465	0.2049307	0.245195	0.1170914	0.1436516	0.3055028	0.2421635	0.1453674	0.1875202	0.1875079	0.3113208	0.264133311	0.1269663	0.2459784	0.2843932	0.4874126	0.2347561	0.1414531	0.292483101	0.3009368	0.286282599	0.2518416	0.2260941	0.09845422	0.2540894	0.2955747	0.370534	0.4057321	0.237673849	0.2178871	0.2766506	0.26054401	0.153754	0.2757688	0.2063387	0.1717584	0.6804458	0.1750393	0.209468	0.3806891	0.4280301	0.4108041	0.3958618	0.2847428	0.1458526	0.5300282	0.1769825	0.4183228	0.22509	0.3486446
FTX	0.8173788	0.9650095	0.5680166	0.4605348	0.6431133	0.5263051	0.7325603	0.7096346	0.6657298	0.8301598	0.809934599	0.4619403	0.8871589	0.5780172	0.4199605	0.7317023	0.6054675	0.679644753	0.5172986	0.53001463	0.2454018	1.00672	0.1810493	0.5046521	1.112552	0.27027336	0.3143577	0.562812839	1.124871	1.052872	0.589368227	1.353914	0.5170912	0.8486404	0.5216614	0.3229122	0.5316262	1.234586	1.183553	0.586808	0.7430744	0.2330856	0.9150736	0.40271	0.732526	0.8678839	1.097694	1.04784	0.8167026
AC011479.2	0.06573506	0.2202214	0.1168504	0	0	0.141847	0.1865163	0.03238864	0.1403416	0.2995845	0.273727897	0	0.1104625	0.1935055	0	0.3904552	0.1494656	0.317043464	0.1801906	0	0	0.03760481	0.05526655	0.2218708	0.2722768	0.092442896	0.2602911	0.097030149	0.2223806	0.401942	0.17550534	0.4027737	0.2416402	0.1950766	0.06170578	0.0477454	0.07860561	0.3832344	0.1315058	0.04004526	0.1604187	0	0.3365016	0	0.1252747	0.03612648	0.2762617	0.4332088	0.6662437
DGCR11	0.3976169	0.4898584	0.5244019	0.7720248	0.6280522	0.5627751	0.5095081	0.3791841	0.7028488	0.7112088	0.961385784	0.8661857	0.5496184	0.4228803	0.6815289	0.3885505	0.5468255	0.724670775	0.5010177	0.371633873	0.564926	0.2861634	0.0647023	0.5937169	0.3984539	1.109314753	0.5006295	0.498561415	0.4773046	0.5276046	0.559334092	0.7185371	0.3889818	0.5614399	0.475586	0.7266618	0.9049231	0.6186134	0.7697903	0.5157048	0.6651506	0.7322827	0.5777978	0.3369331	0.928866	0.7190051	0.4743615	0.4789951	0.8189922
AP001033.2	0.8493782	0.7777791	0.6794334	0.5742246	0.5681757	0.4683921	0.6828395	0.8230526	0.9872882	1.075278	0.825277328	0.8946051	0.8088103	0.6167481	0.1002928	0.790409	0.6598543	0.897349055	0.776095	0.533218651	0.1948446	0.826031	0.4879766	0.6143239	0.8209024	0.517606485	0.4644533	0.807971886	1.149373	0.865598	0.579535082	1.375431	0.598439	0.8612155	0.637852	0.3907221	1.03261	0.7652878	0.7080075	0.3104605	0.8463965	1.3612	1.043524	0.6668002	0.404676	1.120317	0.9043094	1.202446	0.5739128
AL118558.4	0.6573506	1.526869	0.9348034	0.4300682	0.3869557	0.3782587	0.4041188	0.4318486	0.9979845	0.4993075	0.425798951	0.3801151	0.5891334	0.8256234	1.08666	1.718003	0.7971501	0.513308466	0.9309847	0.28569354	1.0254	0.5013974	0.2210662	0.4437416	0.9302791	1.140129052	0.9420058	1.121237274	1.245331	0.5602828	0.546016614	0.8055474	0.4027337	0.2926149	0.3908033	0.9549081	0.3668262	0.8593741	0.5917763	0.5873305	0.7486205	1.876474	0.71787	0.4366576	0.4593406	0.4816864	0.663028	0.6417909	0.7106599
LINC01402	1.933883	0.5455808	1.854529	3.795698	0.8170325	1.830284	0.7219988	1.103303	1.738425	0.7731213	0.706394573	1.954878	0.3420775	0.7790156	2.019084	0.8464061	1.620015	1.893494606	0.6277607	0.368636826	0.9106015	2.212618	0	0.7852385	0.3161924	0.787255631	0.9787904	0.651040998	0.4820637	0.5092051	0.181166803	0.6236496	0.04676908	0.7551352	0.5732666	0.2217851	1.460543	0.9710104	0.8144878	0.4960445	0.4346829	0.4587645	1.563104	0.09219749	0.4849343	2.237511	0.85552	1.117958	1.083183
AC135050.5	0.7321651	1.716997	0.6042652	0.4790152	0.8815826	0.7523377	1.075818	0.9018716	0.744353	1.747852	1.560702705	0.6156245	1.999311	0.8005354	0.7780725	1.242553	1.040479	0.792733776	1.326043	0.681876295	0.5398594	2.15407	0.2198448	0.9077965	2.139103	0.183864324	0.5029144	0.669025556	2.370749	1.715168	0.884314201	2.151517	0.9852513	1.55199	0.5400108	0.3798529	0.531565	2.799478	2.58943	0.605325	1.595324	0.2750053	1.659827	0.3316054	0.9966606	0.7185378	1.230814	2.450861	1.934683
KRT7-AS	1.274786	5.945276	1.498281	0.05486989	6.678336	1.097911	0.6663029	0.008264556	4.870258	13.05927	11.559627712	0.5923522	4.678965	5.243781	4.598907	4.114793	2.011827	5.963445503	4.126609	1.518748884	3.116707	3.895796	0.03525568	7.384135	7.920312	1.30916177	5.968135	0.561204499	7.410829	10.82505	1.358429993	5.601243	3.005873	3.795524	2.212223	5.031627	0.1002883	4.853905	5.830377	2.135621	16.04604	12.00822	5.237737	0.0303876	2.221646	0.01843667	5.41388	12.54028	16.31191
AC063965.2	0.4268168	0.4956968	0.1770319	0.1489294	0.4568178	0.1637352	0.8881019	0.8692359	0.4859924	0.2593597	0.434453896	0.2468082	0.6216007	0.2680381	0.1209543	0.507044	0.1293971	0.352895788	0.5069891	0.123666943	0	1.106893	0	0.2469607	0.3535779	0.080030724	0.06438348	0.196004789	0.3465393	0.3163399	0.101293663	0.5479475	0.4445405	0.3377679	0.1335516	0	0.3402567	0.512748	0.4269328	0.1386738	0.3471988	0	0.349584	0.5670423	0.3795899	0.5942408	0.6696716	0.6667423	0.3749123
GAS1RR	1.233128	1.452949	0.6932717	0.300685	0.4052943	0.5307865	0.7025293	0.5868494	0.2994295	1.184953	1.316289882	0.2727115	0.9245917	1.269064	0.9630576	0.9150909	0.7101577	0.892004145	0.8960651	0.754903013	0.5212037	1.847822	0.1251717	0.5274787	1.83326	0.464258465	0.3625038	0.566919711	1.602965	1.334937	0.391736561	1.487334	0.6662595	1.205411	0.9296798	0.5877027	0.4489497	1.876615	2.269443	0.7019193	0.7148084	0.3403872	1.809239	0.3283551	0.9005386	0.5122763	1.572406	1.336657	0.708554
TFAP2A-AS1	0.2097927	1.034572	0.06712684	0.02196093	0.2829192	0.08450459	0.0476212	0	0.644974	0.6374139	0.733823724	0.03119486	0.2256256	0.5632245	0.6064157	0.8872471	0.343453	0.289097384	0.5750763	0.145886063	0.3927062	0.3552454	0	0.6797743	0.7473129	0.188819532	0.1993719	0.074320965	0.658625	0.7556821	0.224049371	0.5876334	0.4472915	0.4233577	0.1733013	0.5851352	0	1.414335	0.5540033	0.3271783	0.542693	0.7816892	0.4295765	0.01520278	0.2398877	0	0.5642792	1.056907	0.748461
[truncated: 1,420 more rows]
[truncated: 1,173 more columns]
