# Supplementary material for: A mitochondrial function-related LncRNA signature predicts prognosis and immune microenvironment for breast cancer
Source: Sci Rep. 2023 Mar 8;13:3918. doi: 10.1038/s41598-023-30927-y (PMC9995529; doi:10.1038/s41598-023-30927-y)
Supplement: Supplementary file 1 — Supplementary Information. [file 41598_2023_30927_MOESM1_ESM.zip › Supplementary Materials/Table S4.txt]

gene	conMean	treatMean	logFC	pValue	fdr
AC006946.3	0.783410756690265	0.350978561058611	-1.15838602888053	1.10224978139614e-24	7.34975047286152e-24
AC124319.1	0.166533450336283	0.785505817351668	2.23780997013404	5.4018069224562e-26	3.85492584920738e-25
AC104964.3	0.740924453938053	0.2362545095789	-1.64898458263713	5.70544405026918e-41	1.33152728038039e-39
TDRKH-AS1	0.372891431309735	0.928656273071235	1.31638905970401	1.82294765735305e-36	2.71399190021441e-35
YTHDF3-AS1	0.901905156610619	1.87917513032281	1.05905189115601	5.33065174292124e-13	1.51914778218234e-12
AC116025.2	0.0166629530707965	0.238811635640216	3.84115712259177	1.91187089588628e-36	2.82205216854325e-35
AC005828.4	0.11289420479646	0.265946789234445	1.23616618938101	1.98869436885048e-14	6.25587463570998e-14
AC027702.1	0.371879675973451	0.812286946018034	1.12715355580673	3.51222650591214e-08	6.9639669066708e-08
AC005730.3	0.0946312144336283	0.274796475383228	1.53797545473049	7.10415603712536e-08	1.3831879905429e-07
AGAP1-IT1	0.168112085451327	1.10270763520108	2.71355498708272	1.08801067186414e-37	1.87899443030937e-36
AC010719.1	0.891723040380531	1.94675887280613	1.12640660248959	1.49283229867289e-10	3.49812941629319e-10
GSEC	0.398030666955752	1.04863011158431	1.39755438370568	2.48434802849747e-42	6.70385788314864e-41
AC008966.2	0.649865964504425	0.281495460651939	-1.20703053371125	3.36235080083822e-38	6.11239982426064e-37
AL031985.3	0.877852665787611	1.91900017137962	1.12830410959569	1.79860791879243e-34	2.3893814428881e-33
SOX9-AS1	1.4421401889646	0.554812593100992	-1.37813897495062	5.5107880260219e-26	3.91651478227976e-25
AP005131.1	0.0547773910442478	0.333362328040577	2.60543862063547	0.02579265410857	0.0303432654260902
AC108134.4	0.759197678522124	2.06059088660685	1.4405106120598	4.06514552137141e-18	1.63648165860336e-17
AL021368.2	0.665598010663717	0.247979283339044	-1.42443152140633	2.72410629412113e-45	9.40906313989438e-44
AP001010.1	0.174044779460177	0.366681462963931	1.07506879407041	1.07135170845215e-08	2.20002901367047e-08
LINC00160	0.569198005876106	1.72637369906583	1.60074227829628	9.29488558565641e-12	2.37459577018175e-11
U47924.1	0.0805682470353982	0.307939379940487	1.93436310255251	6.73634384335042e-23	3.98413212926924e-22
AC090844.2	0.93953980699115	0.295997444916141	-1.66636956551779	9.26001120510531e-30	8.83538085702589e-29
AP005131.3	0.088434297079646	0.778748525600541	3.13847962944637	1.13055079757047e-16	4.14535292442506e-16
STPG3-AS1	0.191540797575221	0.391734127604148	1.03222310605546	0.00161233134665475	0.00216861077544607
AC015912.3	0.373534677017699	1.37700516611181	1.88221988539114	5.41303841975827e-21	2.73342612600074e-20
WASIR2	0.29496014700885	0.993988668148783	1.75270936401849	6.24756920626306e-18	2.49181339935711e-17
AP001434.1	0.021137352	0.487084563091073	4.52630570305759	3.73429318910124e-39	7.32855038361118e-38
MIR22HG	11.8448570793894	4.13391833955365	-1.51867899555554	1.30641182387412e-43	3.88995382729415e-42
AC093799.1	1.11225199383186	0.484695367438233	-1.19833348583311	9.57593401079369e-39	1.79756935180877e-37
AL592071.1	0.0489079650353982	0.218365379689811	2.1586028018131	5.70540153709813e-23	3.39766498433396e-22
AC021087.1	0.507245190433628	0.212347695346258	-1.25625482988865	3.46875585894252e-27	2.69844205783501e-26
AC109322.1	0.649630977176991	1.68508776207845	1.37513139810832	8.18349920468265e-23	4.74258494177414e-22
AL157373.2	0.109155277920354	0.257651544158702	1.23903934909288	0.000564221201910894	0.000792847856550133
AL121832.2	1.13230842050442	2.68855566919838	1.24756436839684	5.21987474455298e-16	1.81382770298652e-15
LINC02544	0.44553194800885	5.35517693487647	3.58733344965127	1.23457350969882e-49	6.19429587922029e-48
RHPN1-AS1	0.876133050504425	2.88855948455546	1.7211283238356	1.10801918143726e-45	3.98656067987948e-44
AC132192.2	0.511177443362832	1.10898854986655	1.11734838872402	9.88479808057573e-22	5.20458728205923e-21
AC024075.1	4.61041286438053	2.16715267843012	-1.08909515381988	5.21956282371483e-30	5.03585753997515e-29
U73166.1	0.301706635876106	0.64390384860505	1.09369884483215	2.89065623928473e-10	6.5946675366509e-10
LINC02568	2.2199080039823	6.07948051870965	1.45344816253065	3.32522548820152e-05	5.23488096456155e-05
AL591686.1	1.97132680479646	0.0870458959846709	-4.50124687497651	4.64975928528029e-63	2.67671142855969e-60
MIR497HG	1.25890034146018	0.341279718282236	-1.88313749427062	7.00602838626476e-58	1.34437900256436e-55
PCOTH	0.215627158115044	0.478292128235347	1.14935315141079	2.09951613340151e-08	4.2308802361545e-08
PCAT6	2.37567158033628	7.22407237911091	1.60447693986207	4.74145965250737e-36	6.76735604948779e-35
AC011445.1	0.662327798168142	1.55657736967448	1.23275997262847	7.32511458758465e-11	1.76190430261263e-10
AL121929.2	0.260536504274336	0.649753833907123	1.3184077159584	0.0344306374723515	0.039800341977745
AL021392.1	0.239806847079646	0.800014323042381	1.73815297763838	3.24057590215394e-25	2.19469591490975e-24
FBXL19-AS1	0.61285060360177	1.50359654131109	1.29481017003379	8.57930815158714e-23	4.95533952434481e-22
ETV7-AS1	0.150764183610619	0.332179305253381	1.13966846175941	5.45960594491977e-06	9.21675412206886e-06
TBILA	0.504439754247788	1.38703283240577	1.45924805585117	1.09119009680122e-11	2.77947683949219e-11
ACTA2-AS1	5.94421471423894	0.976617977010821	-2.60561998957989	5.40337731400516e-42	1.41388373049802e-40
AC245014.3	0.294700888424779	0.648966551990983	1.1388927133191	0.000385977069452555	0.000548627488843261
AC011676.1	0.133392529964602	0.301454040058611	1.17626018708681	2.52282212485821e-07	4.67982149262098e-07
AC121247.1	0.590241287778761	0.18647290329486	-1.66233883663718	1.26021411126459e-39	2.56045855312229e-38
AL358075.1	0.0689650918318584	0.273253082671776	1.98629957102216	3.41727238575966e-18	1.39518425773214e-17
AC069234.5	0.584124250451327	0.269295360944996	-1.11708590356248	4.9979904919834e-31	5.10741395245878e-30
AC015813.4	0.153930235176991	0.562970535043282	1.87078278044683	2.87674409777297e-09	6.14868447630435e-09
AP000941.1	0.518430155221239	0.226672687546438	-1.19353907003975	2.09974974932431e-31	2.25234025905782e-30
AL365436.2	0.0979256596637168	0.445240843603246	2.18482709569498	9.98124660061392e-18	3.91763929074096e-17
SOCAR	0.0473192187699115	0.263004446689811	2.47458903136951	6.62920955229251e-38	1.16822907110298e-36
DCST1-AS1	1.54554981383186	3.56233587438413	1.20470339345326	2.29987078206559e-24	1.48204359724898e-23
AL023803.2	0.0308862367433628	0.342557279021641	3.47130923616168	4.79715567980219e-46	1.8010190997866e-44
AC015802.3	0.75905766220354	0.352160871898106	-1.10797486262479	6.64920694362578e-37	1.02528396353944e-35
LINC00922	0.0242959982123894	0.560435964689811	4.52775892779509	2.36752345509048e-54	1.94700619378155e-52
AC092484.1	0.0162669085309735	0.24839805144725	3.93264185338444	8.60939143083049e-15	2.78434812753638e-14
AC087623.2	0.269463822	0.552003840587015	1.03458671376004	3.27703848901302e-05	5.1637276190926e-05
AL136115.2	0.178884177716814	0.461624785863841	1.36769490136439	2.28613526773149e-06	3.96401165398824e-06
ATP2A1-AS1	0.313327825707965	1.45545684843012	2.21572726494182	1.13101874310258e-43	3.48798101667528e-42
AL049838.1	1.79451942036283	0.814692227743012	-1.13927048625021	6.07637459263167e-39	1.15317570565658e-37
LINC02130	0.089109302	0.395730874869252	2.1508716828606	1.81257877774113e-10	4.21876489104977e-10
AL359697.1	0.149112848380531	1.02815901556087	2.78558693108294	7.22769288930148e-40	1.50388260479803e-38
AC022196.1	0.0177267095132743	0.567226162297565	4.99992740717521	3.89950311071482e-11	9.55239981872978e-11
AP000695.1	0.342646797053097	0.808812255171325	1.23908265597278	2.39945730886801e-19	1.08478083047514e-18
CEROX1	1.98788538525664	0.959788046122633	-1.05044682844787	1.50877521929783e-30	1.50615884608517e-29
LINC01589	1.07742857952212	0.202583832734896	-2.41100129013539	1.80989926889017e-55	1.56284801868666e-53
LINC01352	0.880392233858407	0.262244214852119	-1.74723547186396	5.10784568133972e-40	1.11661385970553e-38
LINC02012	0.151751692486726	0.340467259529306	1.16580346357647	1.03693948344403e-12	2.87446948299814e-12
JARID2-AS1	0.123214331345133	0.265506798743913	1.1075787351082	7.061440564355e-06	1.17827129030349e-05
AL390719.2	1.32565295745133	2.66440332307574	1.00710934447739	6.22136326769436e-11	1.50480313211599e-10
AC138904.1	0.109988805849558	0.625453219643823	2.507545282601	5.31331360031483e-38	9.45988926571517e-37
LINC02884	2.03459508530088	0.16458919944725	-3.62780013278249	5.85208633089036e-62	2.02131061868953e-59
AL136115.1	0.154001006893805	0.475650142657349	1.626961027236	0.000863390840863064	0.00119000477427814
Z99289.1	0.515832086504425	0.168985479364292	-1.61000223294579	1.6350396143789e-35	2.25897073122589e-34
AC073130.2	0.680864256858407	0.188624252091073	-1.85185201804476	1.37671537471038e-47	5.94396863031206e-46
AL109741.1	1.68461006678761	0.450041380198377	-1.9042851274924	1.09980718251273e-46	4.52230239095115e-45
AC018521.6	2.94855393345133	1.13126652434536	-1.38206871773267	4.38427639721261e-53	3.15485222416091e-51
AL356234.2	0.0731515636283186	0.354025100761046	2.27489104488568	0.0054568896102423	0.00688892423749156
AL356417.2	0.189416278185841	0.993780464353472	2.39136686234951	4.17500296148549e-28	3.58072676254462e-27
AC092171.4	0.26658583099115	0.743778442920649	1.48027283126193	4.18822701814715e-28	3.58072676254462e-27
RALGPS2-AS1	0.128979847486726	0.322810561180343	1.32354211035806	5.01171731618018e-14	1.54007754538135e-13
LINC02528	0.024451128079646	0.219973601097385	3.1693574650083	4.73376609514324e-19	2.08551378732459e-18
CD2BP2-DT	1.77034827165487	5.49044130616862	1.63288891132279	6.47689563125249e-32	7.31084885959023e-31
AC104109.2	0.383884231141593	0.784698164195672	1.03146652536888	3.1498105666503e-19	1.40561313917444e-18
AC121757.1	1.50681483499115	0.672165215681695	-1.16461435146364	2.39118302234098e-18	9.95077850501897e-18
AC084125.4	0.179377443628319	0.549097895827773	1.61406489729828	3.05743287918579e-22	1.67094512099806e-21
CYTOR	2.2319036069646	4.71676191628494	1.07952206071942	7.99359913586835e-28	6.73411985738763e-27
AC233992.3	0.0796955513716814	0.309654848767358	1.95808993691566	4.12493108909252e-23	2.49082377302894e-22
AL445524.1	2.07734388410619	6.4464443591037	1.6337635779628	2.2234060338365e-40	4.92284900055851e-39
MIR4435-2HG	1.34055464474336	2.73726672743012	1.02990599326861	2.58235812820597e-34	3.40437594458909e-33
LINC00702	0.990283367097345	0.355567000754734	-1.47771997020953	1.67033148201405e-24	1.08855187525972e-23
POLH-AS1	0.300455916300885	0.783402527641118	1.38260045276651	2.21333466102981e-37	3.67541246115239e-36
AL121832.3	0.103499640336283	0.263264484780884	1.34688715601196	3.25696567106658e-23	1.98055623729999e-22
LINC00504	1.48258567779646	2.98350387283589	1.00889216991277	1.70420234290815e-05	2.76612541936313e-05
LIPE-AS1	1.10005095168142	0.470869723413886	-1.22417048094477	5.92420742577189e-34	7.63515389873735e-33
DLEU2	0.397954973610619	0.924417985757439	1.21594012250006	2.41450187432124e-31	2.55818695518576e-30
AC093110.1	2.68538398553097	0.529093699574391	-2.34353325184649	2.86931935904582e-53	2.15448457959658e-51
TAT-AS1	0.53671739339823	0.255951199047791	-1.06829387738017	4.52148232116005e-14	1.39190730278849e-13
LINC02256	0.759885729265487	0.3119164596844	-1.28462279900285	1.36550832347379e-40	3.14431049951898e-39
AC068473.4	0.0325997668230089	0.232831447146078	2.83635237715352	9.44277739361345e-34	1.19034135465478e-32
PPP1R14B-AS1	0.608617967902655	2.13005151313977	1.80727948948454	9.79466905778625e-36	1.37523524087779e-34
AC093535.1	0.861084288716814	0.23766240552119	-1.85724075570366	4.85336822165291e-32	5.55083901906926e-31
AP001610.2	0.0896142120442478	0.212355652996393	1.24468305976152	0.000260878037439536	0.000377333643767235
MIR924HG	0.226456010044248	0.555184004788999	1.29373517513924	1.1699605711713e-12	3.22767077701731e-12
LINC02356	0.483877174646018	0.211849197576195	-1.19160322210933	4.42077944198499e-27	3.40834200728039e-26
DGCR5	0.115618865628319	0.239338329323715	1.04967463589231	0.017373100891796	0.0207062424017472
AL590226.1	0.94805168699115	0.313659413508566	-1.59576685451567	1.41987396603532e-40	3.22647676229342e-39
HPN-AS1	0.0938449755840708	0.252940503923354	1.4304466664324	2.60969501439164e-14	8.13527669648802e-14
AL662844.4	1.41290189715044	0.605288359613165	-1.22296678590159	4.93819851460619e-45	1.67220957543625e-43
AL163051.1	0.262921878451327	0.558013919996393	1.0856669138418	1.19006286303694e-22	6.67285248202856e-22
AC010503.4	7.94158812611504	18.3308525846844	1.20677444295195	9.67256314842247e-35	1.3055232761484e-33
EIPR1-IT1	0.0821891058141593	0.339135494229937	2.04484270392755	1.0262956840599e-20	5.12257990280765e-20
AC245884.10	0.10965112039823	0.260377944989179	1.24768669855205	0.00669755344752102	0.00840601366560233
C6orf99	0.258286200964602	1.56487546340126	2.59900537442934	1.55515828067627e-55	1.4135570266989e-53
TYMSOS	0.312170044637168	1.36104408000451	2.12430978177722	1.4787177693084e-37	2.50367214470158e-36
NRIR	0.186273858415929	0.374229999341749	1.00649999240029	0.00372390726493106	0.0048318466164808
TMEM75	0.0255319437079646	0.319937020577998	3.64741266214277	2.54919214171424e-09	5.47569008549812e-09
AC064799.2	0.051888952300885	0.62095285755275	3.58098443230827	0.0100866186890272	0.0123630876337473
AC103760.1	0.953244317150442	2.24608796761316	1.23649650138846	1.65004867050618e-11	4.14190996215723e-11
AC110792.3	0.896792037513274	0.438733065066727	-1.03143002972024	4.9146928256991e-29	4.44380864396981e-28
PARAL1	1.65753193727434	0.0988516684409378	-4.06762754188909	6.23561097882269e-40	1.31328050736912e-38
LINC01402	0.930081913185841	0.235576101656447	-1.98116459092345	3.61259632995891e-43	9.90310136799847e-42
GAS1RR	0.987740132159292	0.209197989232642	-2.23926254352055	1.79077465769591e-56	2.06177855589389e-54
TFAP2A-AS1	0.42640813600885	0.963890990957619	1.17663503193134	8.89454896832438e-23	5.10328440807183e-22
AP005131.2	0.191521858389381	0.824890334867448	2.10669327653277	1.12551703540215e-23	7.01721270808488e-23
LINC02804	0.109373348654867	0.342594958150586	1.64724268499045	1.28269295781112e-16	4.6833207994499e-16
AC092718.3	2.12427367930088	6.03267908635527	1.505829192266	2.58775845893465e-33	3.12521598502108e-32
AL049539.1	0.070488650920354	0.269146245760144	1.93292740268653	2.50273087545484e-09	5.38258558145767e-09
AC093620.1	0.39639701379646	0.821288776623084	1.05094348874806	2.34946115399733e-07	4.37232695361357e-07
BCL2L1-AS1	0.139422547309735	0.53282528008927	1.9341986415908	0.0316380397900276	0.0367938684965506
AC105137.2	0.0927447786814159	0.26043024547881	1.48955903919961	1.19069102115715e-23	7.37033474386523e-23
AC012213.3	0.128508858212389	0.318232583806132	1.30821375174704	8.34608391592484e-28	6.9631337791315e-27
AL117335.1	0.699381773469027	0.261594153516682	-1.41874990080114	7.10681585799658e-42	1.80492220393531e-40
GACAT2	0.0618759642123894	0.673936929348061	3.44516257567656	0.0306527739369891	0.0356961163784087
MBNL1-AS1	1.59019657164602	0.520825450821461	-1.61033326029249	2.26293832314099e-50	1.30269816135483e-48
AC011447.3	0.14508569959292	0.302978726906222	1.06231117425028	1.16556548647738e-11	2.96019352227417e-11
MIR3150BHG	0.0355809582389381	0.226086987674482	2.66770069108284	9.28784880905433e-28	7.71159369867155e-27
AC105219.3	0.257266829946903	1.02887428518305	1.99972935085537	5.02802640327995e-39	9.75663100951064e-38
MAP3K4-AS1	1.26666232725664	3.06242582934265	1.27364292770534	2.98163750652889e-21	1.53710088769415e-20
AC003965.1	0.292224474336283	0.62113708413165	1.08783469291053	3.25600285580818e-10	7.38911554793788e-10
AC006449.5	0.278987995504425	0.925339070276826	1.72977906049888	3.26976811698899e-26	2.37264266304201e-25
MIR210HG	0.551070625238938	1.61204670308115	1.54858440958854	2.2500813321719e-21	1.16693407227053e-20
VLDLR-AS1	0.587194412787611	0.161888920353472	-1.85883398961333	2.20538566635361e-37	3.67541246115239e-36
AC067817.2	0.573437297911504	0.20986943918936	-1.45014364514954	1.08969589136791e-33	1.36369913361767e-32
TMPO-AS1	0.303504483787611	0.998920017079351	1.71865133680108	1.84069834848453e-48	8.36548959955996e-47
MAL2-AS1	0.059386303840708	0.226751898398557	1.93291248097956	6.22922352140202e-12	1.60565209275542e-11
KLF3-AS1	0.889977308345133	0.32170698625248	-1.46802128612764	2.65170686920412e-42	7.04538117402387e-41
AC024451.4	0.0714469307522124	0.241777360423805	1.75873521781313	7.58586672838701e-11	1.8220850959561e-10
MYB-AS1	0.125428851840708	0.334378263046889	1.41461182204634	1.12719636568963e-05	1.84693370355407e-05
AC091057.1	0.215933236884956	0.643885182649234	1.57621812744582	1.21549824922149e-36	1.82536128383088e-35
AL022341.1	0.349723193106195	0.773112395672678	1.14446469297612	1.93543245233559e-12	5.2390154313222e-12
AC087239.1	0.153402895495575	0.473063875293959	1.62470928202348	1.08590202435425e-18	4.67669026448825e-18
AC004816.1	1.21042433364602	3.23915351464833	1.42010394800737	2.92822605494753e-33	3.50540190401785e-32
MAGI2-AS3	3.97769790668142	0.911518468640216	-2.12558991960549	4.38757002510874e-63	2.67671142855969e-60
AC061992.2	0.191312523053097	0.755052089193868	1.98064486227089	1.96702067734129e-28	1.73318607641245e-27
LINC01569	0.944424577256637	1.98816313087015	1.07392864521987	1.60757372299127e-21	8.36228861327085e-21
AC027698.1	0.0419531271415929	0.260429626319207	2.63404332122439	0.00125451793127663	0.00170878545317226
LINC01705	0.0230524302300885	1.22821668016321	5.73550244078579	1.55440719122315e-56	1.91747229945884e-54
AP003071.4	0.924651473300885	0.200304489833183	-2.20671491686864	6.0085811422703e-53	4.15072785308032e-51
AP001189.3	1.77515255116814	0.87010824038954	-1.02867622401626	1.24430929867654e-20	6.15737008256271e-20
AP001528.1	6.86924379877876	0.857355332669071	-3.00218612729447	7.61192034280117e-57	1.19507149381978e-54
AL451050.2	0.12538856560177	0.348469185283138	1.47462529361773	2.5639141816186e-20	1.24378645833015e-19
AC109361.2	0.306918079787611	0.714217737259693	1.2185103291012	2.0166557113072e-05	3.23978084970003e-05
AL353622.1	0.535260087460177	1.15494625705861	1.10951373561898	2.36432041696943e-10	5.43699249015473e-10
EHMT2-AS1	0.104032740902655	0.274751572449955	1.4010900970798	1.24383144500297e-11	3.15432732088125e-11
AC064807.4	0.612881494327434	1.26181029841749	1.04181498162704	2.16131733947275e-12	5.8321797582335e-12
AL359878.2	0.105862370840708	0.226612332899008	1.09803650961077	0.000133868548177849	0.000198788463201329
HSD11B1-AS1	12.0061259178319	0.661397019841299	-4.18211034865689	5.36593709801771e-52	3.56422052626022e-50
AC093278.2	4.47231656920354	1.53389042681335	-1.54382688390143	1.2488391774364e-45	4.40152093761768e-44
Z97989.1	1.14642496879646	0.38903964151037	-1.55915286412822	5.78516406714938e-54	4.54135379271226e-52
AC037198.1	1.07351612670796	4.04433449128674	1.91355845791764	3.40266375778043e-11	8.37094061208946e-11
AC004825.2	1.63929438889381	0.694140524237151	-1.2397752990411	1.47396179669893e-48	6.87981627810555e-47
AC022146.2	0.188055355681416	0.533708719179441	1.50489518689232	2.77486471265575e-08	5.55938672709568e-08
AL158847.1	1.02197299248673	0.352643325000902	-1.53507543384187	1.46908329727703e-16	5.35254610632369e-16
LINC02257	0.0714447742389381	0.292711492036069	2.03457899225135	1.07677324209149e-17	4.2093126848166e-17
AC007255.1	0.400993877902655	1.30319428184671	1.70040006284518	1.97045505341036e-19	8.95519967694656e-19
AC010976.2	0.93222254119469	0.191473151412083	-2.28353228779176	2.18027244844841e-41	5.37904359781486e-40
MIR200CHG	5.08617121540708	11.3771232778179	1.16148388291905	6.94931754607575e-17	2.58096159184362e-16
AC124312.2	1.37428527145133	0.663879328174031	-1.04968857192037	4.80841097306812e-27	3.69072255577273e-26
AP000251.1	0.164799974318584	0.91701353289991	2.47622700696346	8.81613189562667e-38	1.53792523068154e-36
SNHG26	1.63864864650442	0.385036945700631	-2.08943776039112	1.80084040065473e-51	1.15187087849286e-49
UBE2R2-AS1	0.0852036169469026	0.218691571730388	1.35991104050196	0.000818109468519979	0.00113211141997917
LINC01341	0.20919698640708	0.461589909777277	1.14174961847766	6.56656159960546e-06	1.09888099636808e-05
AC087289.5	0.146614093778761	0.312370756760144	1.09123560478759	5.93883674800627e-18	2.3741599684738e-17
AC093297.2	4.61380315053097	15.6032632740667	1.75781942921008	4.35742394918683e-08	8.57092387271715e-08
TRHDE-AS1	2.96058292985841	0.078602165037872	-5.23516840491723	6.58304382708992e-56	6.502755784145e-54
AC137630.3	0.168081975743363	0.357216233207394	1.08763261768271	9.71093189961342e-08	1.85722916839783e-07
LINC00511	0.112039902238938	0.788597237806132	2.81527602747989	3.15940000193558e-31	3.28691795382093e-30
AL031846.2	0.653136006115044	0.322178944540126	-1.01952123117383	1.70316335359801e-27	1.38743543003008e-26
AC048382.2	0.972479229513274	0.349739117469793	-1.47538826994648	3.52511570772337e-34	4.61202638427141e-33
AC016888.1	2.40158676041593	7.54962467081876	1.65241699398086	2.11015852342489e-18	8.86677316290702e-18
AL356311.1	0.492928505070796	4.00534490949414	3.02247616507644	4.43988606497867e-08	8.71327640252064e-08
LINC01063	0.227112745929204	0.603969066670875	1.41106598663831	3.35835314469303e-19	1.49097066346655e-18
FOXD3-AS1	0.101080068495575	2.22709163366637	4.46159046689057	9.67614240573218e-35	1.3055232761484e-33
AC138696.2	0.748749505575221	2.4533421761605	1.71219341526714	9.79060726010435e-30	9.2903179880221e-29
AP000866.2	0.470288782876106	0.211451961077547	-1.15321698159621	2.4041682785775e-37	3.95428439724128e-36
HOTAIRM1	4.79937301679646	1.65965076290261	-1.53196625654957	6.4722412855761e-44	2.06991864818332e-42
AC022007.1	5.04008721533628	2.02543429864833	-1.31521741139534	8.63624899911005e-29	7.72787669505858e-28
UNC5B-AS1	0.156808110610619	0.555140592792606	1.82385300706327	6.70236189830275e-22	3.59471397464871e-21
USP30-AS1	0.427467303893805	1.08920065396483	1.34938377318377	1.06877173599727e-08	2.1973437953182e-08
AC009093.1	0.184264369070796	0.755426218311993	2.03551372963056	2.87003742293042e-36	4.13046219116736e-35
ADIRF-AS1	2.41979840038053	1.08051292429035	-1.1631705291338	5.79296418744933e-39	1.11160546130278e-37
SIDT1-AS1	0.123139596053097	0.286062801506763	1.21603716635075	0.0156322209048789	0.0186958763869293
MIR155HG	0.438923920752212	0.933428480535618	1.08856858987989	1.63424819992397e-11	4.11420793187857e-11
CADM3-AS1	0.840075132345133	0.14098956539495	-2.5749299684306	1.24606930507589e-56	1.79330140822172e-54
AC107031.1	0.0351057102654867	0.258002866181244	2.87760947049065	5.34507047982868e-09	1.12435282809551e-08
UBE2Q1-AS1	0.173931777415929	0.380196173458972	1.12822247406559	1.53743365762672e-15	5.16565744498316e-15
LAMC1-AS1	1.12398313302655	0.375096065403066	-1.58328835108126	2.94834385368224e-41	7.17153497930877e-40
PVT1	1.51198018415929	3.89594091901353	1.36553256758504	1.36498629210234e-25	9.46719408217165e-25
LINC01703	0.654157198823009	1.42016955814788	1.11835391473439	1.67141889099312e-14	5.27703916772416e-14
AC016705.2	0.32009852240708	0.985939984826871	1.62298381361952	1.09527378397987e-14	3.48992218622368e-14
AC005041.3	0.332372134389381	0.978101926563571	1.55718538047802	1.23191119404285e-29	1.16179319437518e-28
AC007938.3	2.56587502151327	0.861807040222723	-1.57401411224791	3.97122371428564e-41	9.39493610215246e-40
AC008764.2	7.56310916852212	3.6176737184725	-1.06391714767378	2.79974366236391e-36	4.06315739907771e-35
LINC01357	0.0998654975752212	0.254882590431921	1.3517746004668	0.000240294501685686	0.00034872991967326
IDH2-DT	0.176997178628319	0.430295467557259	1.28160128035421	5.60189773722775e-06	9.43851452896812e-06
LINC02202	1.51544052085841	0.183591742821461	-3.04516415024617	1.15525804145948e-62	4.9878265940013e-60
MIR99AHG	2.21761322285841	0.614934594321912	-1.85050288912017	5.447012781991e-61	1.56783184574974e-58
AL136162.1	0.260916549168142	0.529836160247069	1.02195785513402	2.41284220130851e-12	6.48052641004634e-12
AC025580.2	0.151301278336283	0.341496445982867	1.17444638733925	8.53750884463979e-07	1.52316919160051e-06
SUGCT-AS1	0.0819221444955752	0.2247638421055	1.45608458028758	1.76254079727027e-24	1.14432629958111e-23
ARHGEF2-AS2	0.209642703380531	0.437608671722272	1.06170870906401	1.18074883879367e-12	3.25223802965976e-12
AC040169.1	0.906113309132743	1.84974878971596	1.0295659796842	2.94520535721281e-06	5.08128836354298e-06
HCG11	8.28276231530973	3.42797403257078	-1.2727558083658	3.51378955773398e-50	1.83888320188078e-48
AL589765.6	0.127894685442478	0.398202770093778	1.63854694171776	1.19132967120085e-25	8.29607396033818e-25
AC083880.1	0.344809655	0.918689095776375	1.41377653312972	1.22685128801595e-22	6.85686787832863e-22
AL121672.3	0.194229255725664	0.401793893370604	1.04869511491399	0.0038011608204022	0.0049246847238069
AL139246.5	0.439577354672566	1.68466981376736	1.93827688739807	1.39648875708339e-24	9.20509955527868e-24
AC009171.2	0.398266013345133	0.912040660146078	1.1953657730303	2.72184059836184e-16	9.69199734715649e-16
AC134312.5	0.0881404820707965	0.844132199021641	3.25959226385659	8.78820780630824e-51	5.42044102910512e-49
CARMN	2.05316379143363	0.284047738765555	-2.8536434000434	6.57099005651613e-59	1.41851247845042e-56
AC092140.2	0.449260051539823	0.210551961774572	-1.09337446471446	1.39378866274735e-22	7.73978463204075e-22
AC011503.2	0.369257687061947	0.927311226923354	1.32842566691635	2.60431395492185e-22	1.42782546036509e-21
AC105020.1	0.730808332168142	0.327654014043282	-1.15731987657374	6.09131364988721e-40	1.29872823127842e-38
AL583856.2	0.931190636486726	0.347546059330027	-1.42187236447394	2.32940080746674e-43	6.48850837821784e-42
AC012073.1	0.374083929902655	1.10875932313075	1.56751233937702	2.57408828721181e-37	4.19382120001396e-36
AC010326.3	4.7238937410885	11.1468840492967	1.23859206356691	1.12897988843155e-20	5.60272490609565e-20
AC022211.1	0.160967761486726	0.398388597276826	1.30740457972379	1.65397927900558e-13	4.94190694609453e-13
AF178030.1	0.117656739115044	2.02460219509648	4.10498260484765	2.0501147548077e-07	3.84424341102378e-07
AC015722.2	0.663876898893805	0.16313779728404	-2.02482467307987	3.00062524265726e-47	1.26392190099246e-45
AC013652.1	0.0538146678141593	0.505067458349865	3.23040473666209	2.02117900035461e-27	1.63111034280954e-26
MAPT-IT1	0.0807971416017699	0.390396601651939	2.27256433440004	0.000466187497358685	0.000661006410458497
AL117329.1	0.0271063393893805	0.301880675276826	3.47727620566128	4.03827501318448e-18	1.62946283826392e-17
AC005332.1	0.104479662911504	0.210754566687105	1.01234174485548	1.58160045238442e-11	3.99330991413435e-11
LINC01655	0.0632946119469027	0.250395392779982	1.98405341892858	4.10941638827569e-13	1.18085891889386e-12
SNHG25	0.639166288982301	2.32527805859874	1.86314002063978	3.94840061177381e-25	2.66362806895835e-24
AL390294.1	0.44056926240708	1.85924292603787	2.07727453319947	7.19730682431837e-09	1.49575798863993e-08
AC007285.1	0.107066398389381	0.26106888064202	1.28592472177703	8.87844568597103e-13	2.47307672575354e-12
AP006621.4	0.207425516938053	0.517672008357078	1.31944492907923	4.63968827578793e-11	1.12696788358449e-10
AL589765.4	0.722514754141593	2.00715039426781	1.47404976716497	2.51264189666219e-26	1.84652449171728e-25
AC083906.3	0.208792684327434	1.203057787633	2.52656287374309	1.34579394902396e-10	3.16215802716242e-10
ADCY6-DT	0.185146436230089	0.545608648009919	1.55919973133109	2.25300265393832e-24	1.45727924470093e-23
AL023803.1	0.155838528159292	0.471823879323715	1.59819647934674	8.87066567670389e-14	2.69711965205416e-13
SRRM2-AS1	0.217263381221239	0.480250911203787	1.14434331602828	1.02314286421868e-19	4.73717889143609e-19
EMSLR	1.21849833840708	3.27551240371326	1.4266163280861	1.68596521493814e-16	6.07862615072686e-16
LINC01615	0.201699881053097	0.770955946964833	1.93443819259313	1.38245473839401e-27	1.13151627166183e-26
AL031848.1	0.260164957345133	1.06054137754373	2.02730235151353	7.90242711365574e-13	2.21550188722134e-12
AP001189.1	0.874511405318584	0.25074982484761	-1.80222850670635	2.07204650053809e-33	2.52001711720372e-32
AC010487.1	0.274854551646018	0.559987476124436	1.02672619139575	7.96165124909115e-08	1.54145422726238e-07
LINC02716	0.833802056982301	0.256100895228133	-1.70299263522723	2.87527251673345e-28	2.49527418914506e-27
AC074135.1	0.403950129460177	0.957312841885482	1.24481326959573	0.00125462649370146	0.00170878545317226
AL096828.3	0.255024136176991	1.04971446584491	2.04129125272158	1.96479637175861e-40	4.4067575766586e-39
AL157838.1	0.311506149513274	0.863267567229035	1.47054714367785	5.34527786084175e-19	2.34296824001871e-18
LINC02571	0.135444864504425	0.47954060977908	1.82394730100141	3.00371549420301e-08	5.9970134780215e-08
AL691482.3	0.681564922185841	1.4668644923147	1.10581261022442	9.47241565120089e-05	0.000142374776585065
AL158212.3	2.18501901361062	1.02481852950496	-1.09227736777146	6.48151022790918e-48	2.87014568297414e-46
AP005131.4	0.0329129706548673	0.301835676623986	3.19703518876624	0.0328491103938978	0.0380741031209809
AC002546.1	6.2496915680177	0.232746806162308	-4.74695171645333	2.35280875592614e-46	9.02955715885432e-45
AP000553.2	0.157992675168142	0.605612407807033	1.93853708966066	2.4726458649293e-26	1.82489718321919e-25
AC021739.2	1.38424264588496	0.380068214304779	-1.86476657670158	6.77762617918992e-56	6.502755784145e-54
AC112484.3	0.351107566230088	0.833331557242561	1.24697752815658	7.39975169998737e-16	2.54569147129048e-15
AC005544.1	0.127211722415929	0.412041723689811	1.69555881385333	3.70400217873773e-08	7.3273903352578e-08
GATA3-AS1	0.925966417079646	5.10308503944274	2.46233790752535	1.88764459262925e-13	5.60130964170226e-13
AP001453.2	0.640132606460177	1.50440550306492	1.23275078662775	3.29781626425372e-37	5.27345248922794e-36
AC098869.2	0.156228014831858	0.329837444335437	1.07810200703646	3.57856680157006e-07	6.55374853267391e-07
NCKAP5-AS2	0.428142711345133	0.183570629739405	-1.22175651120956	6.49064763925274e-37	1.00985121378284e-35
AC073195.1	0.245738922026549	0.564375402050496	1.19952872937251	8.99029291372686e-22	4.76264903742524e-21
AL161908.1	1.22455319588496	2.84713478339675	1.21725534443791	7.52511377434523e-09	1.56200378465075e-08
AC006946.2	1.03791626136283	0.513857873483318	-1.01424876367041	7.1800560910512e-23	4.2155421773358e-22
C1orf220	0.205686004362832	0.477587054775473	1.21532010130547	1.17605304312068e-15	3.99811733360121e-15
AP003469.2	0.406262692097345	1.35537312467809	1.73820527980494	2.30707984945098e-06	3.99355521864868e-06
AC093010.2	22.6902837861327	10.7717831542038	-1.07481756035005	2.46094592724985e-50	1.37098503753564e-48
U62317.1	2.52866150278761	5.20318034558702	1.04101978819218	9.22959841059825e-25	6.17810715314077e-24
LINC01614	0.201205024938053	8.95992708145266	5.47674875036427	1.92219160351294e-63	2.67671142855969e-60
AC099684.2	0.106869774557522	0.227851501456267	1.09223999687023	0.0239639808641923	0.0282883082381819
AC040169.3	0.191673896867257	0.415524913713255	1.1162811027688	3.84407068577977e-12	1.01664779086396e-11
LINC01485	1.97463962930088	0.151280251075744	-3.70629381830509	2.14763479916614e-46	8.4294665867271e-45
GNG12-AS1	0.647546366026549	0.198782569504959	-1.70379223931482	6.48405956021481e-56	6.502755784145e-54
DRAIC	0.912722764424779	2.26706136843463	1.31257482526975	2.31688500378722e-05	3.70487074216716e-05
AC103769.1	0.076674865840708	0.248950323535618	1.69903224803081	0.00739138815982864	0.00919663353892223
AL445228.2	0.233346099274336	0.491847811208296	1.07574063155204	1.15274166216204e-08	2.36154786542567e-08
AC023794.1	0.818639814442478	0.389231958028855	-1.07259866580232	1.17041689953256e-25	8.18344123681268e-25
AL031058.1	1.15912844273451	2.6285490971596	1.18122624255285	6.5083800331485e-16	2.25249946237424e-15
LRRC8C-DT	0.775582905221239	0.279800809358882	-1.47088086937888	1.00986017804035e-50	6.01389147405408e-49
AC009133.1	0.720106811433628	1.58002055442381	1.13366050801762	5.96493952384244e-46	2.19179799099487e-44
LINC00641	3.53758095907965	1.36567026451668	-1.37315397215275	1.25535816892131e-49	6.19429587922029e-48
AL359715.2	0.526846699309734	0.258096149190261	-1.02947461420802	8.8816686043528e-30	8.52146759984294e-29
AL445490.1	0.147585597380531	0.363857806902615	1.30182282719229	0.000155431535279785	0.000229231649383594
LINC02351	0.691265266946903	0.150841461431921	-2.19620640510379	2.57857451990678e-50	1.39162443621219e-48
AC106782.5	0.752141264628319	1.68490461459513	1.16359136565551	9.21470779574451e-18	3.62501147226669e-17
AC020663.2	0.219452850442478	0.885031422723174	2.01181766919086	2.24510849351309e-36	3.28584946465856e-35
AC108134.3	1.34060472372566	0.467430235876465	-1.52006095896658	5.58296375635565e-45	1.85418815523581e-43
C9orf163	0.104664049265487	0.31989425489991	1.61182910234427	7.98901960542837e-33	9.38573935957469e-32
AL590133.1	0.128434274504425	0.370993894209197	1.53036518583293	2.24798245930863e-19	1.01896737722467e-18
AC005225.2	0.475422818495575	0.19506943497385	-1.28522340608868	1.15671111160124e-11	2.94203253274719e-11
AC010761.6	0.0867148925929204	0.242181629945897	1.48173774608936	1.61037897931486e-12	4.3935616070723e-12
WDFY3-AS2	1.09861167365487	0.41112737697385	-1.41802417759244	3.64080246930142e-57	6.28766586448355e-55
AC090825.1	0.73727860920354	0.301737793696123	-1.28891449009042	4.40463011707532e-35	6.03713985094371e-34
MIR100HG	5.42724868156637	1.76003223060866	-1.62461916734669	1.43992254997563e-56	1.91288172600609e-54
AC012676.1	0.162686457513274	0.334801644713255	1.04121245320485	2.22309147168626e-17	8.53173104800482e-17
AC104667.2	0.536532032504425	1.58786306362669	1.56535028897045	4.27727546541368e-30	4.14991838694911e-29
AC010336.2	0.0785356867256637	0.221926281925158	1.49866026005034	2.52430497480929e-14	7.88331770614041e-14
LINC00665	2.93922710678761	6.08587084020289	1.05002687924898	4.48160267123698e-32	5.15981854215084e-31
AC093423.2	0.450625783964602	0.201686965927863	-1.15981201182251	1.36882170642974e-39	2.74878498488856e-38
AL035420.3	0.0905269087345133	0.344273735878269	1.92713752813123	8.74777208177673e-19	3.81500060233041e-18
AP003086.1	0.0688607073451327	0.258722826350766	1.90965443873352	2.20429588089543e-06	3.8336545682844e-06
AC097534.1	0.709656010938053	0.346608665953111	-1.03381215616734	1.53101383980366e-30	1.5195752306557e-29
AC004884.2	0.104274635513274	0.377841074754734	1.85739127493052	5.66741099239333e-06	9.53958945795642e-06
AC020765.2	0.431617649362832	0.872249119550045	1.01498637660028	2.54219678993335e-10	5.83826310666874e-10
SMYD3-AS1	0.0287158550176991	0.615829103125338	4.42261062463947	9.06325552573783e-14	2.75083344340057e-13
AC011465.1	0.137105866238938	0.396247106287647	1.53111009970539	1.0103644906601e-07	1.92593761078366e-07
AC020659.1	0.833692955823009	0.394667754028855	-1.07887749549718	2.83967102684181e-17	1.08498050074243e-16
AC023983.2	0.145266371061947	0.349317561650135	1.26583841487652	3.40736196886239e-05	5.34469947341085e-05
LINC01929	0.0549043397256637	0.667353192055005	3.60345840814509	1.02867217664192e-39	2.11490101078642e-38
THSD4-AS1	0.0140082526106195	0.305524952216411	4.44694129939883	0.000259153181142762	0.000375153012433822
AC007637.1	1.04494036018584	0.466392650468891	-1.1638036435693	7.72849640947493e-34	9.81405389644353e-33
FALEC	0.202671574336283	0.423381877974752	1.06281576088413	1.73768732333379e-11	4.35556749985117e-11
AL353708.3	0.151384573557522	0.401434200759243	1.40694533558694	4.06636757549819e-26	2.9139488808653e-25
AC133540.1	0.0463933099380531	0.221646074880072	2.25626912983194	8.34171179225863e-06	1.38122111843055e-05
LINC02446	0.345058743716814	0.927346626176736	1.42626670315047	0.0146745822852062	0.0176360498305853
KIAA1671-AS1	4.02703559215929	2.00167387362308	-1.00851128372352	2.60211719043639e-20	1.25878330192819e-19
AL645608.6	0.119376243336283	0.541551281938684	2.18158220032595	3.31447282765136e-11	8.18897649979099e-11
AC008115.3	0.945711835973451	2.18298235216411	1.20682790935833	2.65035814155268e-12	7.09638528753717e-12
AC097713.1	2.66969338430973	0.179729613568981	-3.89277401458305	4.52510457292268e-49	2.17079322151041e-47
SCAT2	0.272112928814159	0.658697811628494	1.27541125258859	3.3180107191355e-19	1.47685683297603e-18
AP000695.2	0.149132642451327	0.411349662870153	1.46376918895477	2.25616013249961e-28	1.97786220752631e-27
SIAH2-AS1	0.503543777026549	1.30394721464292	1.37269635507454	2.61104162506907e-09	5.60157625651464e-09
AC083843.2	2.26810725707965	0.979079255653742	-1.21199131121675	3.27624752706976e-27	2.56021695893641e-26
AC010307.4	0.0190541746725664	0.39886686860505	4.38772826808579	1.33415315524953e-31	1.46756847077448e-30
RBMS3-AS3	0.986448552070797	0.168503543264202	-2.54946488110747	2.55028118812595e-59	6.29190801699074e-57
AC104984.1	0.0247799559823009	0.221438795025248	3.15966246770995	3.01777154110102e-07	5.57996943413433e-07
SPART-AS1	0.587131730274336	0.251109981778179	-1.22536484837439	1.91537613749456e-32	2.23503688476561e-31
AC006270.1	0.0646233439026549	0.404047546285843	2.64439776289111	0.000439159618776957	0.000623707780943918
AC010300.1	0.170595484778761	0.35703105555275	1.06547010657839	0.0081801983461202	0.0101270269130821
MAFG-DT	1.50852532546018	4.74319248138323	1.65271949799621	5.63522297821272e-42	1.45254180348856e-40
AL121829.2	0.0776897270442478	0.318183399674482	2.03406282107848	1.50360578256678e-19	6.9061893257788e-19
LINC01775	0.0694404521504425	0.316140787914337	2.18671893435868	1.51702182305127e-31	1.6581624610187e-30
BRWD1-AS1	0.0942698720265487	0.23111914358972	1.29376808841823	7.16681032667736e-07	1.28793771427386e-06
AC124067.4	0.174429695628319	0.746319101790803	2.09714694054148	3.65438265001831e-13	1.05360915468808e-12
C9orf106	0.0924754898672566	0.292486513433724	1.66122716067517	5.95620106263287e-12	1.53757238193826e-11
AP003419.3	0.404325407300885	1.19345128259152	1.56155090721557	1.65324100445371e-14	5.22920735291494e-14
ZNF687-AS1	0.434997135946903	0.918526834915239	1.07831596834694	1.13258389623111e-31	1.25382845435329e-30
AC069120.1	1.0408178079823	3.41328028430388	1.71344133606223	0.00143031648229957	0.00193434343377553
AC103706.1	0.507413150557522	1.81526664102344	1.83894866335461	4.25459474254648e-33	5.03266104135464e-32
AF131215.5	2.24398927973451	0.836002318334536	-1.42448693555002	7.37867980520838e-37	1.12769734722079e-35
AL133230.1	0.0951845555221239	0.268330757529306	1.49521302513506	9.95455480840307e-06	1.6388480604492e-05
LMNTD2-AS1	0.687897614699115	2.12646128325789	1.628188829694	1.63009336239468e-10	3.80428545521029e-10
AC092119.2	0.321152853283186	0.69993640130027	1.12396372550459	1.26811440466803e-16	4.63990164589341e-16
AF015262.1	0.0168592987699115	0.255377081110911	3.92101261925505	4.29073208429287e-19	1.900024181942e-18
AC093249.2	0.127231395911504	0.314097059719567	1.30375572060712	1.02584825175833e-21	5.36860585086859e-21
DDX11-AS1	0.159330349752212	0.426355574785392	1.42003601842793	9.85924358887269e-32	1.09851055986988e-30
AC120498.4	1.23948020778761	6.08908664251217	2.29649060697895	5.71791526666247e-12	1.48048570697543e-11
AC048341.1	0.798489844823009	0.382773045082056	-1.06078482092313	3.29620842112157e-30	3.23440451322554e-29
AC147067.2	1.19690692461062	0.487389884651939	-1.2961627533488	1.63300128882383e-34	2.1861962990688e-33
AC027228.2	0.137216806212389	0.379762976878269	1.46864207134426	5.51404828525335e-06	9.29957166858646e-06
AC010331.1	0.109794497823009	0.462827729176736	2.07566954475138	4.24178555668652e-29	3.85555981915664e-28
TPT1-AS1	2.81002465036283	0.960151480164112	-1.54924884775735	1.34775622080036e-43	3.94504236156309e-42
LINC01152	3.0164912219469	0.720531410386835	-2.06573815528635	1.95213616918224e-30	1.92647952238727e-29
AC011444.3	0.505995228238938	0.175914089576195	-1.52425274178345	7.37867828358673e-36	1.04450634391429e-34
AC108860.2	0.533482560654867	1.59054287143733	1.57600624298102	2.70377781565986e-31	2.82995411372399e-30
LINC02195	0.0575772426902655	0.320189591488729	2.47535580382429	3.83032708533931e-17	1.45384063217165e-16
HLA-F-AS1	0.786960170982301	0.379032262546438	-1.05396996778069	4.28935374900479e-38	7.71636867138674e-37
EMX2OS	1.1297978379115	0.250011625907124	-2.17599755591598	1.9353210197065e-43	5.47917934595594e-42
CEBPB-AS1	0.873180615	0.428425817563571	-1.02723468059778	3.62605876860547e-44	1.18154782893993e-42
