# Supplementary material for: A mitochondrial function-related LncRNA signature predicts prognosis and immune microenvironment for breast cancer
Source: Sci Rep. 2023 Mar 8;13:3918. doi: 10.1038/s41598-023-30927-y (PMC9995529; doi:10.1038/s41598-023-30927-y)
Supplement: Supplementary file 1 — Supplementary Information. [file 41598_2023_30927_MOESM1_ESM.zip › Supplementary Materials/Table S5.txt]

id	futime	fustat
TCGA-E2-A15G	1.517808219	0
TCGA-E2-A1B5	2.695890411	0
TCGA-EW-A2FS	4.394520548	0
TCGA-EW-A1P7	2.506849315	0
TCGA-LL-A50Y	2.087671233	0
TCGA-AR-A24L	7.852054795	1
TCGA-AN-A0FX	0.02739726	0
TCGA-A7-A13H	2.463013699	0
TCGA-A8-A06N	0.003	0
TCGA-A7-A0DC	2.482191781	0
TCGA-EW-A1PB	1.665753425	0
TCGA-A7-A0CE	2.942465753	0
TCGA-A8-A091	2.750684932	0
TCGA-A2-A0EV	2.652054795	0
TCGA-D8-A1X8	2.145205479	0
TCGA-A2-A0D0	5.610958904	0
TCGA-A7-A0DB	2.75890411	0
TCGA-E2-A1IN	1.849315068	0
TCGA-E2-A15A	1.945205479	0
TCGA-PE-A5DD	5.350684932	0
TCGA-BH-A0EB	2.04109589	0
TCGA-D8-A1JM	1.616438356	0
TCGA-E9-A1NH	1.578082192	0
TCGA-E2-A1B0	4.468493151	0
TCGA-AO-A0JI	4.18630137	0
TCGA-E2-A1IU	0.923287671	0
TCGA-BH-A18T	0.61369863	1
TCGA-AR-A2LO	3.282191781	0
TCGA-E2-A15K	0.753424658	0
TCGA-B6-A0RL	6.764383562	1
TCGA-A2-A0SU	4.553424658	0
TCGA-AO-A1KR	6.884931507	0
TCGA-3C-AALI	10.97260274	0
TCGA-BH-A0B6	6.802739726	0
TCGA-AR-A2LE	13.86849315	0
TCGA-D8-A27R	0.84109589	0
TCGA-AR-A1AO	7.17260274	0
TCGA-AN-A049	0.052054795	0
TCGA-E9-A227	2.671232877	0
TCGA-C8-A12T	0.003	0
TCGA-BH-A0H9	3.416438356	0
TCGA-A8-A090	0.003	0
TCGA-A2-A0ER	6.2	0
TCGA-AN-A046	0.02739726	0
TCGA-OL-A66L	3.564383562	0
TCGA-OL-A66J	5.468493151	0
TCGA-D8-A1JU	1.224657534	0
TCGA-BH-A0H7	1.923287671	0
TCGA-B6-A0RS	8.391780822	1
TCGA-A2-A0YK	1.610958904	0
TCGA-AO-A03O	6.802739726	1
TCGA-D8-A1JN	1.698630137	0
TCGA-AR-A1AH	10.43013699	0
TCGA-E9-A1N6	1.857534247	1
TCGA-W8-A86G	0.950684932	0
TCGA-B6-A0WY	9.482191781	1
TCGA-BH-A1EV	1	1
TCGA-OL-A66O	1.446575342	0
TCGA-B6-A0IM	10.6109589	1
TCGA-A7-A13D	2.643835616	0
TCGA-BH-A1ES	9.484931507	1
TCGA-AC-A23G	6.15890411	0
TCGA-B6-A0RI	19.52328767	0
TCGA-D8-A1Y2	1.18630137	0
TCGA-AR-A255	5.920547945	0
TCGA-E9-A1NA	3.046575342	0
TCGA-AC-A5XU	1.246575342	0
TCGA-BH-A18K	7.569863014	1
TCGA-OL-A66N	2.169863014	0
TCGA-AN-A03Y	0.02739726	0
TCGA-AN-A0FW	0.030136986	0
TCGA-AR-A251	8.301369863	0
TCGA-AO-A12A	8.526027397	0
TCGA-BH-A0B9	4.306849315	0
TCGA-AO-A0JB	4.224657534	0
TCGA-AR-A254	7.136986301	0
TCGA-EW-A1IX	3.309589041	0
TCGA-AC-A2FG	5.076712329	0
TCGA-D8-A27N	1.421917808	0
TCGA-A8-A08H	0.003	0
TCGA-E2-A14Q	3.18630137	0
TCGA-C8-A1HF	0.909589041	0
TCGA-D8-A1Y0	1.293150685	0
TCGA-B6-A0I5	23.44109589	0
TCGA-A7-A4SB	1.145205479	0
TCGA-B6-A1KI	6.126027397	0
TCGA-A2-A04T	6.153424658	0
TCGA-OL-A5RW	3.030136986	0
TCGA-AO-A126	9.060273973	0
TCGA-BH-A0H5	4.438356164	0
TCGA-B6-A0RG	5.704109589	0
TCGA-B6-A0IJ	19.46849315	0
TCGA-A7-A2KD	1.860273973	0
TCGA-A2-A0CU	0.432876712	1
TCGA-D8-A142	1.164383562	0
TCGA-BH-A18P	2.523287671	1
TCGA-D8-A1JC	1.315068493	0
TCGA-A2-A25E	8.778082192	0
TCGA-GM-A2DI	7.095890411	0
TCGA-AN-A0AM	0.01369863	0
TCGA-BH-A0H3	5.282191781	0
TCGA-AC-A6IV	1.556164384	0
TCGA-BH-A42T	0.876712329	1
TCGA-A8-A07C	2.832876712	0
TCGA-A7-A13F	2.095890411	0
TCGA-D8-A1XK	1.208219178	0
TCGA-D8-A3Z5	2.780821918	0
TCGA-A8-A075	1.419178082	0
TCGA-A7-A0CG	2.857534247	0
TCGA-LL-A8F5	1.632876712	0
TCGA-BH-A0B3	3.295890411	0
TCGA-A8-A08Z	3.334246575	0
TCGA-A2-A25D	0.003	0
TCGA-AO-A03V	3.701369863	0
TCGA-A2-A0SV	2.260273973	1
TCGA-B6-A1KN	11.59726027	0
TCGA-A7-A26E	2.61369863	0
TCGA-AC-A3QP	1.849315068	0
TCGA-EW-A1IW	1.016438356	0
TCGA-S3-AA14	1.449315068	0
TCGA-A8-A08L	0.082191781	1
TCGA-E2-A3DX	3.630136986	0
TCGA-AR-A24Z	8.221917808	0
TCGA-LD-A74U	1.101369863	0
TCGA-A2-A25F	0.882191781	0
TCGA-E2-A1LS	4.394520548	0
TCGA-BH-A18S	5.504109589	1
TCGA-E2-A10A	3.367123288	0
TCGA-A2-A0D1	2.879452055	0
TCGA-AR-A1AK	8.654794521	0
TCGA-PE-A5DC	3.917808219	1
TCGA-BH-A0DE	6.498630137	0
TCGA-A7-A426	0.997260274	0
TCGA-B6-A0RN	21.93972603	0
TCGA-AR-A1AY	2.810958904	0
TCGA-D8-A1XZ	1.276712329	0
TCGA-AN-A0AS	0.02739726	0
TCGA-BH-A18G	0.408219178	0
TCGA-E9-A295	1.02739726	0
TCGA-BH-A1EX	4.131506849	1
TCGA-LD-A66U	1.769863014	0
TCGA-BH-A0DG	5.591780822	0
TCGA-BH-A5IZ	1.553424658	0
TCGA-S3-AA11	1.153424658	0
TCGA-AR-A1AP	7.824657534	0
TCGA-EW-A1OX	2.495890411	0
TCGA-A7-A26J	1.717808219	0
TCGA-C8-A1HM	1.02739726	0
TCGA-AN-A0FF	0.471232877	0
TCGA-AN-A0AT	0.02739726	0
TCGA-AR-A0TP	11.71232877	0
TCGA-C8-A1HJ	0.01369863	0
TCGA-E2-A15S	1.17260274	0
TCGA-B6-A3ZX	3.156164384	1
TCGA-BH-A42U	9.216438356	0
TCGA-A2-A4RY	1.775342466	0
TCGA-HN-A2OB	5.205479452	1
TCGA-B6-A0RQ	11.69041096	1
TCGA-B6-A408	5.676712329	0
TCGA-D8-A146	1.761643836	0
TCGA-AN-A04D	0.142465753	0
TCGA-AC-A8OQ	0.093150685	0
TCGA-A2-A04P	1.501369863	1
TCGA-LL-A5YN	1.224657534	0
TCGA-AC-A3BB	2.704109589	0
TCGA-AO-A03U	4.912328767	1
TCGA-AR-A24S	8.153424658	0
TCGA-AN-A0XT	0.02739726	0
TCGA-EW-A1PE	0.876712329	0
TCGA-A8-A08F	2.750684932	0
TCGA-AC-A3W5	1.380821918	0
TCGA-A7-A4SD	1.208219178	0
TCGA-E2-A1AZ	6.380821918	0
TCGA-B6-A0I6	2.715068493	1
TCGA-E2-A15E	1.726027397	0
TCGA-A8-A06Q	0.084931507	0
TCGA-EW-A1PC	0.512328767	0
TCGA-AN-A0XU	0.02739726	0
TCGA-E2-A1LH	8.895890411	0
TCGA-LL-A740	1.208219178	0
TCGA-A8-A08J	3.087671233	1
TCGA-BH-A0W5	3.528767123	0
TCGA-GI-A2C8	0.616438356	0
TCGA-BH-A0GY	2.528767123	0
TCGA-OK-A5Q2	0.175342466	0
TCGA-AQ-A04L	10.84109589	0
TCGA-BH-A1EU	3.523287671	1
TCGA-BH-A0BQ	6.178082192	0
TCGA-E2-A10C	3.342465753	0
TCGA-AO-A0J7	1.693150685	0
TCGA-E9-A1N9	3.016438356	0
TCGA-A2-A0YC	2.712328767	0
TCGA-BH-A1FL	4.583561644	1
TCGA-AO-A0JC	4.238356164	0
TCGA-AC-A3TN	1.249315068	0
TCGA-E2-A14N	3.928767123	0
TCGA-A2-A0YG	1.824657534	0
TCGA-BH-A0B8	4.298630137	0
TCGA-E2-A1BC	1.37260274	0
TCGA-E2-A14Y	5.778082192	0
TCGA-A2-A4RW	0.608219178	0
TCGA-GM-A2DD	6.252054795	0
TCGA-B6-A0X5	5.745205479	1
TCGA-AR-A5QP	3.246575342	0
TCGA-AO-A0JA	1.794520548	0
TCGA-A2-A0YE	1.517808219	0
TCGA-E2-A14R	3.216438356	0
TCGA-EW-A1P0	3.42739726	0
TCGA-A2-A0EX	2.060273973	0
TCGA-A2-A3KC	3.019178082	0
TCGA-A8-A086	1.084931507	0
TCGA-BH-A0AW	1.704109589	0
TCGA-GM-A3NY	3.183561644	0
TCGA-AC-A3W6	0.003	0
TCGA-D8-A27T	1.090410959	0
TCGA-A8-A094	0.003	0
TCGA-A8-A081	0.003	0
TCGA-AR-A24O	9.882191781	0
TCGA-A7-A6VY	0.728767123	0
TCGA-C8-A12W	1.054794521	0
TCGA-AC-A5EH	1.4	0
TCGA-C8-A278	0.81369863	0
TCGA-D8-A1JJ	1.673972603	0
TCGA-D8-A145	1.123287671	0
TCGA-E2-A15M	0.920547945	1
TCGA-A8-A06Y	2.167123288	0
TCGA-A2-A0EW	5.161643836	1
TCGA-AR-A0TQ	8.194520548	0
TCGA-LD-A9QF	0.884931507	0
TCGA-A2-A25B	3.536986301	0
TCGA-AN-A0XW	0.465753425	0
TCGA-A2-A0CM	2.065753425	1
TCGA-D8-A1X9	1.991780822	0
TCGA-A7-A0CJ	2.550684932	0
TCGA-B6-A0RO	13.50410959	0
TCGA-GM-A3NW	9.208219178	0
TCGA-A1-A0SO	2.334246575	0
TCGA-C8-A132	1.049315068	0
TCGA-EW-A424	1.95890411	0
TCGA-S3-AA15	1.438356164	0
TCGA-AO-A12E	5.868493151	0
TCGA-AQ-A7U7	1.6	1
TCGA-BH-A202	2.178082192	0
TCGA-A8-A06X	2.583561644	1
TCGA-AO-A0J6	3.123287671	0
TCGA-LL-A7SZ	1.62739726	0
TCGA-B6-A0I1	6.468493151	1
TCGA-E9-A5FK	2.224657534	0
TCGA-A2-A3XV	2.728767123	0
TCGA-AR-A24K	4.24109589	0
TCGA-E2-A1BD	3.104109589	0
TCGA-D8-A1Y1	0.82739726	1
TCGA-E2-A2P6	2.879452055	0
TCGA-A8-A09D	4.169863014	0
TCGA-A8-A09I	3.756164384	0
TCGA-C8-A3M8	1.079452055	0
TCGA-E2-A15L	1.715068493	0
TCGA-E2-A15J	4.493150685	0
TCGA-E9-A1N8	2.846575342	0
TCGA-OL-A5S0	1.698630137	0
TCGA-OL-A5D6	3.024657534	1
TCGA-B6-A0IQ	11.73972603	0
TCGA-BH-A0EA	2.715068493	1
TCGA-A1-A0SH	3.936986301	0
TCGA-B6-A0RH	17.68767123	1
TCGA-D8-A27K	4.002739726	0
TCGA-A2-A0CS	6.432876712	1
TCGA-A2-A0YJ	1.550684932	0
TCGA-E2-A1L8	6.136986301	0
TCGA-D8-A1XQ	1.367123288	0
TCGA-BH-A1F8	0.002739726	1
TCGA-E9-A1NE	2.980821918	0
TCGA-BH-A1EO	7.665753425	1
TCGA-A8-A08R	0.082191781	0
TCGA-C8-A1HG	0.945205479	0
TCGA-BH-A0DT	6.583561644	0
TCGA-A2-A0CQ	7.383561644	0
TCGA-EW-A1PG	2.879452055	0
TCGA-B6-A0RP	8.564383562	1
TCGA-C8-A3M7	2.832876712	1
TCGA-A2-A0CT	6.271232877	0
TCGA-A2-A0SW	3.739726027	1
TCGA-AQ-A04J	2.243835616	0
TCGA-A2-A0EU	2.857534247	0
TCGA-A2-A0SX	4.202739726	0
TCGA-A7-A56D	1.22739726	0
TCGA-E2-A158	1.232876712	0
TCGA-E2-A15R	4.745205479	0
TCGA-C8-A1HI	0.939726027	0
TCGA-A7-A3IZ	0.882191781	0
TCGA-BH-A18I	2.994520548	0
TCGA-AR-A0TR	0.438356164	1
TCGA-AO-A03N	5.564383562	0
TCGA-AO-A0J9	4.419178082	0
TCGA-C8-A26Y	0.003	0
TCGA-A2-A0YI	4.123287671	0
TCGA-BH-A0C3	7.421917808	0
TCGA-E2-A155	1.753424658	0
TCGA-BH-A0HP	1.134246575	0
TCGA-D8-A1XO	4.608219178	0
TCGA-A2-A0CK	11.39452055	0
TCGA-E2-A1L9	1.638356164	0
TCGA-BH-A1F2	2.62739726	1
TCGA-AN-A04C	0.147945205	0
TCGA-A2-A25C	1.432876712	0
TCGA-A2-A04V	5.260273973	1
TCGA-BH-A0AV	4.98630137	0
TCGA-E9-A22D	3.419178082	0
TCGA-D8-A1JH	1.167123288	0
TCGA-AO-A12C	6.498630137	0
TCGA-OL-A5D8	2.665753425	0
TCGA-D8-A1JL	1.673972603	0
TCGA-A8-A09E	4.087671233	0
TCGA-A2-A1G6	1.37260274	0
TCGA-AN-A0FN	0.597260274	0
TCGA-A8-A07U	2.082191781	0
TCGA-BH-A18V	4.263013699	1
TCGA-BH-A1FE	6.22739726	1
TCGA-AN-A0FT	0.58630137	0
TCGA-S3-A6ZF	1.567123288	0
TCGA-AR-A256	7.819178082	1
TCGA-B6-A0RT	7.454794521	0
TCGA-A2-A1FW	1.446575342	0
TCGA-BH-A1F0	2.150684932	1
TCGA-A8-A095	3.498630137	0
TCGA-A2-A0CR	8.994520548	0
TCGA-A2-A0CL	8.260273973	0
TCGA-OL-A6VR	3.342465753	0
TCGA-C8-A274	1.391780822	0
TCGA-OL-A5D7	4.876712329	0
TCGA-E2-A152	5.830136986	0
TCGA-E2-A14X	2.663013699	0
TCGA-BH-A0BW	6.495890411	0
TCGA-LQ-A4E4	2.326027397	0
TCGA-AR-A24U	8.569863014	0
TCGA-EW-A1OY	2.487671233	0
TCGA-BH-A0B1	3.145205479	0
TCGA-4H-AAAK	0.953424658	0
TCGA-D8-A1X7	1.394520548	0
TCGA-A2-A0D3	5.131506849	0
TCGA-A8-A06R	1.498630137	0
TCGA-Z7-A8R5	9.005479452	0
TCGA-A8-A079	0.750684932	0
TCGA-A7-A13G	1.967123288	0
TCGA-AO-A1KO	1.704109589	0
TCGA-A7-A3J1	0.939726027	0
TCGA-BH-A42V	1.739726027	0
TCGA-E9-A1ND	3.468493151	0
TCGA-C8-A133	0.003	0
TCGA-D8-A1XG	1.22739726	0
TCGA-A8-A09Z	0.003	0
TCGA-E2-A574	3.230136986	0
TCGA-C8-A1HK	1.002739726	0
TCGA-A1-A0SE	3.619178082	0
TCGA-WT-AB44	2.419178082	0
TCGA-AC-A4ZE	2.438356164	0
TCGA-AN-A0XP	0.024657534	0
TCGA-BH-AB28	0.78630137	0
TCGA-BH-A0HX	2.271232877	0
TCGA-5L-AAT1	4.030136986	0
TCGA-AQ-A04H	2.065753425	0
TCGA-D8-A1JP	1.750684932	0
TCGA-GM-A2DO	7.112328767	0
TCGA-EW-A1J3	1.380821918	0
TCGA-E2-A1L6	4.515068493	0
TCGA-A2-A0CV	8.249315068	0
TCGA-AR-A1AX	7.202739726	0
TCGA-AO-A03P	7.975342466	1
TCGA-AR-A24P	0.230136986	0
TCGA-D8-A1JT	1.109589041	0
TCGA-LL-A440	2.079452055	0
TCGA-D8-A1X5	1.547945205	0
TCGA-AR-A0TT	9.084931507	0
TCGA-E9-A1R2	2.912328767	0
TCGA-BH-A0DH	3.167123288	0
TCGA-BH-A0HI	1.698630137	0
TCGA-AR-A5QM	6.112328767	0
TCGA-BH-A0BV	4.161643836	0
TCGA-D8-A1XY	1.378082192	0
TCGA-A2-A1FV	1.956164384	0
TCGA-AN-A0FJ	0.663013699	0
TCGA-A8-A08A	0.082191781	0
TCGA-BH-A1FC	9.512328767	1
TCGA-BH-A0AZ	5.257534247	0
TCGA-A8-A08C	2.41369863	0
TCGA-D8-A1J8	1.180821918	0
TCGA-A2-A3Y0	4.235616438	0
TCGA-AO-A12H	3.380821918	0
TCGA-D8-A1X6	1.482191781	0
TCGA-C8-A273	1.405479452	0
TCGA-BH-A0BJ	1.808219178	0
TCGA-E2-A572	3.309589041	0
TCGA-E9-A22H	3.375342466	0
TCGA-A8-A09X	1.167123288	1
TCGA-AO-A03R	5.728767123	0
TCGA-EW-A1PA	1.575342466	0
TCGA-AC-A6NO	0.139726027	0
TCGA-E2-A1IF	3.117808219	0
TCGA-B6-A0X1	20.42465753	1
TCGA-A2-A0T2	0.698630137	1
TCGA-AC-A5XS	1.610958904	0
TCGA-AC-A3OD	1.235616438	0
TCGA-E2-A1LA	2.049315068	0
TCGA-C8-A12Q	1.054794521	1
TCGA-A8-A076	4.498630137	0
TCGA-D8-A147	1.6	0
TCGA-E2-A15P	1.630136986	0
TCGA-BH-A0BR	6.383561644	0
TCGA-BH-A0BM	5.139726027	0
TCGA-AR-A1AM	8.194520548	0
TCGA-GM-A2D9	4.964383562	1
TCGA-AN-A0XL	0.446575342	0
TCGA-BH-A0BT	6.479452055	0
TCGA-EW-A2FR	4.583561644	0
TCGA-E2-A1IG	5.863013699	0
TCGA-GM-A3XL	5.775342466	0
TCGA-A2-A0CP	7.706849315	0
TCGA-E2-A105	3.583561644	0
TCGA-BH-A18H	1.78630137	0
TCGA-D8-A143	1.180821918	0
TCGA-AC-A3HN	1.35890411	0
TCGA-EW-A3E8	2.835616438	0
TCGA-AN-A0XS	0.02739726	0
TCGA-AO-A1KS	0.95890411	0
TCGA-D8-A1JE	1.575342466	0
TCGA-AN-A0AK	0.61369863	0
TCGA-E2-A106	6.961643836	0
TCGA-E2-A14U	3.610958904	0
TCGA-BH-A0DZ	1.356164384	0
TCGA-A2-A0YD	2.106849315	0
TCGA-E9-A3Q9	2.742465753	0
TCGA-AR-A5QN	2.775342466	0
TCGA-A8-A09B	1	0
TCGA-A8-A08B	3.167123288	0
TCGA-A8-A09V	1.252054795	0
TCGA-BH-A18N	1.282191781	1
TCGA-BH-A18J	1.676712329	1
TCGA-E2-A108	2.293150685	0
TCGA-EW-A1P1	3.315068493	0
TCGA-AO-A1KP	8.090410959	0
TCGA-HN-A2NL	0.216438356	0
TCGA-BH-A0RX	0.465753425	0
TCGA-BH-A8G0	1.81369863	0
TCGA-EW-A1P8	0.654794521	1
TCGA-E2-A1II	2.808219178	0
TCGA-A2-A0ST	8.265753425	0
TCGA-C8-A26V	1.687671233	0
TCGA-E9-A22A	3.257534247	0
TCGA-BH-A1F5	7.430136986	1
TCGA-OL-A5RX	2.405479452	0
TCGA-A2-A0EY	5.273972603	0
TCGA-A2-A04Q	6.534246575	0
TCGA-BH-A0W4	2.079452055	0
TCGA-B6-A0X4	2.356164384	1
TCGA-UU-A93S	0.317808219	1
TCGA-BH-A1EW	4.64109589	1
TCGA-AN-A0FS	0.575342466	0
TCGA-AO-A124	9.605479452	0
TCGA-A2-A0YF	4.205479452	0
TCGA-E2-A1LG	4.17260274	0
TCGA-E2-A1LK	0.728767123	1
TCGA-AR-A1AQ	8.276712329	0
TCGA-AO-A0JM	5.983561644	0
TCGA-A8-A092	2.580821918	0
TCGA-E9-A3X8	2.536986301	0
TCGA-LD-A7W6	1.106849315	0
TCGA-AR-A0TS	7.008219178	0
TCGA-BH-A1FM	3.802739726	1
TCGA-A2-A0EQ	6.646575342	0
TCGA-AR-A250	7.416438356	0
TCGA-BH-A8FY	0.808219178	1
TCGA-AR-A2LH	1.687671233	1
TCGA-C8-A12V	1.054794521	0
TCGA-E9-A54Y	1.98630137	0
TCGA-E2-A15F	1.802739726	0
TCGA-GI-A2C9	9.156164384	0
TCGA-E2-A1IL	0.323287671	0
TCGA-C8-A12L	0.994520548	0
TCGA-A1-A0SD	1.197260274	0
TCGA-AN-A0FL	0.632876712	0
TCGA-A7-A4SC	1.221917808	0
TCGA-EW-A1IZ	1.517808219	0
