# Supplementary material for: A mitochondrial function-related LncRNA signature predicts prognosis and immune microenvironment for breast cancer
Source: Sci Rep. 2023 Mar 8;13:3918. doi: 10.1038/s41598-023-30927-y (PMC9995529; doi:10.1038/s41598-023-30927-y)
Supplement: Supplementary file 1 — Supplementary Information. [file 41598_2023_30927_MOESM1_ESM.zip › Supplementary Materials/Table S6.txt]

id	futime	fustat
TCGA-LL-A5YO	1.205479452	0
TCGA-BH-A1FN	6.005479452	1
TCGA-E9-A1NG	2.153424658	1
TCGA-D8-A1XB	1.512328767	0
TCGA-A2-A0CX	4.734246575	0
TCGA-A8-A07F	1.580821918	0
TCGA-A2-A3XT	7.589041096	0
TCGA-OL-A5RY	2.060273973	0
TCGA-A7-A26I	1.810958904	0
TCGA-C8-A1HO	1.02739726	0
TCGA-E2-A150	5.301369863	0
TCGA-BH-A0BA	3.101369863	0
TCGA-A2-A4S2	1.761643836	0
TCGA-UL-AAZ6	1.419178082	0
TCGA-AR-A0TW	8.243835616	0
TCGA-E2-A576	2.857534247	0
TCGA-A8-A07S	0.665753425	0
TCGA-C8-A12P	0.980821918	0
TCGA-EW-A1PF	1.202739726	0
TCGA-AN-A0XN	0.02739726	0
TCGA-LL-A5YL	1.421917808	0
TCGA-AR-A2LL	5.512328767	0
TCGA-BH-A0DI	2.498630137	0
TCGA-C8-A26W	1.043835616	0
TCGA-GM-A2DK	7.246575342	0
TCGA-EW-A3U0	1.457534247	0
TCGA-BH-A0BC	2.668493151	0
TCGA-AR-A0U3	11.17808219	0
TCGA-D8-A27F	1.336986301	0
TCGA-A8-A08O	2.583561644	0
TCGA-BH-A0HB	2.208219178	0
TCGA-BH-A1FB	10.05205479	1
TCGA-EW-A6S9	1.268493151	0
TCGA-BH-A0HN	1.41369863	0
TCGA-D8-A3Z6	1.542465753	0
TCGA-B6-A0RV	14.1260274	0
TCGA-A2-A0T1	1.42739726	0
TCGA-A8-A09G	0.003	0
TCGA-OL-A5RU	3.339726027	0
TCGA-B6-A401	7.112328767	0
TCGA-E2-A154	1.619178082	0
TCGA-BH-A0HA	4.41369863	0
TCGA-BH-A201	2.345205479	0
TCGA-GM-A3XG	3.643835616	0
TCGA-AR-A24W	4.246575342	0
TCGA-AC-A7VB	0.684931507	0
TCGA-AN-A041	0.019178082	0
TCGA-AR-A1AS	3.150684932	0
TCGA-A7-A4SA	1.243835616	0
TCGA-EW-A6SB	2.082191781	0
TCGA-C8-A12M	0.980821918	0
TCGA-GM-A5PV	1.128767123	0
TCGA-AR-A1AN	8	0
TCGA-AC-A8OS	0.191780822	0
TCGA-BH-A0E2	1.191780822	0
TCGA-AC-A2FO	6.178082192	0
TCGA-A8-A0A9	2.252054795	0
TCGA-BH-A0C1	3.865753425	1
TCGA-AO-A12B	8.189041096	0
TCGA-AN-A0FZ	0.02739726	0
TCGA-LL-A6FR	1.339726027	0
TCGA-BH-A1FR	4.498630137	1
TCGA-LL-A5YP	1.232876712	0
TCGA-AN-A0XR	0.02739726	0
TCGA-A2-A1G4	1.630136986	0
TCGA-B6-A0IO	13.81369863	0
TCGA-C8-A12U	1.054794521	0
TCGA-D8-A1XW	3.58630137	0
TCGA-AO-A0JG	2.18630137	0
TCGA-A8-A07J	1	0
TCGA-D8-A27I	1.202739726	0
TCGA-JL-A3YW	0.98630137	0
TCGA-E9-A1N4	2.739726027	0
TCGA-C8-A138	1.04109589	0
TCGA-AR-A0TZ	8.936986301	1
TCGA-BH-A28O	3.068493151	0
TCGA-AR-A0TY	4.654794521	1
TCGA-A8-A0A1	1	0
TCGA-EW-A1IY	0.706849315	0
TCGA-C8-A26X	1.030136986	0
TCGA-B6-A402	6.249315068	0
TCGA-GM-A2DC	6.945205479	0
TCGA-B6-A0RU	23.57534247	0
TCGA-E9-A1NI	0.821917808	0
TCGA-A1-A0SJ	1.139726027	0
TCGA-BH-A18R	3.128767123	1
TCGA-GM-A2DL	9.64109589	0
TCGA-AR-A24Q	8.690410959	0
TCGA-D8-A1JB	4.624657534	0
TCGA-BH-A0DP	1.304109589	0
TCGA-A8-A08I	1	0
TCGA-GM-A5PX	1.509589041	0
TCGA-E9-A22B	3.197260274	0
TCGA-AN-A0AJ	0.830136986	0
TCGA-D8-A4Z1	1.805479452	0
TCGA-B6-A1KC	3.632876712	0
TCGA-A2-A0CW	8.994520548	0
TCGA-BH-A0GZ	0.898630137	0
TCGA-A8-A0A4	1.084931507	0
TCGA-E2-A1IO	5.082191781	0
TCGA-A2-A0D2	2.81369863	0
TCGA-D8-A1XD	1.430136986	0
TCGA-S3-AA12	1.57260274	0
TCGA-A8-A08S	2.750684932	0
TCGA-E2-A14O	3.723287671	0
TCGA-A8-A09N	0.084931507	0
TCGA-D8-A141	1.715068493	0
TCGA-AR-A0TV	6.268493151	0
TCGA-A7-A5ZW	0.893150685	0
TCGA-AR-A2LQ	3.378082192	0
TCGA-D8-A27E	1.452054795	0
TCGA-AR-A24R	9.397260274	0
TCGA-C8-A135	1.076712329	0
TCGA-E2-A15C	1.901369863	0
TCGA-A8-A06P	1.084931507	0
TCGA-A2-A3XZ	4.197260274	0
TCGA-OL-A66K	3.493150685	1
TCGA-AQ-A1H3	2.709589041	0
TCGA-BH-A18Q	4.635616438	1
TCGA-A8-A07O	0.832876712	0
TCGA-A7-A0CD	3.191780822	0
TCGA-BH-A0B7	7.010958904	0
TCGA-A2-A1G0	1.687671233	0
TCGA-D8-A13Y	4.734246575	0
TCGA-B6-A0IA	22.9890411	0
TCGA-AC-A2B8	1.854794521	0
TCGA-EW-A1J1	1.575342466	0
TCGA-AO-A0J4	4.347945205	0
TCGA-GM-A3XN	5.531506849	0
TCGA-C8-A1HE	1.02739726	0
TCGA-EW-A6SD	2.767123288	0
TCGA-EW-A6SC	2.608219178	0
TCGA-S3-A6ZH	1.756164384	0
TCGA-D8-A1XF	1.268493151	0
TCGA-BH-A0DS	0.21369863	0
TCGA-AC-A2FF	7.55890411	0
TCGA-JL-A3YX	0.964383562	0
TCGA-D8-A1XA	2.298630137	0
TCGA-A8-A097	1	0
TCGA-BH-A0BL	6.24109589	0
TCGA-AR-A252	7.775342466	0
TCGA-BH-A0HO	0.208219178	0
TCGA-AR-A24X	8.230136986	0
TCGA-OL-A5RV	2.909589041	0
TCGA-5L-AAT0	4.046575342	0
TCGA-AR-A24M	10.02739726	0
TCGA-BH-A0BD	1.517808219	0
TCGA-AN-A0FK	0.583561644	0
TCGA-BH-A0DO	4.504109589	0
TCGA-BH-A1FD	2.764383562	1
TCGA-BH-A0E9	6.819178082	0
TCGA-A2-A0YM	2.643835616	0
TCGA-E9-A1NC	3.295890411	0
TCGA-EW-A1J6	2.397260274	0
TCGA-AN-A0FY	0.02739726	0
TCGA-A2-A0CO	4.021917808	0
TCGA-E2-A1LI	8.550684932	0
TCGA-AN-A0AL	0.621917808	0
TCGA-E2-A10F	2.405479452	0
TCGA-3C-AALJ	4.038356164	0
TCGA-B6-A1KF	8.460273973	0
TCGA-AR-A2LN	3.180821918	0
TCGA-D8-A27H	1.087671233	0
TCGA-EW-A1J5	1.306849315	0
TCGA-E2-A1LL	3.58630137	0
TCGA-BH-A1FJ	5.279452055	1
TCGA-B6-A0WV	6.621917808	1
TCGA-A2-A0CY	4.583561644	0
TCGA-AC-A2FK	7.260273973	0
TCGA-E9-A1N5	3.068493151	0
TCGA-D8-A1JG	4.416438356	0
TCGA-AO-A129	9.002739726	0
TCGA-AO-A0JF	5.424657534	0
TCGA-BH-A28Q	3.065753425	0
TCGA-AC-A6IX	1.021917808	0
TCGA-E2-A15H	1.076712329	0
TCGA-C8-A1HN	1.079452055	0
TCGA-BH-A0BG	5.126027397	0
TCGA-E2-A156	1.989041096	0
TCGA-A1-A0SF	4.008219178	0
TCGA-AO-A0J8	1.863013699	0
TCGA-A7-A13E	1.682191781	1
TCGA-AN-A0G0	0.043835616	0
TCGA-E2-A1IE	6.471232877	0
TCGA-BH-A0BO	6.019178082	0
TCGA-E2-A14T	6.331506849	0
TCGA-BH-A6R8	0.802739726	0
TCGA-A8-A083	0.003	0
TCGA-A2-A3XS	2.82739726	1
TCGA-E2-A2P5	2.249315068	1
TCGA-BH-A0E7	3.734246575	0
TCGA-AR-A0TX	5.402739726	0
TCGA-A2-A0T0	1.460273973	0
TCGA-E9-A22G	3.394520548	0
TCGA-E2-A1B1	7.268493151	0
TCGA-BH-A18F	2.742465753	0
TCGA-AC-A8OP	1.682191781	0
TCGA-A1-A0SP	1.6	0
TCGA-A7-A4SF	1.493150685	0
TCGA-AN-A03X	0.02739726	0
TCGA-A8-A0A7	0.082191781	0
TCGA-AO-A12F	5.046575342	0
TCGA-A2-A0EO	6.690410959	0
TCGA-D8-A73U	1.347945205	0
TCGA-BH-A1ET	6.904109589	1
TCGA-D8-A1XR	1.320547945	0
TCGA-A8-A07L	2.671232877	0
TCGA-EW-A1P5	1.926027397	0
TCGA-A8-A07R	0.747945205	0
TCGA-AR-A1AJ	6.528767123	0
TCGA-C8-A27B	1.202739726	0
TCGA-A8-A07G	1.580821918	0
TCGA-D8-A1JD	1.512328767	0
TCGA-E2-A107	2.868493151	0
TCGA-BH-A0AU	5.243835616	0
TCGA-GM-A2DM	8.838356164	0
TCGA-A1-A0SN	3.276712329	0
TCGA-EW-A2FV	2.15890411	0
TCGA-AC-A62Y	1.452054795	0
TCGA-A2-A0YT	1.980821918	1
TCGA-AR-A24V	8.775342466	0
TCGA-AR-A2LK	4.517808219	1
TCGA-BH-A1FU	4.624657534	1
TCGA-AC-A2BM	8.279452055	0
TCGA-A7-A4SE	1.764383562	0
TCGA-E2-A10B	3.126027397	0
TCGA-GM-A2DF	5.904109589	0
TCGA-C8-A12N	0.980821918	0
TCGA-AC-A23E	1.912328767	0
TCGA-AO-A0JE	6.397260274	0
TCGA-E2-A15I	4.635616438	0
TCGA-BH-A0BP	6.290410959	1
TCGA-C8-A137	1.038356164	0
TCGA-EW-A1P3	4.41369863	0
TCGA-B6-A0IB	10.79726027	1
TCGA-BH-A0E0	0.367123288	0
TCGA-BH-A0HY	4.232876712	0
TCGA-AR-A2LJ	7.210958904	0
TCGA-B6-A40C	5.928767123	0
TCGA-A2-A0EP	9.871232877	0
TCGA-A8-A09M	2.756164384	0
TCGA-BH-A0E1	1.306849315	0
TCGA-AR-A1AI	9.030136986	0
TCGA-GM-A4E0	6.002739726	0
TCGA-AN-A0AR	0.02739726	0
TCGA-AC-A6IW	1.131506849	0
TCGA-LL-A441	2.728767123	0
TCGA-C8-A12Z	1.046575342	0
TCGA-PE-A5DE	7.246575342	0
TCGA-E2-A1IK	4.931506849	0
TCGA-BH-A0HQ	3.071232877	0
TCGA-BH-A0C7	7.580821918	0
TCGA-EW-A1P6	1.539726027	0
TCGA-D8-A1JS	1.016438356	0
TCGA-E2-A56Z	0.690410959	0
TCGA-GM-A2DA	18.0630137	1
TCGA-A2-A0SY	3.690410959	0
TCGA-D8-A1JK	0.003	0
TCGA-OL-A5RZ	1.860273973	0
TCGA-A2-A04R	10.16164384	0
TCGA-A2-A0EM	8.476712329	0
TCGA-AO-A0J2	2.731506849	0
TCGA-BH-A18U	4.282191781	1
TCGA-E2-A1LB	6.317808219	0
TCGA-BH-A0DX	5.906849315	0
TCGA-A8-A09K	2.498630137	0
TCGA-BH-A0B5	5.852054795	0
TCGA-AR-A1AU	7.857534247	0
TCGA-LL-A73Y	1.306849315	0
TCGA-A2-A4S3	1.824657534	0
TCGA-AR-A1AW	7.210958904	0
TCGA-S3-A6ZG	1.539726027	0
TCGA-E2-A1IH	2.810958904	0
TCGA-A8-A06O	1.084931507	0
TCGA-A2-A1G1	1.6	0
TCGA-E2-A153	1.936986301	0
TCGA-A2-A3XY	2.994520548	1
TCGA-BH-A0DV	5.654794521	0
TCGA-AO-A12D	6.890410959	0
TCGA-E2-A14V	2.854794521	0
TCGA-S3-AA17	1.161643836	0
TCGA-BH-A0E6	0.802739726	0
TCGA-AO-A03L	6.690410959	0
TCGA-C8-A27A	2.046575342	0
TCGA-BH-A0HL	0.197260274	0
TCGA-OL-A66P	1.17260274	0
TCGA-BH-A18L	2.221917808	1
TCGA-A2-A0T6	1.575342466	0
TCGA-A1-A0SQ	1.517808219	0
TCGA-AC-A3TM	2.087671233	0
TCGA-A2-A25A	8.975342466	0
TCGA-AC-A23C	1.602739726	0
TCGA-XX-A899	1.279452055	0
TCGA-BH-A209	10.84657534	1
TCGA-AC-A2QI	1.610958904	0
TCGA-A2-A0D4	2.101369863	0
TCGA-B6-A409	1.569863014	1
TCGA-AC-A3W7	1.290410959	0
TCGA-A2-A04Y	3.010958904	0
TCGA-A2-A0YL	4.038356164	0
TCGA-AQ-A1H2	1.301369863	0
TCGA-A2-A3XX	3.942465753	1
TCGA-BH-A0EI	5.276712329	0
TCGA-GM-A2DN	8.468493151	0
TCGA-A8-A06Z	0.084931507	0
TCGA-OL-A5DA	4.884931507	0
TCGA-AO-A128	8.898630137	0
TCGA-GM-A2DB	6.591780822	0
TCGA-D8-A1JF	1.002739726	0
TCGA-EW-A1PH	1.663013699	0
TCGA-BH-A0HF	1.991780822	0
TCGA-A7-A0DA	2.97260274	0
TCGA-AN-A0FV	0.02739726	0
TCGA-A8-A084	1.254794521	0
TCGA-A8-A09R	0.747945205	0
TCGA-C8-A131	1.126027397	0
TCGA-AR-A1AT	3.484931507	1
TCGA-BH-A0BZ	6.178082192	0
TCGA-A8-A07B	3.583561644	0
TCGA-A8-A07Z	3.756164384	0
TCGA-A2-A1FZ	1.871232877	0
TCGA-BH-A0C0	3.479452055	0
TCGA-AR-A0TU	1.942465753	0
TCGA-A8-A06T	4.421917808	0
TCGA-AO-A0JL	4.610958904	0
TCGA-A1-A0SI	1.739726027	0
TCGA-A2-A0T5	1.454794521	0
TCGA-C8-A130	1.01369863	0
TCGA-AO-A1KT	1.482191781	0
TCGA-B6-A0IE	5.460273973	1
TCGA-V7-A7HQ	5.569863014	0
TCGA-LL-A6FQ	0.219178082	0
TCGA-A2-A0T3	4.153424658	0
TCGA-D8-A27L	1.367123288	0
TCGA-WT-AB41	4.41369863	0
TCGA-A8-A0AD	3.169863014	0
TCGA-BH-A5J0	1.95890411	0
TCGA-E2-A109	3.882191781	0
TCGA-D8-A1XJ	1.819178082	0
TCGA-AO-A03M	5.112328767	0
TCGA-E2-A1B6	2.375342466	0
TCGA-AC-A2FB	3.380821918	0
TCGA-AR-A0U2	6.989041096	1
TCGA-BH-A0EE	2.583561644	0
TCGA-D8-A1XU	1.082191781	0
TCGA-E9-A1NF	2.936986301	1
TCGA-B6-A400	0.589041096	0
TCGA-BH-A0HW	4.276712329	0
TCGA-EW-A1OZ	3.367123288	0
TCGA-LL-A442	2.435616438	0
TCGA-S3-AA0Z	1.723287671	0
TCGA-E2-A1B4	2.750684932	1
TCGA-B6-A0WX	1.750684932	1
TCGA-A8-A08G	1.663013699	0
TCGA-AR-A1AL	8.139726027	0
TCGA-D8-A1XL	1.660273973	0
TCGA-AN-A0FD	0.536986301	0
TCGA-B6-A2IU	14.18082192	0
TCGA-BH-A18M	6.046575342	1
TCGA-B6-A0IG	12.20821918	1
TCGA-E2-A1L7	5.030136986	0
TCGA-AN-A0XV	0.443835616	0
TCGA-D8-A13Z	1.739726027	0
TCGA-OL-A6VO	2.350684932	0
TCGA-AC-A3QQ	2.010958904	0
TCGA-A8-A093	1.495890411	0
TCGA-AO-A0J5	2.169863014	1
TCGA-B6-A0WZ	17.23835616	0
TCGA-A8-A096	0.003	0
TCGA-XX-A89A	1.336986301	0
TCGA-A2-A0T4	1.709589041	0
TCGA-BH-A2L8	1.676712329	0
TCGA-AO-A0JJ	5.169863014	0
TCGA-BH-A0HU	1.073972603	0
TCGA-BH-A0AY	2.128767123	0
TCGA-BH-A0W3	1.994520548	0
TCGA-AR-A1AR	1.435616438	1
TCGA-A2-A3XU	2.498630137	1
TCGA-BH-A8FZ	1.57260274	0
TCGA-A8-A06U	2.419178082	1
TCGA-C8-A26Z	1.287671233	0
TCGA-B6-A0IH	8.123287671	1
TCGA-A7-A6VW	0.780821918	0
TCGA-AN-A0XO	1.02739726	0
TCGA-A8-A08X	3.583561644	0
TCGA-A7-A0D9	3.120547945	0
TCGA-B6-A0WT	15.72328767	0
TCGA-BH-A0BF	3.62739726	1
TCGA-A2-A0ET	2.920547945	0
TCGA-BH-A0DQ	0.268493151	0
TCGA-EW-A2FW	1.84109589	0
TCGA-D8-A27P	0.134246575	0
TCGA-B6-A40B	8.635616438	0
TCGA-AR-A24T	8.77260274	0
TCGA-A2-A0EN	11.2	0
TCGA-B6-A0IP	10.75616438	1
TCGA-E2-A10E	2.369863014	0
TCGA-C8-A12O	1.054794521	0
TCGA-E2-A9RU	0.003	0
TCGA-A8-A07I	1.167123288	0
TCGA-A2-A0CZ	4.42739726	0
TCGA-LL-A7T0	1.030136986	0
TCGA-D8-A1XT	1.38630137	0
TCGA-EW-A1OV	2.161643836	0
TCGA-BH-A1FH	2.832876712	1
TCGA-D8-A27M	1.123287671	0
TCGA-A8-A0AB	1.419178082	0
TCGA-AR-A2LM	5.301369863	0
TCGA-E2-A1IJ	2.369863014	0
TCGA-AO-A0JD	6	0
TCGA-E2-A1LE	2.408219178	1
TCGA-A7-A425	1.224657534	0
TCGA-AR-A0U4	8.934246575	0
TCGA-A2-A04N	11.92876712	0
TCGA-OL-A66I	1.956164384	0
TCGA-GM-A2DH	6.008219178	0
TCGA-AQ-A0Y5	0.471232877	1
TCGA-BH-A1EY	1.473972603	1
TCGA-EW-A1P4	2.484931507	0
TCGA-A2-A0YH	1.805479452	0
TCGA-S3-AA10	1.605479452	0
TCGA-D8-A27G	1.120547945	0
TCGA-BH-A0W7	3.734246575	0
TCGA-A8-A082	1.504109589	0
TCGA-AC-A2BK	6.087671233	0
TCGA-E2-A15D	1.44109589	0
TCGA-AC-A3YI	1.936986301	0
TCGA-A8-A09Q	2.084931507	0
TCGA-A8-A08P	2.583561644	0
TCGA-OL-A6VQ	1.643835616	0
TCGA-E2-A159	2.087671233	0
TCGA-E2-A573	2.909589041	0
TCGA-AO-A0J3	1.783561644	0
TCGA-AC-A2FE	7.221917808	1
TCGA-BH-A0HK	0.487671233	0
TCGA-AQ-A54N	0.21369863	0
TCGA-D8-A1XM	1.473972603	0
TCGA-E2-A15T	4.282191781	0
TCGA-A8-A0A6	1.753424658	0
TCGA-BH-A0H0	1.263013699	0
TCGA-E2-A14P	3.41369863	0
TCGA-A2-A0ES	6	0
TCGA-AR-A24H	13.40821918	0
TCGA-A7-A6VV	0.857534247	0
TCGA-D8-A140	1.104109589	0
TCGA-D8-A1J9	1.457534247	0
TCGA-E2-A14Z	1.542465753	1
TCGA-D8-A1Y3	1.178082192	0
TCGA-A7-A26H	1.983561644	0
TCGA-A8-A0A2	1.58630137	0
TCGA-A2-A1FX	5.060273973	0
TCGA-EW-A423	1.460273973	0
TCGA-MS-A51U	1.865753425	0
TCGA-AR-A24N	8.315068493	0
TCGA-AR-A0U0	5.446575342	0
TCGA-A8-A08T	9.339726027	1
TCGA-3C-AALK	3.967123288	0
TCGA-D8-A27V	1.043835616	0
TCGA-A2-A0T7	1.728767123	0
TCGA-E9-A22E	3.476712329	0
TCGA-A2-A04U	7.271232877	0
TCGA-A8-A07P	0.915068493	0
TCGA-BH-A0DK	1.15890411	0
TCGA-D8-A1JI	1.580821918	0
TCGA-LL-A9Q3	1.457534247	0
TCGA-A7-A6VX	0.868493151	0
TCGA-B6-A0IK	1.564383562	1
TCGA-E2-A570	2.550684932	0
TCGA-A7-A5ZX	0.920547945	0
TCGA-AC-A62X	1.142465753	0
TCGA-A2-A04X	4.619178082	0
TCGA-A2-A3XW	4.690410959	0
TCGA-AO-A03T	5.819178082	0
TCGA-E9-A6HE	2.320547945	0
TCGA-A1-A0SG	1.189041096	0
TCGA-A2-A259	4.37260274	0
TCGA-AN-A04A	0.246575342	0
TCGA-C8-A134	1.049315068	0
TCGA-A8-A09W	0.082191781	0
TCGA-BH-A0B0	6.78630137	0
