# Supplementary material for: A mitochondrial function-related LncRNA signature predicts prognosis and immune microenvironment for breast cancer
Source: Sci Rep. 2023 Mar 8;13:3918. doi: 10.1038/s41598-023-30927-y (PMC9995529; doi:10.1038/s41598-023-30927-y)
Supplement: Supplementary file 1 — Supplementary Information. [file 41598_2023_30927_MOESM1_ESM.zip › Supplementary Materials/Table S7.txt]

id	futime	fustat	AC121247.1	LIPE-AS1	TFAP2A-AS1	USP30-AS1	AL589765.4	EMSLR	LINC01615	LRRC8C-DT	riskScore	risk
TCGA-E2-A15G	1.517808219	0	0.1056179	0.4896037	1.204826	0.528948	1.19221	2.768536	0.4938186	0.1246372	0.818541388	low
TCGA-E2-A1B5	2.695890411	0	0.1056113	0.613991	0.3625238	1.501741	0.2919516	0.3427498	0.2116234	0.6854617	0.43633023	low
TCGA-EW-A2FS	4.394520548	0	0.1449873	0.6251546	1.612342	0.6683563	0.4250938	0.1612342	0.2002861	0.311084	0.366842032	low
TCGA-EW-A1P7	2.506849315	0	0.10872698	0.245565878	0.373218852	1.837751142	2.103952442	0.895725244	1.361666157	0.797331183	0.575761122	low
TCGA-LL-A50Y	2.087671233	0	0.1928752	1.016445	1.88812	1.126935	3.317589	4.60639	1.15229	0.1390935	0.544055648	low
TCGA-AR-A24L	7.852054795	1	0.1642025	0.1951259	0.2039573	0.2902403	0.5295746	0.9958743	0.6548307	0.2165682	1.618943863	high
TCGA-AN-A0FX	0.02739726	0	0.142023655	0.970224966	1.008267221	0.155590955	2.671928439	2.792124612	0.511860078	0.321231024	0.742327392	low
TCGA-A7-A13H	2.463013699	0	0.224977807	0.271221288	0.741979373	2.187158709	4.054727831	1.734497236	0.525944323	0.22644825	1.809646147	high
TCGA-A8-A06N	0.003	0	0	0.4182807	3.036793	0.5999517	1.516806	0.5427459	0.05186174	0.4921699	0.12919212	low
TCGA-A7-A0DC	2.482191781	0	0.75461938	0.5378389	14.936774	1.89804535	0.34620455	3.0111635	0.1241571	1.02712465	8.32E-05	low
TCGA-EW-A1PB	1.665753425	0	0.04908479	0.431125	0.2144414	13.15921	3.086945	10.12163	0.2438406	0.8326548	0.235686396	low
TCGA-A7-A0CE	2.942465753	0	0.05073078	0.1893724	1.135866	0.3810995	1.963361	9.729659	0.2520174	0.2768812	1.563084624	high
TCGA-A8-A091	2.750684932	0	0.08839128	0.6133279	2.979894	0.2490047	1.111786	2.965734	0.2273014	0.1408165	0.234757145	low
TCGA-A2-A0EV	2.652054795	0	0.1739754	0.3957316	0.4579864	1.080736	1.381153	0.1403192	0.5631408	0.1342374	1.30527092	high
TCGA-D8-A1X8	2.145205479	0	0.09049885	0.3633718	0.6307107	0.5584441	1.000699	1.89778	0.1964529	0.2593607	1.042258835	low
TCGA-A2-A0D0	5.610958904	0	0.01458765	0.1964619	0.6266828	1.205438	3.058061	13.94422	1.125381	0.1118946	3.043431969	high
TCGA-A7-A0DB	2.75890411	0	0.924262	0.5284471	1.143786433	1.1963957	2.439626233	1.49469	0.6034995	1.087630367	1.414358009	high
TCGA-E2-A1IN	1.849315068	0	0.1825392	0.4697363	0.6785545	0.2345594	1.487275	2.081833	1.909069	0.1247112	1.151040077	low
TCGA-E2-A15A	1.945205479	0	0.106238695	0.2123484	0.85560595	0.8929669	0.68692325	2.560268	0.3874329	0.200066225	1.023739119	low
TCGA-PE-A5DD	5.350684932	0	0.1714252	0.4405491	2.385454	1.359323	1.720036	0.6989935	0.9573502	0.2697266	0.293406585	low
TCGA-BH-A0EB	2.04109589	0	0.1102408	0.2438618	0.5262138	1.196217	0.6715775	0.4923221	0.3722574	0.1662294	1.08858041	low
TCGA-D8-A1JM	1.616438356	0	0	0.2199568	0.3409041	0.552108	1.088585	7.097147	0.16545	0.1927325	1.837212318	high
TCGA-E9-A1NH	1.578082192	0	0.184252	0.3040508	1.634311	0.2202036	2.160861	0.995222	0.8027373	0.1482487	0.854580623	low
TCGA-E2-A1B0	4.468493151	0	0.1110145	0.195014	0.3789058	0.6254718	1.051731	9.518113	0.4217286	0.1678509	2.613349006	high
TCGA-AO-A0JI	4.18630137	0	0.10581	0.7788906	1.023581	0.1703283	0.7312526	6.181107	0.01766847	0.1248639	0.965663397	low
TCGA-E2-A1IU	0.923287671	0	0.05146392	0.5675381	0.9742863	0.6765623	1.161845	0.9293192	0.3208276	0.1720722	0.672371549	low
TCGA-BH-A18T	0.61369863	1	0.04637585	0.05431088	1.468897	0.3048364	1.495682	16.04644	0.6233899	0.1504994	2.140346636	high
TCGA-AR-A2LO	3.282191781	0	0.2124544	0.2985671	0.9900475	1.316699	3.151889	9.912851	0.4718342	0.3259262	2.178069926	high
TCGA-E2-A15K	0.753424658	0	0.110970505	0.43565096	0.648424335	0.44237147	1.19199969	1.60417556	0.475696885	0.09200422	1.222668547	high
TCGA-B6-A0RL	6.764383562	1	0.1029056	0.4067314	2.238501	0.338208	2.738043	6.92343	0.2255331	0.03035912	0.91095968	low
TCGA-A2-A0SU	4.553424658	0	0.06438901	0.3676049	0.4571163	0.9674056	0.415326	0.9564279	0.319868	0.1234739	1.017696488	low
TCGA-AO-A1KR	6.884931507	0	0.102747	1.395796	0.9276862	1.38934	1.723137	8.618504	0.2161781	0.08487452	0.746105913	low
TCGA-3C-AALI	10.97260274	0	0.1913693	1.145467	1.749519	1.876871	3.771723	0.7431583	0.5965009	0.2509227	0.386635091	low
TCGA-BH-A0B6	6.802739726	0	0.07256017	0.3059115	0.6023008	6.104965	2.995405	0.2536004	0.0508885	0.2397544	0.638042836	low
TCGA-AR-A2LE	13.86849315	0	0.1119672	0.2528841	0.1863473	0.2102798	0.8253916	1.984599	0.2804491	0.09437847	1.97076701	high
TCGA-D8-A27R	0.84109589	0	0.06326925	0.2655063	0.468362	0.5347023	1.632413	3.998736	0.3081425	0.1182157	1.780561968	high
TCGA-AR-A1AO	7.17260274	0	0.2577657	0.4253623	0.4606876	1.386276	1.209204	0.9009001	0.3971645	0.3110965	1.224043526	high
TCGA-AN-A049	0.052054795	0	0.19271	0.3761386	0.771751	0.7841572	0.9840652	0.2245094	0.5068236	0.1231818	1.119525801	low
TCGA-E9-A227	2.671232877	0	0.1489055	0.9423421	1.534601	0.4087218	0.5541226	1.421174	0.2276074	0.2095121	0.393296674	low
TCGA-C8-A12T	0.003	0	0.1483599	0.1433393	0.5617333	0.3900779	1.339744	2.82595	1.092514	0.1050456	1.759633269	high
TCGA-BH-A0H9	3.416438356	0	0.06258535	0.2290433	0.2848151	0.1175383	2.321228	0.328107	0.07315479	0.03692775	2.231663261	high
TCGA-A8-A090	0.003	0	0.09284678	0.3624437	0.3154888	0.4940506	4.641367	6.517098	0.3255804	0.1460884	3.78411507	high
TCGA-A2-A0ER	6.2	0	0.04227232	0.3125018	0.600207	0.03969474	0.4090013	1.957598	0.07411694	0.2681296	0.987972433	low
TCGA-AN-A046	0.02739726	0	0.1222161	0.6011357	1.023379	2.111655	0.985407	3.182263	0.4857103	0.1442243	0.672357464	low
TCGA-OL-A66L	3.564383562	0	0.4899648	2.352576	0.951358	2.576498	3.002381	2.397422	0.9545171	0.3565542	0.338854158	low
TCGA-OL-A66J	5.468493151	0	0.2800728	0.8814838	2.013809	0.3616183	1.129089	3.211898	0.3478323	0.5474028	0.321771372	low
TCGA-D8-A1JU	1.224657534	0	0.7110253	0.7771714	0.3106323	0.5563917	1.872739	0.35205	0.9419174	0.5104308	2.277301006	high
TCGA-BH-A0H7	1.923287671	0	0.1754772	0.2119237	0.3673406	0.3913463	0.601308	1.322426	1.281949	0.135894	1.487129347	high
TCGA-B6-A0RS	8.391780822	1	0.04545597	0.3925978	0.6123123	1.814081	2.858728	9.512354	0.4117776	0.1005779	2.102301526	high
TCGA-A2-A0YK	1.610958904	0	0.2286083	0.4015857	0.3121071	1.449014	1.797149	0.7989942	0.5678336	0.5817031	0.99504828	low
TCGA-AO-A03O	6.802739726	1	0	0.2629685	0.2821185	2.844486	2.726384	0	0.1646867	0.1039151	1.228455603	high
TCGA-D8-A1JN	1.698630137	0	0.1783627	0.255299	1.096694	0.5210704	0.6391589	3.255449	0.1158248	0.0935474	1.272537911	high
TCGA-AR-A1AH	10.43013699	0	0.1616351	0.5166074	1.343647	0.2276689	1.911412	5.884587	0.4723302	0.1668991	1.139673691	low
TCGA-E9-A1N6	1.857534247	1	0.4237223	0.1488667	0.6910981	0.09549254	0.7652735	1.036647	1.28773	0.04000198	2.47704729	high
TCGA-W8-A86G	0.950684932	0	0.3767005	0.6176169	1.165723	0.2476117	4.738143	2.995223	0.2862066	0.3889685	1.970704664	high
TCGA-B6-A0WY	9.482191781	1	0.2068942	0.4808028	0.3201235	1.189957	1.126003	0.949072	0.2871785	0.3204482	1.186989874	high
TCGA-BH-A1EV	1	1	0.1919666	0.2368561	0.4492835	0.1030065	1.768907	1.509593	0.7052131	0.04045273	2.28562567	high
TCGA-OL-A66O	1.446575342	0	0.1856635	1.09492	0.8014694	0.5728398	2.523468	7.323306	0.3255276	0.1408482	1.335711168	high
TCGA-B6-A0IM	10.6109589	1	0.2484022	0.3083588	0.4992003	0.5038324	0.6409037	3.542152	0.3948794	0.2462323	1.701734768	high
TCGA-A7-A13D	2.643835616	0	0.476282437	1.161332767	1.796164233	0.19463578	3.053946333	7.923458	1.105417533	1.401839567	0.276712224	low
TCGA-BH-A1ES	9.484931507	1	0.088156015	1.5621745	1.3470705	0.41306335	2.10228595	1.45503325	0.4795028	0.10171601	0.346194249	low
TCGA-AC-A23G	6.15890411	0	0.178273036	0.589046646	0.166893906	0.239146755	3.039041907	0.890100831	1.399121965	0.33059061	1.50429549	high
TCGA-B6-A0RI	19.52328767	0	0.182378152	0.352412839	1.443043772	0.50235543	2.195922068	1.529803459	1.037467518	0.093262084	0.956725098	low
TCGA-D8-A1Y2	1.18630137	0	0.2820987	0.2443336	0.6162156	1.10374	1.061439	1.478918	1.538785	0.1525783	1.418236885	high
TCGA-AR-A255	5.920547945	0	0.1461749	0.2603452	0.3104346	1.006587	1.492872	2.043546	0.5410599	0.2299968	1.584114124	high
TCGA-E9-A1NA	3.046575342	0	0.3078325	0.4272634	0.7554443	1.263309	1.323733	3.685904	0.9195384	0.1278158	1.591192974	high
TCGA-AC-A5XU	1.246575342	0	0.141021	0.6009626	1.563047	0.647397	3.486885	3.012003	1.575106	0.1109437	0.810835769	low
TCGA-BH-A18K	7.569863014	1	0.4117327	0.1594309	1.50865	0.3492115	1.584903	1.23013	0.5278405	0.1332241	1.59048714	high
TCGA-OL-A66N	2.169863014	0	0.1945022	1.204617	0.936893	1.067755	3.570757	2.14396	0.6470726	0.3354633	0.680082451	low
TCGA-AN-A03Y	0.02739726	0	0.1127865	0.212803	1.277477	0.6354558	2.910011	4.598918	0.1611304	0.05915411	1.696587988	high
TCGA-AN-A0FW	0.030136986	0	0.05475206	0.5321983	0.318934	0.1439578	0.8829128	1.10989	0.3455925	0.1033786	1.21188293	high
TCGA-AR-A251	8.301369863	0	0.1918172	0.2201449	0.7430355	0.3026034	0.9650716	5.966631	0.8699402	1.471334	0.375463834	low
TCGA-AO-A12A	8.526027397	0	0.3428803	0.3694242	0.6591084	0.5666724	3.361735	1.342184	0.3206289	0.38844	2.092308563	high
TCGA-BH-A0B9	4.306849315	0	0.03303596	0.1837704	0.4029137	4.125869	2.104269	0.7072038	0.337882	0.9453853	0.355334649	low
TCGA-AO-A0JB	4.224657534	0	0.1073866	0.8960451	1.192423	0.3025159	0.2597518	2.814899	0.2824247	0.1900866	0.504583005	low
TCGA-AR-A254	7.136986301	0	0.2322006	0.1743903	0.3454965	0.8911282	0.5860778	3.422621	0.8732473	0.1667914	1.915610943	high
TCGA-EW-A1IX	3.309589041	0	0.3737399	0.3080025	1.239713	0.2079709	0.8928593	0.556359	1.391471	0.2858603	0.976147511	low
TCGA-AC-A2FG	5.076712329	0	0.1660095	0.5802049	0.7630355	0.2338305	2.877788	1.668101	0.1212783	0.4162959	1.131895248	low
TCGA-D8-A27N	1.421917808	0	0.1390456	0.441016	0.4302853	0.8051645	0.3737002	1.5794	1.638821	0.1025528	0.996632136	low
TCGA-A8-A08H	0.003	0	0.5846346	0.3613521	0.0591238	0.36599077	0.68088335	0.73786507	1.4047008	0.50785309	2.296668128	high
TCGA-E2-A14Q	3.18630137	0	0.105673	0.4872809	0.856001	0.396918	1.363237	1.246491	0.1235191	0.342931	0.802947837	low
TCGA-C8-A1HF	0.909589041	0	0.2947837	0.4411169	0.8188177	1.537828	1.338045	3.167155	0.9826536	0.1417237	1.330791089	high
TCGA-D8-A1Y0	1.293150685	0	0.07606082	0.1141274	0.3876764	0.6606624	0.5519387	1.628241	0.4556433	0.3926895	1.057894261	low
TCGA-B6-A0I5	23.44109589	0	0.08579038	1.095116	0.6121742	0.2255659	0.8300556	6.686441	0.7220066	0.08099138	0.929421089	low
TCGA-A7-A4SB	1.145205479	0	0.2384966	0.4062603	2.652217	0.2443136	3.636136	0.7198875	0.1267155	0.319823	0.516888809	low
TCGA-B6-A1KI	6.126027397	0	0.2006421	0.5534221	0.3460122	0.1189944	0.9876746	1.494773	0.5060839	0.2492348	1.352099485	high
TCGA-A2-A04T	6.153424658	0	0.04940854	0.1193414	1.564954	1.206291	1.513816	1.964287	0.2743252	0.6122116	0.404119929	low
TCGA-OL-A5RW	3.030136986	0	0.07080966	0.6841344	1.417867	3.3246	2.740445	13.82807	7.242202	0.1566765	0.32856652	low
TCGA-AO-A126	9.060273973	0	0.4298568	0.8376997	0.6357663	0.3279624	0.8664652	2.840408	2.480853	0.214002	1.114507112	low
TCGA-BH-A0H5	4.438356164	0	0.1829383	0.4016992	0.3663092	10.04934	1.720834	0.879142	0.07127769	0.6656339	0.242007023	low
TCGA-B6-A0RG	5.704109589	0	0	0.3085076	1.246794	0.282709	1.274411	0.7562968	0.2199444	0.1332307	0.705824312	low
TCGA-B6-A0IJ	19.46849315	0	0.0521877	0.1864073	0.4559947	2.117039	5.318664	9.867724	2.04964	0.9176237	1.207699613	high
TCGA-A7-A2KD	1.860273973	0	0.1501401	0.2951423	0.6403137	0.8861927	0.4842214	0.9745263	0.6142353	0.2088155	1.003166611	low
TCGA-A2-A0CU	0.432876712	1	0.05335946	0.597555	0.3885275	0.2254763	1.37673	1.305452	0.3118542	0.1180655	1.182361223	high
TCGA-D8-A142	1.164383562	0	0.1549067	0.09354036	0.7683993	0.454566	2.029602	0.06767553	1.131671	0.1256762	1.461974627	high
TCGA-BH-A18P	2.523287671	1	0.2444881	0.3579009	0.7120789	0.8896238	0.8377879	1.014712	0.3750828	0.108193	1.381859485	high
TCGA-D8-A1JC	1.315068493	0	0.2158296	0.2355251	0.4214545	1.013346	1.771837	2.125845	0.4930907	0.1215592	2.09687368	high
TCGA-A2-A25E	8.778082192	0	0.1007343	0.162209	0.2842231	0.1655359	0.527932	0.6821353	0.2354926	0.08915562	1.722505417	high
TCGA-GM-A2DI	7.095890411	0	0.224107	0.2249592	0.7459639	2.344925	2.168324	0.5035256	0.3742205	0.604488	0.78453312	low
TCGA-AN-A0AM	0.01369863	0	0.09259116	0.3693525	0.3370931	1.695435	1.567748	4.874367	0.622311	0.07511946	1.680285254	high
TCGA-BH-A0H3	5.282191781	0	0.1607694	0.3475891	0.7563966	0.3251583	1.515622	2.852696	0.5348497	0.3429557	1.157894053	high
TCGA-AC-A6IV	1.556164384	0	0.810971237	0.573795555	0.669227013	1.34535513	1.612884506	1.228228401	0.868934394	0.518379444	2.338684205	high
TCGA-BH-A42T	0.876712329	1	0.1087801	0.8174364	0.7480597	0.6355825	10.79777	3.273861	0.3814529	0.1996849	4.463444827	high
TCGA-A8-A07C	2.832876712	0	0.09731661	0.1253645	0.4818437	0.9138267	1.883153	4.710731	0.2047527	0.2985867	1.794935631	high
TCGA-A7-A13F	2.095890411	0	0.01478549	0.6406671	0.5059924	0.08330362	1.192129	7.389642	0.3456494	0.1483081	1.383937859	high
TCGA-D8-A1XK	1.208219178	0	0.01092873	0.1919799	0.8196287	0.6567898	1.691836	12.43289	0.4598775	0.4836276	1.463992777	high
TCGA-D8-A3Z5	2.780821918	0	0.1690507	0.8125255	1.425808	0.5291425	3.407567	2.880337	0.09880004	0.4488588	0.670772412	low
TCGA-A8-A075	1.419178082	0	0.14060153	0.14407647	0.67568507	0.92419784	0.63484166	2.30961441	0.65738551	0.10784837	1.3550054	high
TCGA-A7-A0CG	2.857534247	0	0.214533	0.2973009	0.3749002	0.7252262	0.691897	1.474607	0.4848093	0.2784819	1.405265224	high
TCGA-LL-A8F5	1.632876712	0	0.05377626	1.632168	1.161635	4.578415	3.931205	5.356574	1.299066	0.2115337	0.257614984	low
TCGA-BH-A0B3	3.295890411	0	0.09858703	0.2886388	0.851158	1.983763	4.088007	4.307065	1.810859	0.2160605	1.292170959	high
TCGA-A8-A08Z	3.334246575	0	0.3365468	0.2804392	0.5089512	0.5348126	2.963997	1.379823	1.33145	0.2367631	2.338306702	high
TCGA-A2-A25D	0.003	0	0.07586564	0.3664916	1.288939	2.469642	1.182604	5.943849	0.1477964	0.1939757	0.725266187	low
TCGA-AO-A03V	3.701369863	0	0.3175978	0.1859698	1.365495	0.6532702	2.048589	1.295018	0.1060668	0.09815921	1.646639293	high
TCGA-A2-A0SV	2.260273973	1	0.2275639	0.2967849	0.3313933	0.9518832	2.06833	3.687504	0.6649875	0.06103247	2.677919401	high
TCGA-B6-A1KN	11.59726027	0	0.1413715	0.2356054	3.040606	0.6126982	0.9118832	0.2470492	0.3813378	0.1796622	0.241325838	low
TCGA-A7-A26E	2.61369863	0	1.209626133	0.530756867	3.7894044	0.7516128	1.399683667	0.57843492	0.590004533	0.635649467	0.629033164	low
TCGA-AC-A3QP	1.849315068	0	0.3904408	0.9430703	0.863031	0.9427716	3.327945	1.973803	0.7008671	0.3537902	1.227480166	high
TCGA-EW-A1IW	1.016438356	0	0.2057022	0.4944756	0.4493353	0.5083141	2.653666	3.632521	0.1138932	0.2108043	2.181338105	high
TCGA-S3-AA14	1.449315068	0	0.4433859	0.3717361	1.937062	0.3785001	1.559975	0.6691668	0.4475926	0.1664821	1.002949862	low
TCGA-A8-A08L	0.082191781	1	0.1341445	0.3748905	0.4972542	0.8015951	6.450172	2.685173	0.2850888	0.1870827	3.538857859	high
TCGA-E2-A3DX	3.630136986	0	0.5351356	0.3738828	0.540196	1.667404	1.686658	2.231629	0.2558903	0.4090405	2.212536996	high
TCGA-AR-A24Z	8.221917808	0	0.09864146	0.4305718	0.6464163	0.5220779	0.4048948	3.463225	0.1048182	0.05820224	1.289784322	high
TCGA-LD-A74U	1.101369863	0	0.3951349	0.5072381	0.7082105	0.9989573	1.764501	0.982642	0.639506	0.3676513	1.358295501	high
TCGA-A2-A25F	0.882191781	0	0.2686704	0.3511614	0.1467207	4.451083	0.4023023	8.249897	0.3476911	0.6341034	1.007135095	low
TCGA-E2-A1LS	4.394520548	0	0.03503575	0.266698	0.5187169	0.0438659	0.1883248	2.551067	0.1092069	0.07579893	1.334659295	high
TCGA-BH-A18S	5.504109589	1	0.06637557	0.6879335	1.014934	0.2742444	1.926629	5.637235	0.2482723	0.2114863	0.981140303	low
TCGA-E2-A10A	3.367123288	0	0.2106025	0.2081001	0.8529897	0.3708016	0.8914769	3.03626	0.7538929	0.13203	1.503475255	high
TCGA-A2-A0D1	2.879452055	0	0.1413618	0.4276688	0.9835545	0.2359861	1.013134	1.290058	0.403908	0.08340889	1.047743985	low
TCGA-AR-A1AK	8.654794521	0	0.0487795	0.4570064	0.3078221	1.954352	2.569564	2.670948	0.0570174	0.3933509	1.086475886	low
TCGA-PE-A5DC	3.917808219	1	0.1599458	0.1404847	1.420833	0.9311964	3.352999	1.593196	0.3365234	0.1793108	1.284640226	high
TCGA-BH-A0DE	6.498630137	0	0.312273516	0.731408691	1.212674457	0.530611096	1.29487238	0.85753408	1.234082813	0.29831493	0.661515904	low
TCGA-A7-A426	0.997260274	0	0.5114975	0.778721	1.74632	0.8538821	1.503011	0.9733044	0.3321553	0.7042073	0.476563654	low
TCGA-B6-A0RN	21.93972603	0	0.07817033	0.4119547	0.5008815	0.05872308	5.445566	0.9835491	1.809161	0.1383705	2.106192619	high
TCGA-AR-A1AY	2.810958904	0	0.04310481	0.1766805	1.077586	0.2698431	1.436526	11.27385	0.1847427	0.1356453	1.985344049	high
TCGA-D8-A1XZ	1.276712329	0	0.110807357	0.058395056	0.548640493	0.936457297	0.571789168	6.157682707	0.595794548	0.163451465	1.786147271	high
TCGA-AN-A0AS	0.02739726	0	0.2586505	0.1247261	0.4985253	0.1714441	0.5888341	1.063521	1.422736	0.04488638	1.911989559	high
TCGA-BH-A18G	0.408219178	0	0.02053	0.87756	0.3438168	0.1542254	2.317418	1.793827	2.15974	0.02422697	0.930102562	low
TCGA-E9-A295	1.02739726	0	0.198551	0.3329315	0.4731428	0.1694948	0.8149947	2.681143	2.257529	0.1384532	1.316622105	high
TCGA-BH-A1EX	4.131506849	1	0.3014204	0.2433521	0.9776566	0.2744641	2.26828	0.36712	0.9075022	0.06467257	1.858555753	high
TCGA-LD-A66U	1.769863014	0	0.5097884	0.8091119	0.7423869	3.401316	5.148737	3.2118	0.4390708	0.2770478	2.260537517	high
TCGA-BH-A0DG	5.591780822	0	0.2151589	0.3734603	0.6602277	0.7215696	0.4956541	0.7251314	0.9520885	0.18136	1.049190196	low
TCGA-BH-A5IZ	1.553424658	0	0.08160775	0.3297201	0.5466755	0.2452213	4.369048	5.105474	0.4769485	0.0481517	3.21547976	high
TCGA-S3-AA11	1.153424658	0	0.09755204	0.6911729	1.108081	0.3297735	2.07648	1.602455	0.6385494	0.08058322	0.839761738	low
TCGA-AR-A1AP	7.824657534	0	0.1731314	0.4055092	0.7563753	0.9429325	1.17258	0.5445902	0.4249767	0.08172331	1.166906198	high
TCGA-EW-A1OX	2.495890411	0	0.016742863	0.529405523	0.938708629	0.094331743	0.971962671	1.199596482	0.078281624	0.118547171	0.786100168	low
TCGA-A7-A26J	1.717808219	0	0.986934533	0.350779333	1.885566867	0.782290333	0.923714033	2.632064333	0.402085167	0.729693967	1.574058321	high
TCGA-C8-A1HM	1.02739726	0	0.05714624	0.3123126	0.5686704	3.291252	0.9215206	1.797553	0.1335943	0.2360293	0.721362711	low
TCGA-AN-A0FF	0.471232877	0	0.1743219	0.3487542	0.5606049	0.4092313	1.452378	2.970148	0.3735627	0.179999	1.665423196	high
TCGA-AN-A0AT	0.02739726	0	0.02140237	0.07832615	0.958401	0.6632124	1.069894	4.020609	3.202151	0.4925004	0.483784504	low
TCGA-AR-A0TP	11.71232877	0	0.03878247	0.2157367	1.411939	0.07283537	1.876178	7.387263	0.2115497	0.6254726	0.726205388	low
TCGA-C8-A1HJ	0.01369863	0	0.09068274	0.1393859	0.9574211	0.1490183	0.4752535	15.53003	0.5034871	0.6621403	1.399770285	high
TCGA-E2-A15S	1.17260274	0	0.0545175	0.8778769	4.144258	0.266205	1.090122	4.210947	0.1274489	0.1544036	0.088382006	low
TCGA-B6-A3ZX	3.156164384	1	0.1607267	0.2274415	0.2243081	2.540593	2.678218	2.85554	0.3757406	0.6954561	1.083256241	low
TCGA-BH-A42U	9.216438356	0	0.5067226	1.20451	0.6325048	2.175199	2.684834	1.74993	0.4371724	0.6620399	0.780512921	low
TCGA-A2-A4RY	1.775342466	0	0.4713229	0.5639667	1.462268	0.6157686	1.98271	1.897965	0.3832487	0.7738394	0.68706699	low
TCGA-HN-A2OB	5.205479452	1	0.64339998	0.56511558	0.77669113	0.28618497	1.69280327	0.73970584	0.41561082	0.48952372	1.989518051	high
TCGA-B6-A0RQ	11.69041096	1	0.219907293	0.643835039	1.031894898	0.344163852	0.82743477	3.117034243	0.357007412	0.526223453	0.63823567	low
TCGA-B6-A408	5.676712329	0	0.0961399	0.9047386	1.830067	2.682538	2.48051	1.944071	3.130476	0.1701787	0.203556619	low
TCGA-D8-A146	1.761643836	0	0.2013683	0.2004495	1.251181	0.5546632	1.082398	1.524877	2.228221	0.150499	0.797683963	low
TCGA-AN-A04D	0.142465753	0	0.05486445	0.1959683	0.7590231	0.04121525	3.751235	2.952999	0.166738	0.1424374	2.211918112	high
TCGA-AC-A8OQ	0.093150685	0	0.2451745	0.3708691	2.276123	2.992922	6.721117	3.963132	2.818033	0.4098766	0.572425972	low
TCGA-A2-A04P	1.501369863	1	0.090027573	1.322287108	1.704351781	1.127174489	0.435526059	2.910508426	1.157546174	0.088532862	0.222657113	low
TCGA-LL-A5YN	1.224657534	0	0.1109766	0.7635441	0.3232225	3.195764	5.309057	4.201893	0.389155	0.3164887	1.491028667	high
TCGA-AC-A3BB	2.704109589	0	0.3754591	0.5618404	0.5265172	3.368957	4.484833	1.409446	0.6989361	0.3446104	1.690300134	high
TCGA-AO-A03U	4.912328767	1	0.09973445	0.2365185	0.3050035	0.8616083	1.125798	0.6448645	3.905351	0.3471982	0.643985507	low
TCGA-AR-A24S	8.153424658	0	0.2191931	0.1668535	1.396514	0.8850592	0.8129656	6.147855	0.6020949	0.2780646	1.064983573	low
TCGA-AN-A0XT	0.02739726	0	0.0340415	0.1494978	1.611137	0.3516238	0.6038356	2.528245	0.1591618	0.2410295	0.591022216	low
TCGA-EW-A1PE	0.876712329	0	0.2883787	0.2497728	0.6999261	4.107051	2.286395	1.007894	0.2668551	0.1701545	1.26646244	high
TCGA-A8-A08F	2.750684932	0	0.1797298	0.4735845	0.6067473	1.994562	1.106608	2.655412	0.8212321	0.1253288	1.072766607	low
TCGA-AC-A3W5	1.380821918	0	0.3623149	0.2800433	0.8019922	2.23186	3.038134	1.392934	1.57543	0.2650868	1.491545732	high
TCGA-A7-A4SD	1.208219178	0	0.05858217	0.3315944	1.677786	4.254113	2.959984	2.456961	0.5706296	0.4608763	0.315389245	low
TCGA-E2-A1AZ	6.380821918	0	0.11942605	0.3321679	1.00001674	1.0092958	1.0592028	22.748207	0.52348043	0.56372758	2.189874518	high
TCGA-B6-A0I6	2.715068493	1	0.173814613	0.396931775	0.253120099	0.065286465	2.802874395	9.324944448	0.772040317	0.676878058	2.058702928	high
TCGA-E2-A15E	1.726027397	0	0.046456209	0.556054219	1.326266514	0.360687682	0.939146991	1.808477378	0.132970494	0.147817407	0.602198336	low
TCGA-A8-A06Q	0.084931507	0	0.02762962	0.2858212	0.898605	0.1383727	0.7425762	3.878755	0.04306096	0.05434178	1.239464613	high
TCGA-EW-A1PC	0.512328767	0	0.1428506	0.5883129	0.6379536	0.2861658	4.453549	4.759689	0.8460083	0.03371494	2.638916633	high
TCGA-AN-A0XU	0.02739726	0	0.026785124	0.372496545	0.497329467	2.716403561	9.416022894	3.393542248	5.118957418	0.252867992	1.597225049	high
TCGA-E2-A1LH	8.895890411	0	0.2740832	0.3647495	0.7619902	1.965377	1.285752	1.785234	1.194108	0.4998606	0.750907607	low
TCGA-LL-A740	1.208219178	0	0.3134386	0.2840413	0.7933528	0.2242487	1.203429	0.7824849	0.5931741	0.149714	1.698955577	high
TCGA-A8-A08J	3.087671233	1	0.179223	0.2938439	0.3914942	0.7404969	1.19457	1.461578	0.7820969	0.1057484	1.656450477	high
TCGA-BH-A0W5	3.528767123	0	0.1102267	0.3711245	1.02331	1.371449	1.288671	1.468751	0.8052616	0.5690824	0.470743967	low
TCGA-GI-A2C8	0.616438356	0	0.345044	0.1953063	0.4689771	0.3888057	1.261187	0.6029705	0.3226522	0.3393153	1.956605935	high
TCGA-BH-A0GY	2.528767123	0	0.05091652	0.124226	0.4819615	0.6374913	2.353711	2.639666	0.2380613	0.2102989	1.783056876	high
TCGA-OK-A5Q2	0.175342466	0	0.3314213	0.4112312	0.7469384	1.007736	4.326407	0.9652743	0.4980752	0.6145896	1.497460733	high
TCGA-AQ-A04L	10.84109589	0	0.1346292	0.1891976	0.2254642	0.2022722	0.9986528	1.576289	0.6924081	0.04766184	2.102075335	high
TCGA-BH-A1EU	3.523287671	1	0.364637	0.3629732	0.3599054	0.8522031	0.4704008	1.458502	0.3788596	0.3872696	1.541395331	high
TCGA-BH-A0BQ	6.178082192	0	0.297953772	0.302751954	0.395614325	1.54705122	4.069863162	2.113346202	0.921897372	0.206828401	2.794079183	high
TCGA-E2-A10C	3.342465753	0	0.2934576	0.4750718	1.923084	1.199513	2.449607	2.171954	0.2824845	0.112039	0.863334355	low
TCGA-AO-A0J7	1.693150685	0	0.05443274	0.7211303	0.3071654	0.2811252	2.545514	5.112817	0.4453776	0.0160587	1.96803258	high
TCGA-E9-A1N9	3.016438356	0	0.1048713	0.3786796	0.496341	0.2626045	0.281853	1.038498	0.1021516	0.09281709	1.249459629	high
TCGA-A2-A0YC	2.712328767	0	0.1012779	0.6358641	0.6800807	0.8453545	1.379123	1.750184	0.6313691	0.09959636	0.951770015	low
TCGA-BH-A1FL	4.583561644	1	0.2675951	0.3644761	1.202954	0.3933052	3.11441	4.554282	0.1767925	0.1441617	2.091989312	high
TCGA-AO-A0JC	4.238356164	0	0.276978655	0.357761515	0.20167713	4.100237826	0.893292417	0.540969242	0.09522204	2.336059328	0.091241336	low
TCGA-AC-A3TN	1.249315068	0	0.3638713	1.278392	1.773104	0.6570847	4.694131	5.184799	0.7361344	0.0990914	1.079161099	low
TCGA-E2-A14N	3.928767123	0	0.01629405	0.2528366	1.399979	0.7344246	0.6306054	16.82822	0.095229	0.6056893	0.96329445	low
TCGA-A2-A0YG	1.824657534	0	0.05175854	0.1098639	0.6312584	0.3888202	1.669281	1.673306	0.136124	0.04580928	1.747106927	high
TCGA-BH-A0B8	4.298630137	0	0.05159314	0.4984721	0.9767326	0.2906833	1.275692	5.529809	0.4221435	0.08117848	1.13881653	low
TCGA-E2-A1BC	1.37260274	0	0.3106396	0.8185294	1.719019	0.1750189	0.601112	0.8142722	0.3267905	0.238276	0.509037751	low
TCGA-E2-A14Y	5.778082192	0	0.1111184	0.1138647	1.294543	0.5564954	0.4181	2.783266	0.3247103	0.04370941	1.035143334	low
TCGA-A2-A4RW	0.608219178	0	0.366529924	0.236084293	3.024666166	0.458907385	4.964849317	1.238333913	0.48555362	0.317191158	0.720421519	low
TCGA-GM-A2DD	6.252054795	0	0.09338338	0.5103538	0.9066062	2.133772	1.154499	1.822278	0.3456544	0.2571323	0.61733622	low
TCGA-B6-A0X5	5.745205479	1	0.09594579	1.061824	0.8523071	0.2522672	1.237751	4.258741	0.5158862	0.5434723	0.449263132	low
TCGA-AR-A5QP	3.246575342	0	0.362276	0.3423026	0.7913547	0.742224	1.487039	4.143821	0.3464651	0.2817702	1.941322655	high
TCGA-AO-A0JA	1.794520548	0	0.2819963	0.2948631	0.5475485	1.008767	1.689025	1.03252	0.2511391	0.1980817	1.833353085	high
TCGA-A2-A0YE	1.517808219	0	0.06256871	0.2674515	0.6195929	0.282017	2.704016	1.005927	0.4973203	0.1107538	1.616377921	high
TCGA-E2-A14R	3.216438356	0	0.05155665	0.3069222	1.338929	2.033344	5.930544	10.66138	0.2812299	1.693402	0.380898199	low
TCGA-EW-A1P0	3.42739726	0	0.07155566	0.2618719	1.068091	0.2351738	0.9231055	4.220261	0.10455	0.1583272	1.12323393	low
TCGA-A2-A0EX	2.060273973	0	0.1999917	0.7521769	0.3024424	0.1444593	0.74423	2.984098	0.3596405	0.1815427	1.388929099	high
TCGA-A2-A3KC	3.019178082	0	0.43987997	0.35630835	0.91816711	0.68843004	2.12800572	2.79293624	0.56558381	0.21628836	2.228967121	high
TCGA-A8-A086	1.084931507	0	0.1223258	0.5860478	0.4777359	0.2923886	0.6814382	2.681799	1.234864	0.0984231	1.093238696	low
TCGA-BH-A0AW	1.704109589	0	0.05823097	0.7217245	0.7207975	1.968491	1.940626	0.4409585	0.4764553	0.1946982	0.623181923	low
TCGA-GM-A3NY	3.183561644	0	0.355874132	0.991613618	1.581546768	0.460930331	1.503936034	2.187359598	0.43031826	0.130332025	0.735581928	low
TCGA-AC-A3W6	0.003	0	0.4755339	0.4131831	0.5473009	1.2964	1.978915	2.600238	2.026135	0.3258386	1.780798472	high
TCGA-D8-A27T	1.090410959	0	0.2802744	0.46380339	0.81630746	0.66368264	2.04364886	0.91568402	0.89735903	0.22289355	1.296743739	high
TCGA-A8-A094	0.003	0	0	0.405744	0.4425809	2.602699	0.4704797	0	0.4262885	0.2151859	0.574185341	low
TCGA-A8-A081	0.003	0	0.1264837	0.5647279	0.9439927	2.118087	2.209601	1.547227	0.08624249	0.09950694	0.923280145	low
TCGA-AR-A24O	9.882191781	0	0.3576271	0.3814236	0.4649998	0.647654	0.7002751	0.7588797	0.4030939	0.4521722	1.318104286	high
TCGA-A7-A6VY	0.728767123	0	0.066171484	0.224731443	0.722724008	3.355378414	3.24385779	2.844641697	1.485053841	0.156174843	1.004892269	low
TCGA-C8-A12W	1.054794521	0	0.1643422	0.3801116	0.8017413	0.7407424	0.4240201	2.642156	0.9412723	0.07757455	1.086167379	low
TCGA-AC-A5EH	1.4	0	0.1540291	0.2029319	0.908444	1.301734	2.136085	2.3956	3.492807	0.06361815	0.937472324	low
TCGA-C8-A278	0.81369863	0	0.2167469	0.0740346	0.6488175	1.922234	0.3495186	3.892905	0.3096516	0.2913027	1.320041582	high
TCGA-D8-A1JJ	1.673972603	0	0.2600813	0.06952413	0.6751581	0.4672086	1.167021	0.9485148	0.8987943	0.06672084	1.990811921	high
TCGA-D8-A145	1.123287671	0	0.1649599	0.2994367	0.7567097	0.3098027	1.22364	1.585487	0.4242005	0.2725315	1.176699395	high
TCGA-E2-A15M	0.920547945	1	0.2856106	0.3368021	0.2021856	1.311177	0.3070439	1.012083	0.2318366	0.4166218	1.296854131	high
TCGA-A8-A06Y	2.167123288	0	0.04821297	0.2493753	0.304247	0.1810926	4.664794	4.858591	0.1502805	0.1232725	3.792682175	high
TCGA-A2-A0EW	5.161643836	1	0.3627549	0.5106048	0.6400159	0.3668384	1.03494	1.024026	0.3587837	0.3869171	1.311753179	high
TCGA-AR-A0TQ	8.194520548	0	0.08237007	0.1657972	0.5172957	0.9088332	0.6641356	1.385453	0.1564562	0.1883308	1.226601852	high
TCGA-LD-A9QF	0.884931507	0	0.187335402	0.274236235	0.310011304	2.974520652	1.977320265	1.160682321	0.736544503	0.251216056	1.240869658	high
TCGA-A2-A25B	3.536986301	0	0.1031491	0.1245732	0.6477912	0.435868	0.2495021	0.8787428	0.7836985	0.1217239	1.141557458	low
TCGA-AN-A0XW	0.465753425	0	0.594181135	0.314787978	0.36053544	1.381591907	2.372576678	0.815840196	1.107935474	0.200336934	3.533241983	high
TCGA-A2-A0CM	2.065753425	1	0.1275798	0.138737	1.154552	1.814123	1.234385	14.26867	1.214308	0.5592005	1.101260638	low
TCGA-D8-A1X9	1.991780822	0	0.08729934	0.116436	1.341938	0.8926298	0.53182	1.203506	0.5215505	0.1602532	0.702246874	low
TCGA-A7-A0CJ	2.550684932	0	0.07651133	0.34049	0.7019508	0.7759369	2.664998	5.241232	0.3935034	0.06320246	1.95654093	high
TCGA-B6-A0RO	13.50410959	0	0.011803	0.421587	0.5156488	0.2881659	0.9516555	1.134427	0.137963	0.125356	1.063674208	low
TCGA-GM-A3NW	9.208219178	0	0.1583114	0.3750114	4.28601	0.4865179	1.160398	3.797677	0.05046739	0.5519669	0.088801298	low
TCGA-A1-A0SO	2.334246575	0	0.03453698	1.122386	1.94474	0.2594485	1.967824	6.417641	0.2287611	0.1358543	0.410001491	low
TCGA-C8-A132	1.049315068	0	0.2879218	0.2149561	0.8385807	0.9733161	1.30002	1.106927	0.43751	0.2633216	1.37799022	high
TCGA-EW-A424	1.95890411	0	0.4714729	0.5339806	0.8130665	0.5825324	5.001849	6.049214	0.2755478	0.3294321	4.245738015	high
TCGA-S3-AA15	1.438356164	0	0.357291598	0.404477637	0.797810459	2.54984199	3.687398943	1.331996592	0.97447272	0.899480457	0.736085664	low
TCGA-AO-A12E	5.868493151	0	0.2240685	0.4248497	0.2719192	0.7013525	0.8602978	2.386674	0.1995499	0.2203483	1.711010974	high
TCGA-AQ-A7U7	1.6	1	0.4712756	0.3219488	0.3088359	4.100864	2.279888	1.619673	0.5508649	0.6488316	1.259829725	high
TCGA-BH-A202	2.178082192	0	0.1083297	0.2008699	0.400965	1.203737	1.106362	4.22788	0.559258	0.1491436	1.667232241	high
TCGA-A8-A06X	2.583561644	1	0.019890831	0.256236259	0.622775812	1.867797565	1.347161217	9.628403718	0.325500054	0.105627173	1.702903756	high
TCGA-AO-A0J6	3.123287671	0	0.02953536	0.3257126	0.2508993	2.680995	1.492335	3.027996	2.393616	0.5867089	0.495394865	low
TCGA-LL-A7SZ	1.62739726	0	0.0993082	1.424676	1.663119	5.45529	3.362961	1.995743	0.8415758	0.2636804	0.154048657	low
TCGA-B6-A0I1	6.468493151	1	0.1621766	0.4510728	0.5145176	0.1305324	14.8693	14.27154	12.15924	0.04784519	6.224063063	high
TCGA-E9-A5FK	2.224657534	0	0.1941232	0.4598431	0.6424881	4.606875	5.406991	1.141059	0.4950694	0.4269223	1.05873645	low
TCGA-A2-A3XV	2.728767123	0	0.2003681	1.829549	0.8115381	0.9172338	1.655922	0.634641	0.5416022	0.1847263	0.366181689	low
TCGA-AR-A24K	4.24109589	0	0.05476096	0.5002195	0.5980984	0.06170625	1.518857	18.33531	0.2560361	0.07108434	3.854787507	high
TCGA-E2-A1BD	3.104109589	0	0.08697113	0.6507219	0.7528817	0.4174143	6.326682	2.634382	0.5421806	0.06842174	2.484482764	high
TCGA-D8-A1Y1	0.82739726	1	0.3862339	0.3276417	0.4975597	0.1115948	0.8304366	7.026409	2.812951	0.09933789	2.463297906	high
TCGA-E2-A2P6	2.879452055	0	0.060162149	0.37693988	0.972493397	0.361559839	4.152259198	1.345720592	0.225031551	0.149091485	1.52130264	high
TCGA-A8-A09D	4.169863014	0	0.2729111	0.5509014	0.2300916	0.7283469	0.5095745	1.054238	0.638001	0.1779783	1.47660011	high
TCGA-A8-A09I	3.756164384	0	0.09775905	0.1100826	0.6734868	1.511138	0.7275825	0.4205186	0.6416624	0.1331113	1.022845438	low
TCGA-C8-A3M8	1.079452055	0	0.2583383	0.4916285	1.01287	0.205265	1.442033	1.736349	0.6271613	0.2169189	1.1370667	low
TCGA-E2-A15L	1.715068493	0	0.1725184	0.4293281	0.5832182	0.2314271	0.9935614	0.7536973	0.8930363	0.05089623	1.344215925	high
TCGA-E2-A15J	4.493150685	0	0.07930493	0.448892	1.376244	0.2482309	1.023075	7.968739	0.2780939	0.07798825	1.117104407	low
TCGA-E9-A1N8	2.846575342	0	0.09098586	0.2184353	2.78249	0.6151532	1.291142	3.720586	1.233679	2.201091	0.026975003	low
TCGA-OL-A5S0	1.698630137	0	0.3063915	0.5662564	1.715032	2.301673	3.211496	7.060912	1.544457	0.8361201	0.434077227	low
TCGA-OL-A5D6	3.024657534	1	0.1661547	0.467002	0.2177687	0.6865025	0.8573929	1.59697	0.7380168	0.1470564	1.44865449	high
TCGA-B6-A0IQ	11.73972603	0	0.08586013	0.600164	1.164389	0.745779	4.845928	2.475695	2.797541	0.2026431	0.838213363	low
TCGA-BH-A0EA	2.715068493	1	0.40087429	0.60359779	1.41774926	0.43020655	4.3095735	1.76801672	0.46857412	0.28158475	1.627528928	high
TCGA-A1-A0SH	3.936986301	0	0.4233365	0.2143872	0.6748066	0.2148775	0.8856101	0.1799484	1.136771	0.1012641	2.14543913	high
TCGA-B6-A0RH	17.68767123	1	0.1903737	0.5868757	0.3506202	1.871781	3.575532	2.172214	1.53149	0.1651879	1.53905019	high
TCGA-D8-A27K	4.002739726	0	0.17846082	0.16794317	1.12307968	0.43091759	1.97334687	2.40580373	0.26819918	0.17299076	1.44158833	high
TCGA-A2-A0CS	6.432876712	1	0.1737256	0.310262	0.5186304	0.9461687	3.64187	2.459067	4.731401	0.05125237	1.329000553	high
TCGA-A2-A0YJ	1.550684932	0	0	0.09515849	1.183295	0.174402	7.936659	13.06357	9.732976	0.0456608	1.523553341	high
TCGA-E2-A1L8	6.136986301	0	0.445748	0.6595752	0.4473714	1.244392	1.359888	1.768433	0.999807	0.1919251	1.748766617	high
TCGA-D8-A1XQ	1.367123288	0	0.081222734	0.159665983	0.768831743	1.895857475	2.582117493	0.648860196	0.461135522	0.130080854	1.229301186	high
TCGA-BH-A1F8	0.002739726	1	0.08351589	0.1925549	0.4940863	0.2156645	0.5050306	0.8756729	0.4392904	0.07391636	1.392981138	high
TCGA-E9-A1NE	2.980821918	0	0.1364633	0.1782524	0.7490468	1.813707	0.6093858	1.210704	0.1472393	0.5202739	0.670285555	low
TCGA-BH-A1EO	7.665753425	1	0.279804	0.119729	0.5955313	0.3637977	1.804809	1.391663	0.8553811	0.1650951	2.199147789	high
TCGA-A8-A08R	0.082191781	0	0.06998004	0.2902531	0.8662304	1.577111	1.843174	8.927269	0.7225516	1.273136	0.391110054	low
TCGA-C8-A1HG	0.945205479	0	0.575805	0.6406104	2.284979	2.216849	0.7428186	5.282705	0.6057425	0.2717976	0.649522235	low
TCGA-BH-A0DT	6.583561644	0	0.1994049	0.4041755	0.8599904	0.8065985	1.632502	2.251611	0.394444	0.2624646	1.152812788	low
TCGA-A2-A0CQ	7.383561644	0	0.08717565	2.012664	1.115354	1.169429	2.369717	2.524508	0.2620232	0.07348139	0.304436364	low
TCGA-EW-A1PG	2.879452055	0	0.145351366	0.170221372	0.43845944	0.233980248	0.602713518	1.596597132	0.485423917	0.367555178	1.238955368	high
TCGA-B6-A0RP	8.564383562	1	0.2150385	0.4970372	0.7169556	0.8077057	2.628104	3.105159	2.063751	0.1602707	1.320176841	high
TCGA-C8-A3M7	2.832876712	1	0.4122301	0.3776458	1.045712	0.5494239	0.6433045	2.416757	0.2331521	0.5492325	1.030468747	low
TCGA-A2-A0CT	6.271232877	0	0	0.255633	0.5379497	0.2522758	1.516296	2.611501	0.1766409	0.05944429	1.53773014	high
TCGA-A2-A0SW	3.739726027	1	0.2186143	0.2658667	0.6734545	2.494992	0.7050597	1.204871	0.471755	0.2778264	0.90848046	low
TCGA-AQ-A04J	2.243835616	0	0.113897	0.2367585	0.5473519	0.9197878	0.661199	2.468059	0.7854787	0.409942	0.898097191	low
TCGA-A2-A0EU	2.857534247	0	0.09380359	0.2700569	0.9903708	0.1761677	0.1512644	0.6830143	0.6944195	0.1383693	0.796432087	low
TCGA-A2-A0SX	4.202739726	0	0.1138562	0.4926074	0.5618942	2.257069	5.834421	5.571043	2.070201	0.6046159	1.174752737	high
TCGA-A7-A56D	1.22739726	0	0.6179143	1.067954	1.306229	4.117808	3.471424	0.5224917	9.948658	0.1411328	0.219722057	low
TCGA-E2-A158	1.232876712	0	0.08829197	1.130003	2.654186	0.4737618	3.539075	9.654258	0.7224193	0.1488447	0.40876844	low
TCGA-E2-A15R	4.745205479	0	0.04714451	0.1711543	1.180864	0.1239556	1.550882	6.40962	0.2094039	0.161339	1.369943396	high
TCGA-C8-A1HI	0.939726027	0	0.2101871	0.4139808	0.3617405	0.2153137	0.4005661	2.971837	0.2233488	0.1522045	1.757700624	high
TCGA-A7-A3IZ	0.882191781	0	0.0806372	0.4879113	1.741865	0.2271609	2.210557	0.4932023	0.1885105	0.9912299	0.217653709	low
TCGA-BH-A18I	2.994520548	0	0.2442316	0.3699611	1.144316	0.9173579	0.8904197	0.575251	1.14191	0.2819466	0.71746949	low
TCGA-AR-A0TR	0.438356164	1	0.01138189	0.263255	0.7541648	0.342012	1.835405	2.526038	0.02660814	0.08058904	1.405967387	high
TCGA-AO-A03N	5.564383562	0	0.1061204	0.3328872	2.097321	0.05694266	1.417902	0.9537289	1.098658	0.08945015	0.479235612	low
TCGA-AO-A0J9	4.419178082	0	0.4312377	1.06653	0.6527856	1.172203	0.9515987	0.8924158	0.4775356	0.3080145	0.901173584	low
TCGA-C8-A26Y	0.003	0	0.1701092	0.3917903	2.229517	1.32049	2.194498	1.070168	0.2518607	0.1137538	0.512013047	low
TCGA-A2-A0YI	4.123287671	0	0.09067551	0.3783031	0.3136129	0.8940384	0.8042111	3.208755	0.1589832	0.2340714	1.323139902	high
TCGA-BH-A0C3	7.421917808	0	0.4452929	0.8194744	1.157972	0.866149	2.513224	1.361775	0.5019051	0.3753427	1.053791774	low
TCGA-E2-A155	1.753424658	0	0.03172655	0.6966571	0.3388165	0.178752	0.5798262	0.7761979	0.1112536	0.1185592	0.942354866	low
TCGA-BH-A0HP	1.134246575	0	0.3029973	0.3832282	0.6353917	1.365705	1.055382	2.647465	0.1983338	0.2931992	1.429522138	high
TCGA-D8-A1XO	4.608219178	0	0.3137018	0.221693	0.5198442	0.4469393	2.651428	1.172012	0.4931212	0.1914787	2.657760862	high
TCGA-A2-A0CK	11.39452055	0	0.1833102	0.9078965	1.401478	0.8606636	1.428732	5.04532	0.2856902	0.3425067	0.555446604	low
TCGA-E2-A1L9	1.638356164	0	0.4462601	0.267247	0.8788053	0.2285722	0.9158845	1.595142	2.157629	0.1555926	1.644296186	high
TCGA-BH-A1F2	2.62739726	1	0.5963801	0.1555577	0.6947899	0.0610926	0.1398839	1.099031	0.7858185	0.1855405	2.880359927	high
TCGA-AN-A04C	0.147945205	0	0	0.4999013	0.8004508	0.5271262	0.9429395	3.208616	0.1230294	0.08280526	0.942254875	low
TCGA-A2-A25C	1.432876712	0	0.1123858	0.1974229	1.013454	0.6007262	0.3903403	1.873317	0.242521	0.1530275	0.968533945	low
TCGA-A2-A04V	5.260273973	1	0.2404179	0.3245692	1.176766	0.1755898	0.7323026	0.9569731	0.593264	0.1182131	1.069184257	low
TCGA-BH-A0AV	4.98630137	0	0.2084061	0.1254223	1.121244	0.1522099	1.157569	1.031881	3.017956	0.4235551	0.616451572	low
TCGA-E9-A22D	3.419178082	0	0.09736738	0.5245251	1.091804	8.594452	0.9420676	3.403024	0.2845271	0.2585272	0.228295955	low
TCGA-D8-A1JH	1.167123288	0	0.3130408	0.2921367	0.5555919	0.5327897	1.041147	1.26504	0.9833757	0.2539708	1.567784277	high
TCGA-AO-A12C	6.498630137	0	0.2183548	0.1917869	0.6041665	0.1640324	0.3286373	3.256139	0.5615074	0.1202485	1.808789562	high
TCGA-OL-A5D8	2.665753425	0	0.06570214	0.6876866	2.942151	0.9871346	2.11898	2.325017	0.3647903	0.07753356	0.235072177	low
TCGA-D8-A1JL	1.673972603	0	0.07664275	0.1206103	0.6278182	2.087113	1.112323	5.692219	2.217259	0.4691799	0.720459127	low
TCGA-A8-A09E	4.087671233	0	0.06107748	0.6035175	0.5892606	0.2007364	3.003989	6.537457	0.267721	0.03603806	2.200567552	high
TCGA-A2-A1G6	1.37260274	0	0.3469793	0.3169517	0.6770935	0.1303288	0.5371457	1.4795	0.03244618	0.6715179	1.057555671	low
TCGA-AN-A0FN	0.597260274	0	0.6536066	0.5707231	0.5009602	1.033689	0.1109456	0.7013442	1.621799	0.4194822	1.466085587	high
TCGA-A8-A07U	2.082191781	0	0.1477808	0.1903731	0.4842179	4.301862	2.954997	1.962696	0.2591071	0.3400657	1.093348582	low
TCGA-BH-A18V	4.263013699	1	0.053591412	0.253050226	0.580236269	3.535095663	3.810513134	5.84305696	0.243778558	0.870099004	0.717802601	low
TCGA-BH-A1FE	6.22739726	1	0.52371935	0.41784755	0.551702	0.41920605	0.31519375	1.00292585	0.53223815	0.44877995	1.638161269	high
TCGA-AN-A0FT	0.58630137	0	0.1568196	0.3137386	0.5994736	0.1963433	1.685879	0.6166014	0.5346349	0.08481878	1.61791266	high
TCGA-S3-A6ZF	1.567123288	0	0.06701264	0.1530334	0.683117	1.031995	2.420595	1.82685	0.2819872	0.1660681	1.493564671	high
TCGA-AR-A256	7.819178082	1	0.04688379	0.2333493	0.1194816	0.2201251	3.364341	21.71152	9.316262	0.1521478	2.247896595	high
TCGA-B6-A0RT	7.454794521	0	0.238983418	0.272099835	0.696046266	5.336001025	6.08038322	6.705245697	0.310381162	0.853890091	1.173241181	high
TCGA-A2-A1FW	1.446575342	0	0.1677874	0.1375474	1.86515	0.1470527	0.144303	0.273664	0.05229956	0.1716017	0.59970152	low
TCGA-BH-A1F0	2.150684932	1	0.1794258	0.205123	0.248849	3.161102	2.865802	5.181035	2.117247	0.8671099	0.759295375	low
TCGA-A8-A095	3.498630137	0	0.07148981	0.3348876	0.6558809	0.7518635	1.890625	2.448622	0.2674017	0.1349815	1.366226926	high
TCGA-A2-A0CR	8.994520548	0	0.5792751	1.19611	0.8768771	10.421	1.17994	1.704915	0.6949219	0.8095133	0.142460487	low
TCGA-A2-A0CL	8.260273973	0	0.3036374	0.2933622	0.3095235	4.504942	2.203358	2.440814	0.2839326	0.6449677	0.942222627	low
TCGA-OL-A6VR	3.342465753	0	0.07503701	0.9226984	0.6283241	0.09394878	1.653695	4.720626	0.1315639	0.309923	0.893457398	low
TCGA-C8-A274	1.391780822	0	0.04286364	0.3482467	0.4525509	0.4830001	1.831691	0.9737647	0.2004099	0.05690518	1.513097881	high
TCGA-OL-A5D7	4.876712329	0	0.03744551	0.6632696	1.349632	2.707493	2.8984	18.38771	0.7221938	0.8285356	0.643606934	low
TCGA-E2-A152	5.830136986	0	0.175013833	0.469698087	0.881413242	0.246513386	0.564442518	0.178406536	0.9887562	0.086054056	0.901761312	low
TCGA-E2-A14X	2.663013699	0	0.1190811	0.2574575	1.667438	1.066591	0.4431369	6.002777	0.09636336	0.8107198	0.348918362	low
TCGA-BH-A0BW	6.495890411	0	0.029157046	0.209143599	0.456449068	3.833084774	0.940352884	0.050952454	0.255608255	0.447298125	0.500228217	low
TCGA-LQ-A4E4	2.326027397	0	0.1195657	0.4492427	1.291385	0.4116754	1.670998	2.994852	0.326102	0.0823064	0.998008901	low
TCGA-AR-A24U	8.569863014	0	0.1627981	0.1283244	0.3282607	1.034822	0.9289263	3.304491	0.4976856	0.1995033	1.84071745	high
TCGA-EW-A1OY	2.487671233	0	0	0.7624744	0.5320476	0.5278052	1.087665	10.24805	0.2628009	0.06632954	1.48946859	high
TCGA-BH-A0B1	3.145205479	0	0.06540134	0.229775	0.09524167	0.3439153	0.7593404	0.640024	0.2752068	0.2161001	1.486556602	high
TCGA-4H-AAAK	0.953424658	0	0.43256526	0.43351415	0.81164	0.53117066	1.12679504	3.08180918	1.12791502	0.22578045	1.746292655	high
TCGA-D8-A1X7	1.394520548	0	0.0221571	0.2886741	0.6533987	0.3537029	1.429191	1.935996	0.25899	0.05229415	1.340295412	high
TCGA-A2-A0D3	5.131506849	0	0.09068874	0.4172372	1.150868	0.4622914	1.629549	4.120485	0.1362912	0.1146639	1.115821996	low
TCGA-A8-A06R	1.498630137	0	0.1100537	0.1449947	0.3005013	1.110939	0.4436721	1.202005	0.6271183	0.2435097	1.218195587	high
TCGA-Z7-A8R5	9.005479452	0	0.1515204	0.9569408	0.8826155	1.056947	1.745262	1.399576	1.568682	0.8046257	0.265420693	low
TCGA-A8-A079	0.750684932	0	0.0727583	0.7597663	0.158933	0.4099309	0.7039651	3.602482	0.07087146	0.04293018	1.442810239	high
TCGA-A7-A13G	1.967123288	0	1.639971	0.8317979	13.37073	3.036565	1.042925	1.251299	0.3779861	1.294737	0.000676295	low
TCGA-AO-A1KO	1.704109589	0	0.2100784	0.3010549	0.4025391	0.2076513	0.4279139	3.690479	0.2714046	0.2805281	1.67808545	high
TCGA-A7-A3J1	0.939726027	0	0.3058127	0.5212189	1.455322	1.579411	2.677062	2.843842	0.1914956	0.4188814	0.841673626	low
TCGA-BH-A42V	1.739726027	0	0.255458	0.877105	1.149863	0.6978366	1.685221	3.611923	0.244309	0.4453387	0.676172525	low
TCGA-E9-A1ND	3.468493151	0	0.053961076	0.273840491	0.20955097	9.89768968	2.95853605	3.803350113	1.135332843	0.275938886	0.473414335	low
TCGA-C8-A133	0.003	0	0.03194885	1.197292	0.2675244	0.3900098	0.4636765	4.857313	0.1120332	0.03770209	0.910837789	low
TCGA-D8-A1XG	1.22739726	0	0.02930231	0.2316331	0.6720829	0.4127338	1.890076	5.197441	0.3767599	0.1469606	1.642017032	high
TCGA-A8-A09Z	0.003	0	0.01383412	0.8262602	0.7554806	3.195683	2.632395	2.635116	0.4042609	0.7183144	0.301443282	low
TCGA-E2-A574	3.230136986	0	0.05081416	0.490946	0.6536567	0.06362098	1.584196	23.85724	0.7721439	0.2398584	4.058411209	high
TCGA-C8-A1HK	1.002739726	0	0.1555397	0.2561526	1.458139	0.2190833	0.7524537	0.1698802	0.1363555	0.09177437	0.828955311	low
TCGA-A1-A0SE	3.619178082	0	0.1024079	0.266095	0.3728325	0.1442453	2.064243	2.281735	0.2842936	0.1435084	2.040905032	high
TCGA-WT-AB44	2.419178082	0	0.3497497	0.4411	2.272387	1.010534	3.557503	3.949253	1.257894	0.1428686	0.911773814	low
TCGA-AC-A4ZE	2.438356164	0	0.2088225	0.5094846	0.04054678	0.4706147	3.053109	2.067886	0.04881771	0.6242807	1.702816498	high
TCGA-AN-A0XP	0.024657534	0	0.02613458	0.3175401	0.5994271	2.135068	1.601461	2.192191	1.008091	0.04626121	0.985945886	low
TCGA-BH-AB28	0.78630137	0	0.1499558	0.5170847	1.54076	0.5006655	2.095718	5.386593	0.1752804	0.1671283	0.983786517	low
TCGA-BH-A0HX	2.271232877	0	0.1333522	0.576958	0.6796863	0.5287107	1.194662	3.702672	1.264301	0.192336	0.990878636	low
TCGA-5L-AAT1	4.030136986	0	0.358403434	0.515119764	0.474482087	3.610258978	2.206714335	1.081819159	0.761692307	0.384494105	1.04421548	low
TCGA-AQ-A04H	2.065753425	0	0.1038445	0.1790407	0.9073503	0.1300167	1.004736	0.8670236	0.1888161	0.1021204	1.241885255	high
TCGA-D8-A1JP	1.750684932	0	0.223279	0.2233498	0.9077199	0.8037138	0.4200607	2.015951	1.174439	0.109786	1.137679638	low
TCGA-GM-A2DO	7.112328767	0	0.153672	1.214768	1.146909	3.823996	1.239031	1.141314	0.2694363	0.7933832	0.137085487	low
TCGA-EW-A1J3	1.380821918	0	0.1724262	0.1985633	1.339191	0.3670015	0.8156091	1.948522	0.2821639	0.1424333	0.994130909	low
TCGA-E2-A1L6	4.515068493	0	0.1842508	0.3452426	0.670795	0.3691008	1.148851	0.9015485	0.08614688	0.2464208	1.274371758	high
TCGA-A2-A0CV	8.249315068	0	0.098428162	0.496299163	0.34241728	1.396666283	0.70543046	2.293399454	0.294018597	0.174229161	1.084870354	low
TCGA-AR-A1AX	7.202739726	0	0.172765448	0.341425253	0.387871364	2.244195076	2.275197329	2.289489349	0.185113642	0.322804406	1.376010589	high
TCGA-AO-A03P	7.975342466	1	0.07987048	0.1403048	0.4901744	0.5785739	0.3311907	9.391409	0.3067511	0.04712664	2.462872405	high
TCGA-AR-A24P	0.230136986	0	0.2836802	0.2459696	0.3972245	0.2663826	1.513113	2.021078	0.5611493	0.1094422	2.577500575	high
TCGA-D8-A1JT	1.109589041	0	0.01120587	0.09842416	0.7098639	0.6103098	0.2891231	0.3720666	0.1964748	0.08595459	1.011081271	low
TCGA-LL-A440	2.079452055	0	0.517986345	0.351561075	0.642890854	0.552729332	1.44276825	1.830953153	0.577943019	0.507070924	1.879829039	high
TCGA-D8-A1X5	1.547945205	0	0.1133261	0.2369938	0.1060925	0.3344503	1.305327	0.9619058	0.3027765	0.06686676	2.172220708	high
TCGA-AR-A0TT	9.084931507	0	0.1015651	0.0991193	0.9244105	4.196373	1.856178	1.183245	0.4946561	0.2996365	0.64026267	low
TCGA-E9-A1R2	2.912328767	0	0.1811914	0.4456068	0.4749527	0.7146011	0.9349854	4.179584	0.402403	0.2138197	1.49563461	high
TCGA-BH-A0DH	3.167123288	0	0.0583509	0.7602257	0.7860128	0.8218938	0.8468518	1.274615	0.1875644	0.1205024	0.683128339	low
TCGA-BH-A0HI	1.698630137	0	0.08296188	0.578893	0.2718325	0.3375806	1.248627	0.9906785	0.6141593	0.1386936	1.204727693	high
TCGA-AR-A5QM	6.112328767	0	0.4360964	0.51582079	0.71128044	1.96562474	2.4191249	3.35317923	0.36701608	0.27789867	1.94459432	high
TCGA-BH-A0BV	4.161643836	0	0.06056002	0.3634753	0.6614357	0.3127704	1.855483	4.180274	0.5309057	0.1786637	1.405135635	high
TCGA-D8-A1XY	1.378082192	0	0.3522702	0.3499262	0.7603373	0.2835345	1.095542	0.1758853	0.9264639	0.1187731	1.638600961	high
TCGA-A2-A1FV	1.956164384	0	0.1316719	0.5140044	1.446108	0.1236431	1.344754	1.610693	0.07695436	0.2719201	0.653203642	low
TCGA-AN-A0FJ	0.663013699	0	0.118139281	0.47040097	0.516126221	0.1331228	2.514696655	3.385788009	0.524744647	1.045600534	0.617933348	low
TCGA-A8-A08A	0.082191781	0	0.125774013	0.728288394	1.088786023	1.417258396	4.68736847	2.368872767	0.735073931	0.123685811	1.165108028	high
TCGA-BH-A1FC	9.512328767	1	0.02457908	1.230543	1.18119	1.800268	1.862862	23.28019	0.37349	0.2392929	1.262291779	high
TCGA-BH-A0AZ	5.257534247	0	0.642672027	0.225790477	0.362661496	0.301742354	0.621810422	0.870387591	0.939008465	0.246480728	3.505012155	high
TCGA-A8-A08C	2.41369863	0	0.1201091	0.3399286	1.340982	0.3508878	1.54947	5.24732	0.1247939	0.06299464	1.278156381	high
TCGA-D8-A1J8	1.180821918	0	0.1191636	0.06343307	0.9938747	0.8341449	0.3843181	1.703785	0.7470899	0.2428928	0.873080647	low
TCGA-A2-A3Y0	4.235616438	0	0.04834891	0.4388169	2.015452	7.423032	11.26606	11.30061	0.7205547	0.1212428	1.635173234	high
TCGA-AO-A12H	3.380821918	0	0.05772449	1.267524	0.86584	0.2601826	0.8936113	3.106937	0.134946	0.102179	0.551055689	low
TCGA-D8-A1X6	1.482191781	0	0.05325159	0.7047028	0.7677293	0.88008	0.8243681	2.121725	0.0497958	0.1131137	0.770810024	low
TCGA-C8-A273	1.405479452	0	0.2102654	0.5410852	0.4673611	0.3117542	0.3926036	1.837213	0.60797	0.1305944	1.304231905	high
TCGA-BH-A0BJ	1.808219178	0	0.05686012	0.878143	0.3726153	0.3470548	2.108885	1.987281	0.2160037	0.243235	0.984766156	low
TCGA-E2-A572	3.309589041	0	0.03372838	3.954876	1.436685	2.343711	1.903622	4.921568	0.0985611	0.5472784	0.024916873	low
TCGA-E9-A22H	3.375342466	0	0.03977502	0.1921451	0.5068259	1.736762	0.7376079	1.998342	0.1278537	0.1466799	1.094759409	low
TCGA-A8-A09X	1.167123288	1	0.1180492	0.2073716	0.5264771	2.023032	0.4283146	8.148576	0.3794599	0.1480138	1.636919306	high
TCGA-AO-A03R	5.728767123	0	0.08460073	1.418027	1.555413	0.4766529	0.3410605	1.700175	0.04944407	0.1747118	0.243098188	low
TCGA-EW-A1PA	1.575342466	0	0.1270984	0.2498475	3.252278	0.7501908	1.054052	2.252797	0.233456	0.2249788	0.224181272	low
TCGA-AC-A6NO	0.139726027	0	0.141893	0.5862152	1.182404	0.4441365	4.423693	2.286747	0.4791393	0.1209322	1.450039624	high
TCGA-E2-A1IF	3.117808219	0	0.2255686	0.4798979	0.6460256	0.2541773	3.588942	0.5255802	1.089806	0.1774588	1.784410207	high
TCGA-B6-A0X1	20.42465753	1	0.022230225	0.344948851	0.64746187	7.807146547	1.433907701	5.089050295	0.259844754	0.314800426	0.389458241	low
TCGA-A2-A0T2	0.698630137	1	0.02973485	0.3438728	0.7902581	0.5025915	14.81636	3.58539	1.042695	0.1403576	10.98717468	high
TCGA-AC-A5XS	1.610958904	0	0.2204467	0.344221	1.270739	2.173551	5.865499	0.4815432	0.3220949	0.4660914	1.172937749	high
TCGA-AC-A3OD	1.235616438	0	1.241415	0.242304	2.970004	3.99675	0	0.3099135	0.06909836	1.395204	0.303370582	low
TCGA-E2-A1LA	2.049315068	0	0	0.75269	0.5639814	1.299908	1.700803	1.727943	1.252103	0.1264096	0.659124803	low
TCGA-C8-A12Q	1.054794521	1	0.1472672	0.08291587	0.9898156	0.446775	1.388333	0.3761299	0.4899305	0.1871548	1.178906274	high
TCGA-A8-A076	4.498630137	0	0.2447135	0.2670447	1.117698	0.6893757	1.399095	3.907085	1.001143	0.07219516	1.472927237	high
TCGA-D8-A147	1.6	0	0.1208999	0.3382336	0.831405	0.6054823	2.46948	6.47909	1.004924	1.371228	0.39739852	low
TCGA-E2-A15P	1.630136986	0	0.135889	0.3305215	0.7306721	1.747181	1.112506	2.064149	0.2443662	0.1788625	1.040735972	low
TCGA-BH-A0BR	6.383561644	0	0.1386667	0.1172838	1.166738	0.5497815	0.7453637	0.7808169	0.5943109	0.0727277	1.020772135	low
TCGA-BH-A0BM	5.139726027	0	0.2642385	1.618168	0.6894354	0.1240632	1.562373	1.000483	0.1801702	0.1948885	0.634649165	low
TCGA-AR-A1AM	8.194520548	0	0.33434646	0.26812939	0.80443847	0.76442307	2.81298543	2.51492868	0.33983568	0.31735901	2.092803661	high
TCGA-GM-A2D9	4.964383562	1	0.1301438	0.7696794	1.061334	0.2444164	1.678923	1.000686	0.7910373	0.06143187	0.787507972	low
TCGA-AN-A0XL	0.446575342	0	0.1309135	0.6175115	0.3071499	0.163908	1.125902	0.1779351	0.3740545	0.2918107	1.035899908	low
TCGA-BH-A0BT	6.479452055	0	0.172748522	0.248668104	1.614225353	1.378828141	2.785682971	3.043967808	0.252402964	0.135904329	1.060091498	low
TCGA-EW-A2FR	4.583561644	0	0.4537485	0.183033	0.7268558	0.3598017	1.105679	0.4405187	1.75614	0.1368393	2.027366029	high
TCGA-E2-A1IG	5.863013699	0	0.1642259	0.419619	1.587129	0.3364628	2.26305	3.965647	1.273919	0.1409448	0.878757538	low
TCGA-GM-A3XL	5.775342466	0	0.05100059	0.6010022	1.234745	5.914513	2.179407	13.90341	0.5514257	0.4062461	0.525242954	low
TCGA-A2-A0CP	7.706849315	0	0.4235521	0.6526618	0.7791209	0.1255976	1.941174	1.519286	0.390854	0.302525	1.673856818	high
TCGA-E2-A105	3.583561644	0	0.1655244	0.5405322	1.603892	0.1673877	2.135351	1.179278	0.1785953	0.1277167	0.801909089	low
TCGA-BH-A18H	1.78630137	0	0	0.3986718	0.7615838	2.11258	1.209295	2.517537	0.830432	0.1746638	0.663872408	low
TCGA-D8-A143	1.180821918	0	0.045893333	0.398614713	0.85768816	0.488409531	4.094998793	6.01495593	0.947707478	0.207604322	1.717703638	high
TCGA-AC-A3HN	1.35890411	0	0.4384493	0.4462291	0.7829205	1.921335	2.626105	1.185783	0.5613039	0.3510954	1.580101743	high
TCGA-EW-A3E8	2.835616438	0	0.4665344	0.853687	1.868343	3.811358	2.407415	0.9783326	0.2044961	0.4129098	0.417198825	low
TCGA-AN-A0XS	0.02739726	0	0.4390879	0.7362653	1.056025	1.19946	1.630679	0.372031	0.6065579	0.117763	1.216134688	high
TCGA-AO-A1KS	0.95890411	0	0.03629352	0.08146493	0.7575593	0.204483	0.4682054	1.966131	0.1272684	0.149902	1.191171668	high
TCGA-D8-A1JE	1.575342466	0	0.2811855	0.1981881	0.3260678	0.3716119	0.4702237	1.637922	1.448592	0.1228965	1.896891656	high
TCGA-AN-A0AK	0.61369863	0	0.03434096	0.3870866	0.3500667	0.225729	0.2215082	6.301201	0.1404917	0.03039372	1.786982732	high
TCGA-E2-A106	6.961643836	0	0.06805469	0.2231573	0.5153493	0.12781	1.668088	0.9989849	0.1909147	0.05621682	1.733623992	high
TCGA-E2-A14U	3.610958904	0	0.1284681	0.6093198	1.487314	0.4584117	2.113065	3.322604	0.1051147	0.4320662	0.587257289	low
TCGA-BH-A0DZ	1.356164384	0	0	0.419386	0.6084237	0.7285979	1.251205	0	0.7325328	0.05282496	0.888060257	low
TCGA-A2-A0YD	2.106849315	0	0.2268688	0.2583065	0.5231034	0.8521415	2.235694	0.3303811	0.7808153	0.2900328	1.513905935	high
TCGA-E9-A3Q9	2.742465753	0	0.3820901	1.43498	1.064881	0.6186068	0.9773339	1.772883	0.09240365	0.2332219	0.622368152	low
TCGA-AR-A5QN	2.775342466	0	0.2869622	0.4821762	0.7631089	0.8201094	3.017904	5.930446	0.2333388	0.2797439	2.261068438	high
TCGA-A8-A09B	1	0	0.1311795	0.6029769	0.8405413	0.4188146	3.892254	3.461502	0.1839998	0.1470618	1.764214745	high
TCGA-A8-A08B	3.167123288	0	0.03247036	0.1901306	0	1.646485	4.084126	1.645534	1.100665	0.1341113	2.344715058	high
TCGA-A8-A09V	1.252054795	0	0.1308258	0.4819745	1.325681	0.1637982	1.898687	1.657498	0.8155719	0.09005761	0.878916698	low
TCGA-BH-A18N	1.282191781	1	0.1112576	0.5496779	0.7695972	0.05223678	0.08970504	1.288063	0.4714196	0.5661987	0.497644727	low
TCGA-BH-A18J	1.676712329	1	0.246363	0.1176843	0.424859	0.2435167	3.387305	0.9970025	1.242813	0.06120574	3.215062091	high
TCGA-E2-A108	2.293150685	0	0.1487965	0.5276082	0.3009542	2.670271	1.333022	0.2311328	0.3478505	0.5365287	0.625873637	low
TCGA-EW-A1P1	3.315068493	0	0.3760013	0.544916	0.2464009	0.4236893	0.5456941	1.281285	0.5054257	0.5657307	1.240925078	high
TCGA-AO-A1KP	8.090410959	0	0.4074492	0.2602717	1.672179	0.02318816	0.4380256	5.135208	0.418531	0.1311331	1.476738847	high
TCGA-HN-A2NL	0.216438356	0	0.05237098	0.2376607	1.830384	0.786842	1.689033	9.426479	0.09182312	1.900404	0.122038534	low
TCGA-BH-A0RX	0.465753425	0	0.03346683	0.3086456	0.3533401	2.985486	4.641201	15.38126	0.5672214	0.2369605	3.6705668	high
TCGA-BH-A8G0	1.81369863	0	0.5523934	0.6253457	1.018946	0.4149687	2.316003	1.383621	0.7748182	0.2824755	1.853909549	high
TCGA-EW-A1P8	0.654794521	1	0.02786488	0.4650151	1.19707	0.5233161	2.785905	17.52998	1.465682	0.2548409	1.838678624	high
TCGA-E2-A1II	2.808219178	0	0.02192589	0.2696134	0.7343876	2.92363	0.8485663	33.67966	0.2562874	0.3493021	4.563576069	high
TCGA-A2-A0ST	8.265753425	0	0.14667489	0.348314134	0.664525479	5.570465866	3.469001929	4.983941091	0.628633177	0.413487067	0.817529927	low
TCGA-C8-A26V	1.687671233	0	0.06109762	0.4855286	0.5084246	3.163664	0.1970478	1.235472	0.5101129	0.1596497	0.587102559	low
TCGA-E9-A22A	3.257534247	0	0.1354131	0.1953964	0.971901	1.307892	0.686282	1.67336	1.017525	0.1141413	0.904954724	low
TCGA-BH-A1F5	7.430136986	1	0.1177385	0.1646946	0.7429863	0.1474124	0.2109566	1.828889	0.214079	0.2392863	1.124270609	low
TCGA-OL-A5RX	2.405479452	0	0.17495651	0.65565449	0.77708814	0.72286907	3.38554578	3.57715326	0.16360259	0.36130864	1.318949342	high
TCGA-A2-A0EY	5.273972603	0	0.1228773	0.2118557	1.352006	0.3076928	2.774068	2.362033	0.2872578	0.1047256	1.351138282	high
TCGA-A2-A04Q	6.534246575	0	0.1401398	0.3938833	0.5204055	2.842444	1.536695	2.179581	0.8190331	0.454783	0.694180866	low
TCGA-BH-A0W4	2.079452055	0	0.2398089	0.3990896	1.617464	0.1896307	2.360951	1.146929	0.5311098	0.1787323	0.951152124	low
TCGA-B6-A0X4	2.356164384	1	0.04165241	0.5121822	0.9401826	0.5084642	0.9403414	5.058789	0.09737339	0	1.16354771	high
TCGA-UU-A93S	0.317808219	1	0.02551474	0.1643421	0.3529841	1.725045	3.702977	3.031947	0.1192947	0	2.607598281	high
TCGA-BH-A1EW	4.64109589	1	0.1915813	0.1639563	0.21461	0.4151526	2.043739	3.631202	0.275613	0.1391265	3.110085499	high
TCGA-AN-A0FS	0.575342466	0	0.1169391	0.4564923	0.8159935	0.1098087	1.445718	2.605503	0.3189383	0.2299952	1.110511522	low
TCGA-AO-A124	9.605479452	0	0.0215656	0.1041791	1.523154	0.6682707	2.469092	6.406667	0.6932093	0.1399699	1.12475927	low
TCGA-A2-A0YF	4.205479452	0	0.08659501	0.05070582	0.6462895	0.3862454	0.2094602	0.3026526	0.07591441	0.2618587	1.069897427	low
TCGA-E2-A1LG	4.17260274	0	0.03271883	0.0798273	1.095887	0.9626783	5.346473	1.486595	0.2422145	0.03861072	2.181979324	high
TCGA-E2-A1LK	0.728767123	1	0	0.5569027	1.143443	0.3738482	2.996005	11.28627	1.163399	0.1827066	1.345915087	high
TCGA-AR-A1AQ	8.276712329	0	0.1003627	0.3408515	0.6576958	1.734071	1.100521	13.22407	2.15854	0.7698317	0.757049987	low
TCGA-AO-A0JM	5.983561644	0	0.2682079	0.247655	1.021521	0.581201	0.9980834	4.182229	1.109318	0.07303982	1.582299074	high
TCGA-A8-A092	2.580821918	0	0.04533185	0.3682998	0.3713354	0.4256772	1.827515	4.456025	0.5298752	0.02674753	1.968997984	high
TCGA-E9-A3X8	2.536986301	0	0.7643145	2.694223	0.8570441	3.617258	2.612915	4.380942	1.983331	0.3337214	0.382717813	low
TCGA-LD-A7W6	1.106849315	0	0.145002	0.5188707	1.536785	1.391862	2.390214	3.181497	0.3013156	0.2946955	0.654986183	low
TCGA-AR-A0TS	7.008219178	0	0.2245212	0.1856028	1.00012	1.240181	2.214925	0.300036	0.3550637	0.8182346	0.620573901	low
TCGA-BH-A1FM	3.802739726	1	0.1328783	0.2935447	0.1847102	0	0.07791814	1.393243	0.4941962	0.04989298	1.764372676	high
TCGA-A2-A0EQ	6.646575342	0	0.01503616	0.4930488	1.182418	2.993296	0.1939743	0.2364836	0.1406038	0.3460045	0.276418552	low
TCGA-AR-A250	7.416438356	0	0.2205167	0.09977752	1.02178	0.7153347	0.2262894	2.101947	1.34737	0.1537703	1.049975174	low
TCGA-BH-A8FY	0.808219178	1	0.04173267	0.7208803	1.154702	0.4310679	2.086196	1.823214	0.097561	0.1108074	0.748540681	low
TCGA-AR-A2LH	1.687671233	1	0.2340309	0.311448	0.418268	1.71813	2.401574	0.6320495	0.2238171	0.5021353	1.240768796	high
TCGA-C8-A12V	1.054794521	0	0.1314828	0.2790884	0.4188487	4.228694	1.537178	5.686769	0.5763286	1.124908	0.382658721	low
TCGA-E9-A54Y	1.98630137	0	0	4.359702	1.369151	0.1783539	1.960212	3.219579	0.2220117	0.03362074	0.039697802	low
TCGA-E2-A15F	1.802739726	0	0.06726326	0.3101655	0.4530331	0.3158092	1.410063	3.790785	0.2358681	0.1488296	1.67148838	high
TCGA-GI-A2C9	9.156164384	0	0.07501976	0.6259729	0.3186419	0.4461541	1.088768	4.260697	1.373796	0.7672519	0.545323161	low
TCGA-E2-A1IL	0.323287671	0	0.2079129	0.3929	1.376256	0.6744491	2.621226	1.519386	0.4860506	0.1115242	1.147898669	low
TCGA-C8-A12L	0.994520548	0	0	0.1693103	0.3878316	0.6001931	4.859005	4.122096	0.1956715	0.06285547	3.428663201	high
TCGA-A1-A0SD	1.197260274	0	0.06532057	0.2409658	0.8085544	0.6379111	0.9269365	1.849211	0.5802747	0.2697915	0.874316725	low
TCGA-AN-A0FL	0.632876712	0	0.04623243	0.1624288	0.5273922	0.3473071	1.341951	0.8348507	0.1621206	0.05455782	1.571211485	high
TCGA-A7-A4SC	1.221917808	0	0.1775211	0.3573202	0.5331927	1.083528	2.791078	2.830769	0.1556257	0.2487676	1.840924201	high
TCGA-EW-A1IZ	1.517808219	0	0.143344979	1.746914741	0.704525324	3.331459688	1.444707253	1.878734198	0.33510629	0.42289515	0.213330361	low
