# Supplementary material for: A mitochondrial function-related LncRNA signature predicts prognosis and immune microenvironment for breast cancer
Source: Sci Rep. 2023 Mar 8;13:3918. doi: 10.1038/s41598-023-30927-y (PMC9995529; doi:10.1038/s41598-023-30927-y)
Supplement: Supplementary file 1 — Supplementary Information. [file 41598_2023_30927_MOESM1_ESM.zip › Supplementary Materials/Table S8.txt]

id	futime	fustat	AC121247.1	LIPE-AS1	TFAP2A-AS1	USP30-AS1	AL589765.4	EMSLR	LINC01615	LRRC8C-DT	riskScore	risk
TCGA-LL-A5YO	1.205479452	0	0.1933459	0.4214075	0.6569799	9.642669	2.217123	2.027252	0.5022183	0.5197046	0.278553848	low
TCGA-BH-A1FN	6.005479452	1	0.09140166	0.438867	0.3993151	0.1029941	2.535128	1.501425	0.897436	0.08628877	1.720142407	high
TCGA-E9-A1NG	2.153424658	1	0.6407837	0.21262	0.3110502	0.3209128	0.6199834	0.2799452	2.284449	0.1764406	3.055608564	high
TCGA-D8-A1XB	1.512328767	0	0.2287433	0.2112146	0.7430933	0.03304547	2.667167	2.705885	1.501405	0.1764957	1.97681755	high
TCGA-A2-A0CX	4.734246575	0	0.1531464	0.2649491	2.240355	0.8889964	4.220748	1.094834	0.5695769	0.07393276	0.825848252	low
TCGA-A8-A07F	1.580821918	0	0.04640317	0.2037858	0.8193506	0.3268028	1.459149	4.318062	0.3661184	0.1368983	1.414959458	high
TCGA-A2-A3XT	7.589041096	0	0.1392212	0.3328781	1.013715	1.634151	1.646358	20.31484	1.939234	1.861973	0.324280626	low
TCGA-OL-A5RY	2.060273973	0	0.05950279	0.3484194	0.2888394	2.495731	0.7036491	0.4505895	0.8578037	0.5383369	0.517930952	low
TCGA-A7-A26I	1.810958904	0	1.938	1.85496	10.06781	1.81983	2.403964	3.777462	4.574145	2.814756	0.000720568	low
TCGA-C8-A1HO	1.02739726	0	0.1191603	0.380271	1.206027	0.626609	0.4227385	6.330338	0.1253558	0.06327825	1.141758715	low
TCGA-E2-A150	5.301369863	0	0.1513867	0.2836629	0.2976198	0.6254854	3.905935	2.089952	2.088044	0.1786479	2.128100261	high
TCGA-BH-A0BA	3.101369863	0	0.2591583	0.3161468	0.974958	0.8111865	2.043114	1.081889	0.1346334	0.2463603	1.369444028	high
TCGA-A2-A4S2	1.761643836	0	0.3082244	0.5113634	1.241836	5.209744	3.181005	0.7181701	0.6244809	0.3637284	0.546601751	low
TCGA-UL-AAZ6	1.419178082	0	0.01354287	0.3251318	1.153737	0.4323808	1.878134	0.2603304	0.2849399	0.09588974	0.830610116	low
TCGA-AR-A0TW	8.243835616	0	0.06471655	0.3107378	0.4806466	2.260659	0.5844141	2.578527	0.2118085	0.1145557	1.024686911	low
TCGA-E2-A576	2.857534247	0	0.3570853	2.409307	0.945474	1.493662	4.344849	6.098307	0.2845841	0.172386	0.654836115	low
TCGA-A8-A07S	0.665753425	0	0.132606	0.6794165	1.071757	0.3735607	0.5559731	2.942987	0.4185014	0.05476982	0.827479206	low
TCGA-C8-A12P	0.980821918	0	0.08514383	0.1204855	0.9712704	0.6129664	2.562933	8.877825	1.293798	0.07535718	2.157257708	high
TCGA-EW-A1PF	1.202739726	0	0.1953906	0.4309489	0.7398051	0.8562237	0.9242349	1.843822	0.639487	0.2536334	1.003529777	low
TCGA-AN-A0XN	0.02739726	0	0.234087207	0.440582386	0.426116193	0.251215539	0.323555093	2.074577121	2.149871125	0.118388932	1.216785952	high
TCGA-LL-A5YL	1.421917808	0	0.2042874	0.5935031	1.15566	0.8558608	3.243587	2.773583	1.193938	0.259619	0.990633219	low
TCGA-AR-A2LL	5.512328767	0	0.08395688	0.4752236	0.9067872	0.5518629	3.429778	4.450389	0.1962711	0.08256296	1.765035913	high
TCGA-BH-A0DI	2.498630137	0	0.3878024	0.4331306	1.024904	0.4046176	1.343359	1.63148	1.007321	0.3135657	1.221007373	high
TCGA-C8-A26W	1.043835616	0	0.2397658	0.3126984	0.4761307	1.023391	2.987658	0.3999498	0.3312135	0.180054	2.111900517	high
TCGA-GM-A2DK	7.246575342	0	0.3819432	0.8479961	0.695263	0.5080931	0.513257	0.750884	0.4836497	0.3098715	0.948596226	low
TCGA-EW-A3U0	1.457534247	0	0.1372911	0.2903009	1.388418	4.240027	1.771128	2.879024	0.7667231	0.6930602	0.283738838	low
TCGA-BH-A0BC	2.668493151	0	0.06933886	0.6733076	0.4459762	1.671179	0.9317787	1.615612	0.4457686	0.1227378	0.822744316	low
TCGA-AR-A0U3	11.17808219	0	0.06717238	0.1179986	1.32058	0.8830711	1.372052	4.538884	0.1832051	0.3170742	0.865760575	low
TCGA-D8-A27F	1.336986301	0	0.1254711	0.1102047	0.7841697	0.1178204	0.9442084	2.046455	3.092097	1.042628	0.320008393	low
TCGA-A8-A08O	2.583561644	0	0.1556437	0.5215082	0.7051594	0.1623924	1.561688	0.5742012	0.6468581	0.3061191	0.941132081	low
TCGA-BH-A0HB	2.208219178	0	0.03360096	0.3738267	1.223298	0.9150116	0.4876538	2.994632	0.4320306	0.1486939	0.635817508	low
TCGA-BH-A1FB	10.05205479	1	0.4751535	0.281539	1.054399	1.86971	1.35	1.126889	0.6347402	0.3137348	1.341160856	high
TCGA-EW-A6S9	1.268493151	0	0.1540668	0.0328051	1.570534	0.8154268	1.174457	0.9056069	0.6057428	0.05784884	0.915976656	low
TCGA-BH-A0HN	1.41369863	0	0.1520443	1.930833	0.6088961	0.1784666	2.942177	4.716177	0.1999368	0.08971197	0.760711632	low
TCGA-D8-A3Z6	1.542465753	0	0.1909358	0.5217459	1.473681	0.3107751	3.571598	1.490364	0.4909984	0.2178082	1.027440291	low
TCGA-B6-A0RV	14.1260274	0	0.09893154	0.3958516	0.4202057	0.5264284	0.7976679	3.774648	0.1927319	0.2821381	1.269717812	high
TCGA-A2-A0T1	1.42739726	0	0.2425931	0.231767	0.4369513	1.894344	0.5353226	0.1338745	0.7462167	0.2561439	1.111035172	low
TCGA-A8-A09G	0.003	0	0.111605	0.1274334	0.8532637	0.8174385	1.907686	0.1950317	0.1043623	0.2107239	1.230744992	high
TCGA-OL-A5RU	3.339726027	0	0.1061934	0.559635	0.5928084	1.495772	4.737744	1.732031	0.186191	0.3446199	1.427178189	high
TCGA-B6-A401	7.112328767	0	0.26930014	0.65328323	0.69097026	0.55392631	11.58037608	2.71159141	0.5546118	0.18159703	8.158569263	high
TCGA-E2-A154	1.619178082	0	0.1958788	0.3498262	0.8272292	0.147148	1.642511	4.757994	0.5952933	0.1849216	1.689000777	high
TCGA-BH-A0HA	4.41369863	0	0.2063761	1.598856	0.7860231	0.8347971	0.460793	1.137422	1.521598	0.1686043	0.333035351	low
TCGA-BH-A201	2.345205479	0	0.1637668	0.2705577	0.7154635	0.2196872	1.018612	2.14639	0.3418282	0.2277676	1.338920208	high
TCGA-GM-A3XG	3.643835616	0	0.1614536	1.028116	1.087427	0.2779497	1.43195	1.575299	0.14154	0.5398284	0.416083392	low
TCGA-AR-A24W	4.246575342	0	0.2231901	0.302219	0.6094199	0.1833834	0.3599087	1.803883	0.1630516	0.3045348	1.299124375	high
TCGA-AC-A7VB	0.684931507	0	0.07297601	0.4486776	1.266413	0.2284208	2.235893	2.359247	0.1137336	0.06458796	1.062448992	low
TCGA-AN-A041	0.019178082	0	0.2385108	0.20284	1.306641	0.1066512	0.4761891	0.05954313	1.101887	0.1541334	0.862696418	low
TCGA-AR-A1AS	3.150684932	0	0.1067422	0.2864722	0.5829183	0	1.090149	0.6839575	0.5822546	0.08397597	1.394155658	high
TCGA-A7-A4SA	1.243835616	0	0.2565573	0.5195366	0.06226922	2.208374	1.723814	0.4109769	0.4498272	0.6307443	0.937365935	low
TCGA-EW-A6SB	2.082191781	0	0.02340339	0.6440826	0.4941822	6.153378	1.585059	3.067338	0.4376922	0.5523558	0.284719706	low
TCGA-C8-A12M	0.980821918	0	0.07923821	0.1797924	0.8798626	0.5580496	1.341656	2.977109	0.27786	0.2454563	1.143091064	low
TCGA-GM-A5PV	1.128767123	0	0.127465	1.212856	1.334164	0.8378492	3.391503	2.422377	0.07449567	0.1880231	0.60538704	low
TCGA-AR-A1AN	8	0	0.1623188	0.3545947	1.072798	0.04689888	0.7651146	4.756677	1.123793	0.2210177	1.018098657	low
TCGA-AC-A8OS	0.191780822	0	0.4813164	0.620038	0.8878372	1.054592	1.345334	0.9252198	0.2062871	0.3786601	1.277718693	high
TCGA-BH-A0E2	1.191780822	0	0.05920274	0.3639955	0.5603966	0.6671138	0.4773415	0.6983404	1.228316	0.1222616	0.845168834	low
TCGA-AC-A2FO	6.178082192	0	0.4582329	1.480226	0.5672121	0.4876641	1.428599	0.6406161	0.2142478	0.2793875	0.927658181	low
TCGA-A8-A0A9	2.252054795	0	0.01121756	0.331707	1.22518	0.6109464	1.772726	1.940685	0.4982553	0.1059006	0.799636334	low
TCGA-BH-A0C1	3.865753425	1	0.2087652	0.1260628	0.855049	0.5145935	1.977805	3.739414	0.2287702	0.1385769	2.146038761	high
TCGA-AO-A12B	8.189041096	0	0.03223898	1.264798	0.8450728	0.2119123	1.195712	2.676064	0.07536702	0.06657781	0.57840664	low
TCGA-AN-A0FZ	0.02739726	0	0.03707881	0.1356972	0.3644769	0.05222687	0.6278162	0.1619897	0.4117367	0.1039201	1.397375919	high
TCGA-LL-A6FR	1.339726027	0	0.619473	0.7708082	0.4369628	0.1090688	9.677239	2.131251	18.17013	0.2170232	0.708527148	low
TCGA-BH-A1FR	4.498630137	1	0.07830051	0.8883238	0.9122102	0.6249718	1.452044	2.25772	0.1144049	0.2656517	0.614198622	low
TCGA-LL-A5YP	1.232876712	0	0.1898148	0.4092205	0.4774537	0.5833332	6.845258	3.105962	2.017007	0.2341776	3.168304219	high
TCGA-AN-A0XR	0.02739726	0	0.2058309	0.8687813	2.1107	1.063041	2.046814	1.019131	0.2606411	0.02024136	0.459802252	low
TCGA-A2-A1G4	1.630136986	0	0.09217289	0.257866	1.431767	0.1731052	0.1981798	3.722593	0.1436521	0.3383989	0.634346068	low
TCGA-B6-A0IO	13.81369863	0	0.118498	0.8985575	1.156182	0.5341082	1.796207	3.230407	0.152361	0.1118694	0.772393801	low
TCGA-C8-A12U	1.054794521	0	0.03386871	0.8775601	1.134402	1.685588	0.7646171	1.272503	0.05938271	0.08992726	0.432189264	low
TCGA-D8-A1XW	3.58630137	0	0.05614885	0.2827511	0.8422063	0.9701426	3.042268	4.101463	0.7350705	0.3047958	1.220022908	high
TCGA-AO-A0JG	2.18630137	0	0.1806054	0.285535	0.6049212	0.836658	0.4659807	2.461766	0.2533273	0.4475691	0.9713709	low
TCGA-A8-A07J	1	0	0.34582	0.5701842	0.3313194	0.7861966	1.408818	0.8269731	0.7871695	0.1718291	1.777038856	high
TCGA-D8-A27I	1.202739726	0	0.2750765	0.4123427	0.4326309	0.4546142	1.809801	1.403647	0.2315027	0.3895336	1.608032015	high
TCGA-JL-A3YW	0.98630137	0	0.2860181	0.373337	2.264817	2.573872	1.498974	2.18672	1.657675	0.210952	0.360417292	low
TCGA-E9-A1N4	2.739726027	0	0.1631955	0.3503842	0.4687101	0.3575706	0.8187306	1.822028	0.4874876	0.160486	1.44970655	high
TCGA-C8-A138	1.04109589	0	0.3927406	0.3049599	1.317936	1.282758	0.8260695	0.4476008	1.476998	0.1813555	0.905531301	low
TCGA-AR-A0TZ	8.936986301	1	0.1070391	0.1680881	0.9069225	0.1827497	1.004262	7.022981	0.09099341	0.06889875	1.988547999	high
TCGA-BH-A28O	3.068493151	0	0.3720212	0.6367558	0.9168269	1.048011	1.892019	1.800315	0.3846735	0.6078649	0.852075006	low
TCGA-AR-A0TY	4.654794521	1	0.04650521	0.1838105	0.8550143	0.1310086	0.5249489	1.584739	0.05435904	0.1097594	1.111350866	low
TCGA-A8-A0A1	1	0	0.1619868	0.5038991	0.6634567	1.863342	2.350929	0.8492246	0.8047088	0.08363113	1.156106866	high
TCGA-EW-A1IY	0.706849315	0	0.2964595	0.1022954	0.3931768	0.9743394	0.204883	2.183287	0.457909	0.3311032	1.674944379	high
TCGA-C8-A26X	1.030136986	0	0.1246411	0.3193039	0.1474772	3.335669	0.8542155	1.769726	0.5827621	0.2390148	0.988435277	low
TCGA-B6-A402	6.249315068	0	0.08519707	0.245279	1.581886	0.213339	2.33556	13.00248	4.248968	0.1256738	1.011129381	low
TCGA-GM-A2DC	6.945205479	0	0.1682373	1.422261	0.7809313	0.4344421	4.137228	2.315232	0.1966493	0.09926645	1.054880728	low
TCGA-B6-A0RU	23.57534247	0	0.04243922	0.3189127	0.7622337	0.7438939	1.186224	6.180273	0.4960637	0.5091622	0.844192758	low
TCGA-E9-A1NI	0.821917808	0	0.3214957	0.359894	0.8262051	0.4262009	1.585795	1.65241	1.967371	0.03347555	1.608133275	high
TCGA-A1-A0SJ	1.139726027	0	0.04097022	0.4118312	0.6264667	0.1025921	1.541567	0.8591543	0.2554096	0.16116	1.112437839	low
TCGA-BH-A18R	3.128767123	1	0.2017314	0.1837486	1.02821	0.29467	0.7590453	7.598963	0.1048	0.1587057	1.927259337	high
TCGA-GM-A2DL	9.64109589	0	0.067061811	0.392681326	0.573751049	0.440808733	0.540707795	1.669981776	1.783309711	0.128599373	0.84056244	low
TCGA-AR-A24Q	8.690410959	0	0.1188413	0.2182523	1.132785	0.6492795	0.4181224	4.304585	0.5303886	0.3824778	0.756574959	low
TCGA-D8-A1JB	4.624657534	0	0.1658916	0.3831556	0.8992221	1.419295	1.664513	0.6764298	0.1723622	0.4132812	0.764367854	low
TCGA-BH-A0DP	1.304109589	0	0.03261406	0.4201385	0.4155787	0.7962603	1.788138	2.650205	0.59089	0.2405443	1.142719598	low
TCGA-A8-A08I	1	0	0.008237248	0.3834549	1.475461	9.807951	3.559871	0.4030526	0.03851343	0.315919	0.174942401	low
TCGA-GM-A5PX	1.509589041	0	0.3090986	0.8668617	0.6751941	0.3360803	4.197404	2.132192	1.901575	0.4415516	1.191236948	high
TCGA-E9-A22B	3.197260274	0	0.09222956	0.8130774	0.7387086	0.8083209	0.5288043	1.396831	0.8025508	0.1148845	0.629751564	low
TCGA-AN-A0AJ	0.830136986	0	0.1886034	0.08120365	0.5735473	1.458497	1.288102	3.063227	0.37607	0.03273036	2.103263476	high
TCGA-D8-A4Z1	1.805479452	0	0.4646307	0.4858305	1.111599	0.2908663	1.569852	1.275922	0.4655123	0.6788473	0.941766045	low
TCGA-B6-A1KC	3.632876712	0	0.04333879	0.7549683	2.563956	0.1220885	1.0483	3.124081	0.1773025	0.5050381	0.167069777	low
TCGA-A2-A0CW	8.994520548	0	0.05797218	0.07468052	0.8442285	1.306495	1.009627	1.803272	0.2303927	0.04104697	1.227702388	high
TCGA-BH-A0GZ	0.898630137	0	0.08043864	0.4710095	0.4451318	0.2719218	2.179171	1.630588	1.01545	0.227817	1.215815115	high
TCGA-A8-A0A4	1.084931507	0	0.1480656	0.3901501	0.4432246	0.1544858	1.910124	2.271227	0.3846023	0.1747288	1.78261921	high
TCGA-E2-A1IO	5.082191781	0	0.4611185	0.1881878	0.2645345	0.3411527	1.171708	0.3906971	0.4409938	0.255588	3.029569995	high
TCGA-A2-A0D2	2.81369863	0	0.127629844	0.153619529	0.382051405	0.798983575	1.280604739	4.609398576	0.430976086	0.627554149	1.17551087	high
TCGA-D8-A1XD	1.430136986	0	0.1024235	0.1199484	3.46787	0.03205938	0.8808776	0.9844276	0.6983713	0.2316628	0.186446459	low
TCGA-S3-AA12	1.57260274	0	0.06324872	0.549358	4.897016	0.435542	2.991786	0.1105283	0.4682245	0.5100286	0.045492695	low
TCGA-A8-A08S	2.750684932	0	0.1049229	0.2389245	1.027125	0.8319899	1.315961	1.874291	0.4496883	0.03439361	1.161389381	high
TCGA-E2-A14O	3.723287671	0	0.1344234	0.3187829	0.8221756	0.5301529	2.774612	2.818888	0.4713748	0.03965749	1.891984307	high
TCGA-A8-A09N	0.084931507	0	0.1932529	0.2623243	0.6268157	0.8908489	0.6799266	2.302588	0.246425	0.1140266	1.525419706	high
TCGA-D8-A141	1.715068493	0	0.56799342	0.23136647	0.76421357	1.46094171	1.99114469	1.20835651	2.95875788	0.30599545	1.688185886	high
TCGA-AR-A0TV	6.268493151	0	0.09778074	0.7075161	0.1627367	1.416628	0.4505081	2.563104	0.09796628	0.1071467	1.121183259	low
TCGA-A7-A5ZW	0.893150685	0	0.4562869	0.3562392	0.5291187	0.1269525	2.343636	2.569302	0.8098941	0.1794845	3.331160982	high
TCGA-AR-A2LQ	3.378082192	0	0.4007071	0.4270349	0.3501214	0.0903057	0.8787864	0.8122816	0.3934381	0.2269752	2.210671252	high
TCGA-D8-A27E	1.452054795	0	0.06367251	0.6773174	0.8731513	0.4982503	0.6502819	4.673291	0.2977022	0.2003692	0.787353865	low
TCGA-AR-A24R	9.397260274	0	0.1877599	0.2619232	0.5629403	0.7467295	0.6055503	2.933723	0.2194689	0.07168476	1.7484712	high
TCGA-C8-A135	1.076712329	0	0.2833075	0.1336345	0.8022208	0.2955918	0.3553292	3.768146	0.2943578	0.2414566	1.746091982	high
TCGA-E2-A15C	1.901369863	0	0.1094272	0.4302196	1.22931	0.4990949	1.411668	0.737586	0.9318963	0.1660275	0.687899295	low
TCGA-A8-A06P	1.084931507	0	0.21839979	0.30905369	0.62726116	0.27344363	0.74349944	0.63609583	0.70912011	0.16465986	1.337714145	high
TCGA-A2-A3XZ	4.197260274	0	0.1056775	0.1430966	0.5386305	1.984675	5.836607	2.192996	0.339692	0.3663284	2.278801606	high
TCGA-OL-A66K	3.493150685	1	0.1528869	0.8106816	0.9029442	0.3828387	5.369096	4.215389	0.575832	0.1503485	1.923690517	high
TCGA-AQ-A1H3	2.709589041	0	0.2427271	0.3843948	0.4739777	0.4765739	1.316572	2.217252	0.73509	0.162748	1.745657539	high
TCGA-BH-A18Q	4.635616438	1	0.1154141	0.3668676	0.8523726	1.455344	2.073828	0.5762519	0.1156331	1.410617	0.232907953	low
TCGA-A8-A07O	0.832876712	0	0.05299247	0.6950678	0.2469474	0.4179943	2.153437	17.74317	1.560935	0.3877181	2.342635395	high
TCGA-A7-A0CD	3.191780822	0	0.05601089	0.6165883	1.354007	0.3366118	1.553525	4.130537	0.2487861	0.2842177	0.624241081	low
TCGA-BH-A0B7	7.010958904	0	0.1344164	0.1849631	0.4208537	1.035007	2.167553	0.7986433	0.3613685	0.3251745	1.448283628	high
TCGA-A2-A1G0	1.687671233	0	0.3234064	0.7028579	0.6339918	0.3036865	0.7622127	1.217264	0.1017755	0.2715546	1.217480247	high
TCGA-D8-A13Y	4.734246575	0	0.2100067	0.215197	0.9611656	0.1690298	1.161084	14.05049	0.3331416	0.2478241	2.898724323	high
TCGA-B6-A0IA	22.9890411	0	0	1.999194	0.4241081	0.1629196	1.478827	1.624244	0.2752276	0	0.414127455	low
TCGA-AC-A2B8	1.854794521	0	0.3134275	0.2724242	0.8415492	1.15887	1.1372	1.266603	0.5609877	0.2542846	1.310590374	high
TCGA-EW-A1J1	1.575342466	0	0.07312332	0.2569047	0.5552532	0.608172	0.9096387	1.150059	0.3785207	0.1109457	1.241508512	high
TCGA-AO-A0J4	4.347945205	0	0.08376582	0.3324445	0.928443	1.048775	0.6303634	5.042055	0.6636273	0.6644922	0.528118096	low
TCGA-GM-A3XN	5.531506849	0	0.2199197	0.6476588	0.9984617	1.166174	3.003966	1.062514	0.5746043	0.3892831	0.842433286	low
TCGA-C8-A1HE	1.02739726	0	0.1470521	0.5412412	0.8565872	0.355077	1.287283	2.110875	0.2332743	0.1859279	1.043476035	low
TCGA-EW-A6SD	2.767123288	0	0.1357477	0.1236469	1.724249	2.351121	2.480891	1.133392	0.1939335	0.1156947	0.75604743	low
TCGA-EW-A6SC	2.608219178	0	0.2745971	0.3263105	0.4586929	0.1820142	1.823318	0.5080906	0.4908971	0.1429613	2.142583424	high
TCGA-S3-A6ZH	1.756164384	0	0.087992263	1.346984221	1.290553188	0.661015048	1.945965017	1.713415297	0.161625257	0.118671558	0.419827803	low
TCGA-D8-A1XF	1.268493151	0	0.02798036	0.9871321	1.120537	0.3415651	1.398725	0.1711366	0.1635285	0.04952845	0.516133422	low
TCGA-BH-A0DS	0.21369863	0	0.103278094	0.68537909	0.438667399	0.549557014	0.832713431	2.586884316	0.724318476	0.132032404	1.02364193	low
TCGA-AC-A2FF	7.55890411	0	0.2624369	0.3527431	0.5993239	0.5600787	0.461669	0.2709986	0.3764749	0.4152737	1.002089765	low
TCGA-JL-A3YX	0.964383562	0	0.2229594	0.2782865	1.127863	0.1101917	8.401804	5.434251	0.4937929	0.1315546	5.835782688	high
TCGA-D8-A1XA	2.298630137	0	0.04662472	0.5414732	0.5431836	0.9631986	2.155315	3.449216	0.2906599	0.1100415	1.323712354	high
TCGA-A8-A097	1	0	0.1547121	0.3227335	0.549173	0.6719126	2.058238	0.6590076	1.254577	0.2225097	1.244843067	high
TCGA-BH-A0BL	6.24109589	0	0.4726864	0.34429	0.9066159	1.81876	2.305304	1.853526	2.49305	0.3537307	1.232865411	high
TCGA-AR-A252	7.775342466	0	0.2189074	0.2799754	0.5033481	1.839215	0.4087397	1.731517	0.2828109	0.367097	1.008236436	low
TCGA-BH-A0HO	0.208219178	0	0.02000658	0.5300984	0.3204837	0.6011734	0.419405	2.587177	0.3975501	0.06492557	1.11443282	low
TCGA-AR-A24X	8.230136986	0	0.1602944	0.20532	0.8315981	0.2257805	1.357047	4.166744	0.6089361	0.09457982	1.765519038	high
TCGA-OL-A5RV	2.909589041	0	0.2623326	0.2816169	1.744584	0.3612938	4.286689	1.711475	0.1226542	0.3508489	1.243354713	high
TCGA-5L-AAT0	4.046575342	0	0.3718432	0.7076331	0.7953312	1.61491	3.372871	2.924111	0.3531452	0.3016773	1.633875854	high
TCGA-AR-A24M	10.02739726	0	0.07765122	0.3324904	0.5159308	0.4192692	0.5947839	1.356969	0.5899724	0.1660873	1.079354322	low
TCGA-BH-A0BD	1.517808219	0	0.1193731	0.3425054	0.564976	1.053686	1.770971	3.462869	0.3906919	0.119739	1.590840315	high
TCGA-AN-A0FK	0.583561644	0	0.04127728	0.1369632	0.4207746	0.206722	0.9762474	4.712675	0.2894893	0.1298943	1.884378495	high
TCGA-BH-A0DO	4.504109589	0	0.08499445	0.4064437	0.7013884	0.1596237	1.461964	2.574508	0.1324645	0.2674666	1.143832844	low
TCGA-BH-A1FD	2.764383562	1	0.132505776	0.148712122	0.594970772	0.580655391	0.534185588	11.34625343	1.561741066	0.071668194	2.36957503	high
TCGA-BH-A0E9	6.819178082	0	0.1563822	0.3246565	0.6624984	0.6941842	5.914684	2.434682	0.2492619	0.5368522	2.073046996	high
TCGA-A2-A0YM	2.643835616	0	0.08226035	0.5367253	1.334835	0.5958859	0.4548007	4.02504	0.5082347	0.3328235	0.505775415	low
TCGA-E9-A1NC	3.295890411	0	0.2523995	0.3094413	0.6087721	2.458971	3.61222	4.520994	2.194247	0.4002369	1.338682219	high
TCGA-EW-A1J6	2.397260274	0	0.09453646	0.5851915	0.9046893	1.572533	0.1742243	2.147654	0.2841475	0.1832776	0.600929837	low
TCGA-AN-A0FY	0.02739726	0	0.1244638	0.1821999	1.238557	0.1363537	1.6391	0.03625046	1.00626	0.1835961	0.870181384	low
TCGA-A2-A0CO	4.021917808	0	0.2337003	1.07194093	0.23823066	2.34080303	2.41188501	1.17073354	0.20032299	0.73542471	0.549279799	low
TCGA-E2-A1LI	8.550684932	0	0.09779037	0.139972	3.370339	0.8570571	1.64702	7.576142	0.304814	1.051423	0.121193651	low
TCGA-AN-A0AL	0.621917808	0	0.192204129	0.112545383	0.398319377	0.694170634	0.858300194	1.162661964	0.570300034	0.139578831	1.807683955	high
TCGA-E2-A10F	2.405479452	0	0.32213381	0.24603376	0.63228156	1.18366242	1.89716503	3.5489352	1.30969015	0.2148632	1.925163168	high
TCGA-3C-AALJ	4.038356164	0	0.4231744	0.4646069	2.413661	0.7947421	2.729586	5.669536	0.7007404	0.2288817	0.933996366	low
TCGA-B6-A1KF	8.460273973	0	0.08561867	0.06517436	1.221898	0.03215921	2.098599	2.782935	0.6004679	0.1111403	1.373275419	high
TCGA-AR-A2LN	3.180821918	0	0.49205707	0.46976849	0.70098787	0.60267859	1.72494397	1.7197569	0.40010844	0.35344829	2.003372399	high
TCGA-D8-A27H	1.087671233	0	0.2686532	0.2120268	0.9270453	0.08774674	1.469184	0.6940083	0.6143937	0.8270382	0.70475232	low
TCGA-EW-A1J5	1.306849315	0	0.07067172	0.3813048	1.117382	1.952953	4.298025	3.034574	0.1180097	0.2323231	1.17793232	high
TCGA-E2-A1LL	3.58630137	0	0.040459111	0.432358671	0.913247255	0.189960459	3.58836301	9.332797753	6.85732024	0.298405318	0.646238726	low
TCGA-BH-A1FJ	5.279452055	1	0.06801331	0.8263747	0.8418858	0.1064436	1.060201	5.090933	0.1987486	0.04013046	1.039278216	low
TCGA-B6-A0WV	6.621917808	1	0.09400362	0.4348472	0.5475766	0.5296302	1.333966	2.595513	0.4175402	0.05546574	1.441055496	high
TCGA-A2-A0CY	4.583561644	0	0.03318684	0.5635453	0.5074526	0.09348974	4.495339	2.609756	0.5236845	0.117489	2.009514153	high
TCGA-AC-A2FK	7.260273973	0	0.2282567	0.3958274	0.7926513	0.4946275	0.7927851	0.7977651	0.02052344	0.9013212	0.520183426	low
TCGA-E9-A1N5	3.068493151	0	0.2170745	0.2773271	1.048937	1.074783	1.782057	2.586419	0.968803	0.1863015	1.17411435	high
TCGA-D8-A1JG	4.416438356	0	0.1689341	0.2094768	0.4341402	3.116677	0.2884419	0.3299466	0.2206948	0.1524481	0.975883921	low
TCGA-AO-A129	9.002739726	0	0.3017341	0.1640608	0.9101956	1.969858	2.826717	7.030476	2.015378	0.483237	1.398667754	high
TCGA-AO-A0JF	5.424657534	0	0.1887525	0.5398685	0.35945	0.4362909	1.030195	1.268647	1.51046	0.2398764	1.07499182	low
TCGA-BH-A28Q	3.065753425	0	0.1485828	0.3915128	0.7284655	0.2604427	0.7986649	3.029262	0.3589294	0.1052034	1.36919568	high
TCGA-AC-A6IX	1.021917808	0	0.104139235	0.31845285	0.5442984	1.626285	20.637505	1.568347	0.209620745	0.3964033	26.94665294	high
TCGA-E2-A15H	1.076712329	0	0.153651	0.05848084	1.006904	0.2019948	1.585742	4.322975	0.448999	0.1087919	1.855797463	high
TCGA-C8-A1HN	1.079452055	0	0.1274098	0.857957	0.2551207	0.2991022	1.232739	4.953981	0.3599064	0.1002355	1.52115824	high
TCGA-BH-A0BG	5.126027397	0	0.09118264	0.3337007	0.3817599	2.739927	3.970025	0.5178657	0.666135	0.9347967	0.581879359	low
TCGA-E2-A156	1.989041096	0	0.0318157	0.2980756	1.250966	0.3585086	0.8208783	2.22394	0.3346987	0.1314074	0.749226337	low
TCGA-A1-A0SF	4.008219178	0	0.1780693	0.5971752	0.8015222	1.094474	2.244978	1.301295	0.1135318	0.2960998	0.993295135	low
TCGA-AO-A0J8	1.863013699	0	0.06767043	0.3849238	0.2815602	1.906325	5.331438	1.82451	0.5649903	0.1026724	2.465921797	high
TCGA-A7-A13E	1.682191781	1	0.594331323	0.318785833	2.280064333	0.5583774	5.066925667	6.665737333	1.2546073	1.320028367	0.668887862	low
TCGA-AN-A0G0	0.043835616	0	0.03298864	0.1094604	0.5764823	0.3510742	0.7092845	2.113768	0.5398368	0.08434643	1.361528615	high
TCGA-E2-A1IE	6.471232877	0	0.1387881	0.9316747	0.8445405	0.0930896	0.6394427	3.603373	0.2317525	0.1286848	0.831197	low
TCGA-BH-A0BO	6.019178082	0	0.2274594	0.4550629	0.6532811	0.4509121	3.301139	1.413295	0.41358	0.3877171	1.544516132	high
TCGA-E2-A14T	6.331506849	0	0.06839157	0.5005847	0.5548933	0.05504687	1.575513	0.8024611	0.1713034	0.05764807	1.332619885	high
TCGA-BH-A6R8	0.802739726	0	0.1092531	0.9276125	0.6861247	3.282921	2.950977	2.171734	0.4469632	0.0886373	0.759301692	low
TCGA-A8-A083	0.003	0	0	0.6557914	1.573292	0.7011103	0.6932127	0.9093791	0.2115707	0.1334983	0.370156408	low
TCGA-A2-A3XS	2.82739726	1	0.1381737	0.4560258	1.545716	0.8492628	17.17695	4.938975	0.8956383	0.541048	7.587830649	high
TCGA-E2-A2P5	2.249315068	1	0.1922428	0.2894606	0.8298707	0.9799692	1.992883	9.334545	0.3531139	0.1134306	2.538192374	high
TCGA-BH-A0E7	3.734246575	0	0.05795747	0.4038512	1.325102	0.02176939	0.4859931	0.891279	0.9755331	0.2120222	0.512488561	low
TCGA-AR-A0TX	5.402739726	0	0.1546668	0.3886764	0.5537049	1.597595	1.330189	0.2027123	0.3465085	0.2661731	0.965938539	low
TCGA-A2-A0T0	1.460273973	0	0.03636665	0.2022981	0.5737276	0.3642578	3.714095	8.409964	1.686161	0.05722058	2.815353036	high
TCGA-E9-A22G	3.394520548	0	0.04480357	0.1541294	3.686391	0.5679671	1.047606	3.210096	0.3927751	0.145397	0.179492747	low
TCGA-E2-A1B1	7.268493151	0	0.1522491	0.2429328	0.6706878	0.9292764	0.2209604	1.157352	0.2580434	0.3189064	0.917451354	low
TCGA-BH-A18F	2.742465753	0	0.3117729	0.4612018	0.5496079	1.263501	3.651583	0.1720512	0.3068844	0.3291879	1.85926133	high
TCGA-AC-A8OP	1.682191781	0	0.09842662	0.4668341	0.5733409	0.25879	1.142779	3.577647	0.2070881	0.2206868	1.269181072	high
TCGA-A1-A0SP	1.6	0	0.02711112	0.182562	0.7205277	0.5855341	0.7869322	8.196249	0.5228794	1.143757	0.474085982	low
TCGA-A7-A4SF	1.493150685	0	0.09277132	0.217289481	1.31722116	0.871145326	3.73999564	1.256426337	0.487973625	0.095792609	1.286144553	high
TCGA-AN-A03X	0.02739726	0	0.17293911	1.70884226	1.02312086	0.24359106	0.13943782	3.36213256	1.61716117	0.02551017	0.339698183	low
TCGA-A8-A0A7	0.082191781	0	0.1664941	0.3615285	0.1919471	3.335296	0.9844361	0.2424594	0.5189644	0.368392	0.80886284	low
TCGA-AO-A12F	5.046575342	0	0.2599483	0.4457668	0.9103311	0.04649482	2.515102	4.672432	0.578759	0.1606832	2.052654165	high
TCGA-A2-A0EO	6.690410959	0	0.1130057	0.4006999	0.4479857	0.4952037	1.174365	1.492067	0.4549771	0.2148503	1.225751407	high
TCGA-D8-A73U	1.347945205	0	0.3136461	0.3775149	0.7485653	9.588305	2.304085	0.7612529	0.9369044	0.4523767	0.329975052	low
TCGA-BH-A1ET	6.904109589	1	0.1880719	0.3303773	0.70338	0.6582517	0.2757075	1.792685	0.1998487	0.1765426	1.182873672	high
TCGA-D8-A1XR	1.320547945	0	0.1111525	0.3106354	0.6695429	0.1138636	1.108034	4.079061	0.3779608	0.1371307	1.560715108	high
TCGA-A8-A07L	2.671232877	0	0.1251137	0.1180308	0.5162296	0.1827541	0.9415188	6.704911	0.601221	0.172251	2.189767956	high
TCGA-EW-A1P5	1.926027397	0	0.0451026	0.3477302	0.8319635	5.025823	1.018233	1.261082	0.193305	0.1153198	0.501224978	low
TCGA-A8-A07R	0.747945205	0	0	0.2427231	0.6274802	0.2458389	0.5277171	6.633816	0.2167612	0.2188375	1.316272585	high
TCGA-AR-A1AJ	6.528767123	0	0.219237172	0.137544233	0.798168427	3.411544285	7.727249431	9.550655353	1.025048181	0.45275416	3.613109712	high
TCGA-C8-A27B	1.202739726	0	0.0502014	0.120521536	0.380153958	1.301073354	0.615243125	6.29885865	0.492907255	0.195496946	1.585402768	high
TCGA-A8-A07G	1.580821918	0	0.1270685	0.1724846	0.3112127	0.347114	1.005904	1.049712	1.255736	0.1295028	1.550364168	high
TCGA-D8-A1JD	1.512328767	0	0.1867331	0.1230096	0.4690843	0.4734368	0.7829105	1.533702	1.058603	0.1211977	1.667257168	high
TCGA-E2-A107	2.868493151	0	0	0.4542976	0.4955426	0.2556275	5.970172	1.998028	0.1113701	0.1847178	2.479959367	high
TCGA-BH-A0AU	5.243835616	0	0.1629486	0.5200104	0.5932407	0.5202432	1.576592	3.103835	0.3809348	0.1442189	1.470533416	high
TCGA-GM-A2DM	8.838356164	0	0	0.5327651	0.6624927	1.139164	0.9781306	3.684721	0.2869784	0.0852139	0.927442149	low
TCGA-A1-A0SN	3.276712329	0	0.1669017	0.1256522	0.3298576	0.8284021	1.84553	6.208268	0.404111	0.1688201	2.875591403	high
TCGA-EW-A2FV	2.15890411	0	0.1512869	0.2847415	0.7947032	0.8523724	0.3833657	2.643765	0.3157791	0.2741712	0.979135039	low
TCGA-AC-A62Y	1.452054795	0	0.3161814	0.6479916	0.5525326	1.781412	3.87496	3.038929	0.3510994	0.1772312	2.243225973	high
TCGA-A2-A0YT	1.980821918	1	0.03269115	0.2073754	0.5792181	0.2660475	1.616643	1.085439	0.1146361	0.1028748	1.463449029	high
TCGA-AR-A24V	8.775342466	0	0.1519087	0.4701661	0.5609489	0.4686939	0.4899255	1.118738	0.8751325	0.1856662	0.97752237	low
TCGA-AR-A2LK	4.517808219	1	0.1665162	0.1358089	0.8573815	0.491426	2.263226	1.351025	0.5839127	0.1122868	1.71157853	high
TCGA-BH-A1FU	4.624657534	1	0.097847457	0.167109567	0.68871039	0.398151644	1.209688281	6.07015089	0.895913844	0.3367802	1.35321323	high
TCGA-AC-A2BM	8.279452055	0	0.1327967	0.885592	1.375198	1.745791	1.380035	7.297143	0.1207294	0.1305919	0.695349363	low
TCGA-A7-A4SE	1.764383562	0	0.158143758	0.145516309	0.756697318	0.763718635	11.58506522	17.64749745	3.459357188	0.293262754	13.1913775	high
TCGA-E2-A10B	3.126027397	0	0.1906168	0.5252513	0.8164367	1.221369	2.278243	3.291873	0.7077437	0.1257031	1.340101522	high
TCGA-GM-A2DF	5.904109589	0	0.284943418	0.38277123	1.92831129	1.101753962	1.729844365	10.04674591	0.724905724	0.969205784	0.45389263	low
TCGA-C8-A12N	0.980821918	0	0.3492926	0.7669828	1.176282	0.9839828	1.361205	0.9664588	1.531055	0.2232707	0.706635454	low
TCGA-AC-A23E	1.912328767	0	0.1661918	0.158135	0.5294172	0.2340872	0.9044837	1.107238	1.639055	0.07354465	1.479669165	high
TCGA-AO-A0JE	6.397260274	0	0.1978976	0.1655417	0.5249198	2.229968	1.914737	2.791338	1.090502	0.1417887	1.584206595	high
TCGA-E2-A15I	4.635616438	0	0.1006667	0.3073587	1.633513	0.5131544	1.205892	0.8544529	0.1512865	0.2036475	0.599700667	low
TCGA-BH-A0BP	6.290410959	1	0.1341329	0.6002831	1.018522	0.323882	1.17419	0.803656	0.5823456	0.2148183	0.717430821	low
TCGA-C8-A137	1.038356164	0	0.226651298	0.320730258	1.375267922	0.141887398	0.365490051	2.409469399	0.529856544	0.04457765	1.045878224	low
TCGA-EW-A1P3	4.41369863	0	0.4218831	0.7352209	1.433538	1.018693	2.526881	3.019207	0.3992012	0.2489272	1.158180195	high
TCGA-B6-A0IB	10.79726027	1	0.1277509	0.460049	0.7720625	0.1199612	3.543316	5.536526	0.4479767	0.09799132	2.350359335	high
TCGA-BH-A0E0	0.367123288	0	0.02061109	0.2232737	0.9754941	0.4257949	3.523093	1.476748	0	0.1580973	1.451466048	high
TCGA-BH-A0HY	4.232876712	0	0.155311029	0.223567175	1.027206829	0.218761266	4.382860975	0.339260971	0.408465059	0.068729593	2.140928451	high
TCGA-AR-A2LJ	7.210958904	0	0.5030212	0.8181799	0.6918359	1.390806	5.272505	2.417356	0.3266509	0.2061124	3.303337042	high
TCGA-B6-A40C	5.928767123	0	0.2474806	0.4126858	1.269225	0.7881062	4.268406	3.121354	1.144524	0.2349066	1.490471791	high
TCGA-A2-A0EP	9.871232877	0	0.4652233	0.8032665	0.1737149	2.486719	1.923597	0.3752243	1.101524	0.703845	0.869816974	low
TCGA-A8-A09M	2.756164384	0	0.04165264	0.4227558	0.2628482	1.460213	1.432909	1.116094	0.2434348	0.1720366	1.137884838	low
TCGA-BH-A0E1	1.306849315	0	0.04528839	0.5347933	0.3957113	0.02835127	0.7789919	2.506172	0.1941013	0.1425167	1.207213413	high
TCGA-AR-A1AI	9.030136986	0	0.054900111	0.317449976	0.709548241	2.526074612	1.682070412	4.341235999	0.368987083	0.36442315	0.812917428	low
TCGA-GM-A4E0	6.002739726	0	0.46243152	1.21849825	0.33671136	0.48248275	0.91141243	0.71831758	0.21020501	1.0307754	0.499574131	low
TCGA-AN-A0AR	0.02739726	0	0.07617498	0.5687056	1.081577	0.1192169	3.43944	18.34798	1.973708	0.1423295	2.673079035	high
TCGA-AC-A6IW	1.131506849	0	0.04619237	0.639009	0.08408539	3.686939	18.58481	22.2389	0.3104618	1.097024	21.55029028	high
TCGA-LL-A441	2.728767123	0	0.113579247	0.351006419	1.332400628	3.033704776	10.9485373	13.25417011	0.604798118	0.714838482	3.216071193	high
TCGA-C8-A12Z	1.046575342	0	0.04893033	0.1050545	0.4987886	0.09189355	1.262454	2.137666	0.3431623	0.05774154	1.818223894	high
TCGA-PE-A5DE	7.246575342	0	0.018290399	0.289169129	1.118697908	5.873894875	3.53933594	0.894958327	0.277930776	0.431681459	0.373225644	low
TCGA-E2-A1IK	4.931506849	0	0.06304107	0.7936463	0.5814284	1.026083	0.6099471	1.689203	0.1228125	0.1735843	0.697914675	low
TCGA-BH-A0HQ	3.071232877	0	0.2520468	0.378805	0.8075033	0.06311417	4.172805	1.673734	0.3928168	0.1388028	2.648256322	high
TCGA-BH-A0C7	7.580821918	0	0.1548838	0.2418465	0.6691371	0.2908794	2.064685	1.497664	0.2413876	0.1949598	1.673688566	high
TCGA-EW-A1P6	1.539726027	0	0.08204655	0.3483079	0.552602	0.269653	2.249192	2.975089	0.7432452	0.03630796	1.824170957	high
TCGA-D8-A1JS	1.016438356	0	0.02516191	1.823282	0.8152934	0.1890212	1.582434	2.836122	0.117645	0.05196271	0.409658556	low
TCGA-E2-A56Z	0.690410959	0	0.1177308	0.6992223	2.265552	1.168693	2.766365	1.851629	0.8649972	0.06946567	0.399932743	low
TCGA-GM-A2DA	18.0630137	1	0.4835413	0.8089665	1.358031	0.7783836	1.559484	0.5432124	0.4844589	0.1834122	1.02992288	low
TCGA-A2-A0SY	3.690410959	0	0.07463766	0.4588939	0.4800572	0.7008659	1.765252	1.478214	0.2035659	0.242215	1.149671246	low
TCGA-D8-A1JK	0.003	0	0.1544484	0.2361422	0.3248811	2.73947	1.32831	0.08996708	0.7020676	0.1721353	1.125567687	low
TCGA-OL-A5RZ	1.860273973	0	0.03673708	0.5861869	3.90542	0.1724851	2.488119	0.5456889	0.04294125	0.1192196	0.135700812	low
TCGA-A2-A04R	10.16164384	0	0.06736032	0.256379	0.8730406	0.2530119	0.9124325	0.2589694	0.3936808	0.03179613	1.083232387	low
TCGA-A2-A0EM	8.476712329	0	0.05441305	0.4500456	0.5348687	0.2810235	0.9651907	1.782896	0.7632282	0.08026446	1.118206507	low
TCGA-AO-A0J2	2.731506849	0	0.04202427	0.3045161	0.6808329	2.130938	2.100773	3.616829	0.4052511	0.1983674	1.076324199	low
TCGA-BH-A18U	4.282191781	1	0.1568107	0.9067295	0.5994394	0.7607868	2.950121	4.315964	0.51933	0.09252431	1.476484904	high
TCGA-E2-A1LB	6.317808219	0	0.2987747	0.2624219	1.030488	0.2953228	2.332896	0.2198375	0.5697994	0.07422674	1.834128007	high
TCGA-BH-A0DX	5.906849315	0	0.347754198	0.270198604	0.973888825	0.75357617	1.811739148	0.677826622	0.906769959	0.252539447	1.40453949	high
TCGA-A8-A09K	2.498630137	0	0.0500796	1.128981	1.021008	1.128623	1.130593	3.208883	0.03902471	0.2363911	0.436692353	low
TCGA-BH-A0B5	5.852054795	0	0.2333117	0.2330508	1.239138	0.5670445	2.567219	1.079249	0.3850073	0.1781519	1.378924863	high
TCGA-AR-A1AU	7.857534247	0	0.12513156	0.61466186	0.80988746	0.15666878	0.67260942	1.82224679	0.19501844	0.28712605	0.783612856	low
TCGA-LL-A73Y	1.306849315	0	0.371202	0.3764948	0.8011997	0.7220332	6.156901	0.4633444	0.6663323	0.5084472	2.48260153	high
TCGA-A2-A4S3	1.824657534	0	0.0851422	0.342754	1.735854	1.95879	2.745947	2.492191	0.1990421	0.1255929	0.681544413	low
TCGA-AR-A1AW	7.210958904	0	0.09261117	0.3163335	0.6406153	4.46416	1.841879	2.535488	0.180419	0.7194812	0.42586265	low
TCGA-S3-A6ZG	1.539726027	0	0.1192089	0.3335028	1.060887	2.338303	1.879603	2.569276	0.2167526	0.08596843	0.983241504	low
TCGA-E2-A1IH	2.810958904	0	0.3684634	0.1948748	1.107779	0.7812817	1.226676	1.433189	2.695284	0.336631	0.906178203	low
TCGA-A8-A06O	1.084931507	0	0.2390962	1.410531	0.1915031	0.4490343	1.773568	3.948445	0.2375536	0.2045601	1.16580436	high
TCGA-A2-A1G1	1.6	0	0.1164285	0.06249364	0.3249723	1.275508	0.2503315	3.526656	1.417615	0.2060919	1.310941286	high
TCGA-E2-A153	1.936986301	0	0.5291488	0.2987779	0.4128111	0.1419668	2.925556	1.122846	3.799429	0.2341636	2.523054531	high
TCGA-A2-A3XY	2.994520548	1	0.33969264	0.52651979	1.14213443	1.83882401	9.73109044	8.08369284	1.90355278	0.22990692	4.979052911	high
TCGA-BH-A0DV	5.654794521	0	0.2293232	0.3692713	0.2201069	0.2349164	0.9749236	0.6557666	1.279336	0.4305301	1.186447124	high
TCGA-AO-A12D	6.890410959	0	0.3593833	0.1530453	0.6898799	0.9817299	1.580534	1.284604	0.5919254	0.2024113	2.060261008	high
TCGA-E2-A14V	2.854794521	0	0.1373661	0.084091	0.427361	0.3517911	2.98034	1.178425	0.2627419	0.07368294	2.827740554	high
TCGA-S3-AA17	1.161643836	0	0.06779544	0.18856412	0.96259906	3.31040166	2.84243912	4.29467275	0.27735667	0.36001716	0.870623447	low
TCGA-BH-A0E6	0.802739726	0	0.1552887	0.9820384	4.703741	0.3791316	2.203636	23.20211	7.986611	1.007889	0.028725506	low
TCGA-AO-A03L	6.690410959	0	0.1549251	0.1133957	0.4418234	0.8243777	0.9160317	2.165875	0.347087	0.1752058	1.711673104	high
TCGA-C8-A27A	2.046575342	0	0.1646463	0.2470477	1.453597	0.4638207	0.6969452	14.27822	0.2886777	0.3218015	1.532985975	high
TCGA-BH-A0HL	0.197260274	0	0.07754157	1.055656	0.752807	0	1.625531	4.155495	0.6948823	0.274515	0.687966485	low
TCGA-OL-A66P	1.17260274	0	0.2471346	1.052436	0.2453819	9.198229	1.30425	3.258671	2.100879	0.3976879	0.217471198	low
TCGA-BH-A18L	2.221917808	1	0.04627174	0.4944742	0.9265287	0.5214035	2.238486	0.9703282	0.0811292	0.07508077	1.055455928	low
TCGA-A2-A0T6	1.575342466	0	0.2758138	0.3364649	1.372331	0.8201536	2.520351	1.104559	0.9000148	0.2847962	0.9817077	low
TCGA-A1-A0SQ	1.517808219	0	0.04360868	0.6213546	0.5080463	0.1910982	1.828368	0.3810347	0.1019467	0.07719238	1.169528912	high
TCGA-AC-A3TM	2.087671233	0	0.3322588	1.982604	1.45157	1.188568	6.990771	4.368535	0.5733093	0.2147164	0.842614687	low
TCGA-A2-A25A	8.975342466	0	0.2702152	0.3879062	0.5712168	0.5893286	0.7028061	0.7006927	0.4584909	0.6428925	0.809368568	low
TCGA-AC-A23C	1.602739726	0	0.354063	0.2299979	0.5397787	0.748066	0.9634777	2.552267	0.6595851	0.16974	2.197998714	high
TCGA-XX-A899	1.279452055	0	0.43601781	0.43311655	0.89574345	1.16980388	1.10488283	2.23142165	0.29123011	0.53291066	1.131115992	low
TCGA-BH-A209	10.84657534	1	0.06752623	0.1285052	0.3032029	2.451806	0.9437173	15.7141	0.934006	0.2257773	2.573206128	high
TCGA-AC-A2QI	1.610958904	0	0.1616933	0.5562432	1.412809	0.8097808	4.562967	0.9654196	0.7245003	0.1510583	1.094468811	low
TCGA-A2-A0D4	2.101369863	0	0.05902024	0.1900766	0.4942073	0.3140548	0.5393193	0.3953658	0.1379752	0.1102766	1.282439138	high
TCGA-B6-A409	1.569863014	1	0.02322265	0.4861304	0.5157295	0.5451659	10.5229	12.51954	1.669387	0.3699608	6.678284149	high
TCGA-AC-A3W7	1.290410959	0	0.3293305	0.3650184	0.7964659	0.7068556	3.831269	1.747086	0.687407	0.2081974	2.384305779	high
TCGA-A2-A04Y	3.010958904	0	0.1915582	0.4929451	0.7341037	0.5301661	0.5527686	1.885178	0.2003393	0.1189754	1.183680169	high
TCGA-A2-A0YL	4.038356164	0	0.3505221	0.5359271	0.8696606	0.6826789	1.339828	2.109872	0.1972718	0.283422	1.355497895	high
TCGA-AQ-A1H2	1.301369863	0	0.08261218	0.5260637	0.1203052	0.9308982	0.6660877	2.724913	0.4828188	0.0548374	1.455492733	high
TCGA-A2-A3XX	3.942465753	1	0.06374312	0.2612741	4.102947	0.933759	14.88399	3.921007	0.8940971	0.3309758	1.101980923	low
TCGA-BH-A0EI	5.276712329	0	0.3753645	0.260498	0.8604364	0.1305468	0.8070665	1.773511	1.446271	0.7792796	0.773598489	low
TCGA-GM-A2DN	8.468493151	0	0.152546705	0.352829509	0.610908082	3.036795631	3.296286712	3.35888371	0.94503697	0.387036124	1.056250673	low
TCGA-A8-A06Z	0.084931507	0	0.07046689	0.6859804	0.5515742	0.1157977	0.7386111	0	0.06177553	0.04157816	0.973923467	low
TCGA-OL-A5DA	4.884931507	0	0.1357851	0.4621469	3.052597	0.9881678	4.379247	2.521173	0.2380748	0.1902812	0.406245823	low
TCGA-AO-A128	8.898630137	0	0.05374353	0.7552703	0.4617624	6.500083	6.725201	3.737927	0.1507674	0.3361339	0.95086067	low
TCGA-GM-A2DB	6.591780822	0	0	0.3581071	0.9255375	1.396292	1.160236	2.137468	0.5326372	0.05660411	0.798591917	low
TCGA-D8-A1JF	1.002739726	0	0.1452511	0.1215028	1.352243	0.3507283	0.4684539	0.2719596	0.8367788	0.1530424	0.753967112	low
TCGA-EW-A1PH	1.663013699	0	0.1676164	0.3321933	0.9388227	0.4600804	2.203923	8.65219	0.3014209	0.06086161	2.495871131	high
TCGA-BH-A0HF	1.991780822	0	0.3421974	0.8587464	0.8186851	1.591357	1.208739	1.28142	0.4190349	0.1826801	0.940692817	low
TCGA-A7-A0DA	2.97260274	0	0.150741927	0.297901585	1.472614401	0.42465104	3.038515292	7.310021301	2.422740277	0.289066417	0.995403521	low
TCGA-AN-A0FV	0.02739726	0	0.1592483	0.1515281	0.5604437	0.09969204	1.754789	1.855262	0.9927587	0.1017928	1.922569608	high
TCGA-A8-A084	1.254794521	0	0.08990521	0.2325115	0.7855547	0.7598086	2.512953	0.837925	0.7181043	0.03536501	1.481903763	high
TCGA-A8-A09R	0.747945205	0	0.07729409	0.2198326	0.2894417	2.529967	1.816209	2.662864	0.6453396	0.07818253	1.501394017	high
TCGA-C8-A131	1.126027397	0	0.2291738	0.4505052	1.275355	0.184457	1.214261	1.573335	1.186311	0.115904	0.912983746	low
TCGA-AR-A1AT	3.484931507	1	0.055925049	0.120072285	0.380061168	0.770219779	3.066215247	3.127360465	0.370428281	0.208986837	2.178169298	high
TCGA-BH-A0BZ	6.178082192	0	0.1038283	0.2161664	0.5376054	1.733286	2.418433	1.491855	0.8225707	0.1293323	1.424379478	high
TCGA-A8-A07B	3.583561644	0	0.02905264	0.1531063	0.5500083	0.1636868	1.780273	1.32002	1.392322	0.08571085	1.35914984	high
TCGA-A8-A07Z	3.756164384	0	0.03842387	1.018087	0.2657878	1.912291	2.912167	1.309355	0.08982583	0.1133578	0.953457639	low
TCGA-A2-A1FZ	1.871232877	0	0.1652572	0.5273779	0.5414811	0.4965778	2.345095	1.010765	0.3670153	0.1560129	1.503911325	high
TCGA-BH-A0C0	3.479452055	0	0.03594519	0.4472648	0.5888893	4.084162	1.854847	7.098079	0.1470547	0.1908813	0.962208524	low
TCGA-AR-A0TU	1.942465753	0	0.0130203	0.1753532	1.346231	1.760599	0.4619139	22.27539	0.2282876	0.5300908	1.353503358	high
TCGA-A8-A06T	4.421917808	0	0.2378495	0.3798358	0.5904066	1.4416	0.8019639	5.176685	0.4170265	0.1148239	1.727554773	high
TCGA-AO-A0JL	4.610958904	0	0.03478528	0.539767	1.10178	0.1306569	2.86077	1.945212	0.6708872	0.09236091	0.992566888	low
TCGA-A1-A0SI	1.739726027	0	0.301455907	0.308906339	0.713374381	1.759105508	3.229208306	0.997156278	1.069682252	0.133402902	1.875991201	high
TCGA-A2-A0T5	1.454794521	0	0.1077912	0.2919175	0.9320245	0.07591393	2.1293	3.626066	0.2204913	0.1431021	1.574114893	high
TCGA-C8-A130	1.01369863	0	0.2953388	0.3788122	1.054748	0.3697738	1.315366	3.637345	0.2794604	0.09127968	1.738527202	high
TCGA-AO-A1KT	1.482191781	0	0.2927008	0.06921573	0.877091	0.3594234	0.9439983	3.442787	1.960681	0.1062798	1.718110813	high
TCGA-B6-A0IE	5.460273973	1	0.3694407	0.8443711	0.5727133	0.2461969	1.460542	3.790321	0.08358038	0.2039207	1.83266159	high
TCGA-V7-A7HQ	5.569863014	0	0.4143414	1.67522	1.206781	0.6669885	1.845374	4.275454	1.637448	0.2211937	0.538214354	low
TCGA-LL-A6FQ	0.219178082	0	0.1661159	0.804683	0.2858921	0.8791987	4.23726	3.245975	0.9531962	0.0891043	2.161800662	high
TCGA-A2-A0T3	4.153424658	0	0.101408	0.7422451	0.433801	0.1904492	0.8176354	3.920823	0.2370677	0.1047106	1.256361821	high
TCGA-D8-A27L	1.367123288	0	0.2392946	0.2406396	0.8408886	0.6252619	2.24816	0.6545295	0.4864466	0.2209977	1.538694337	high
TCGA-WT-AB41	4.41369863	0	0.2228776	1.802618	1.886556	3.714854	2.515833	3.505343	0.4884699	0.3452041	0.14921178	low
TCGA-A8-A0AD	3.169863014	0	0.05136431	0.4411211	0.3864668	0.3858587	0.9939397	2.632961	2.501614	0.1717392	0.871756812	low
TCGA-BH-A5J0	1.95890411	0	0.3287984	0.5823982	0.4668471	2.778748	2.279899	0.2298324	2.536552	0.2425046	0.898353714	low
TCGA-E2-A109	3.882191781	0	0.0492303	0.4071795	1.532424	0.5778556	2.222838	7.979358	0.3164938	0.1307149	1.076640921	low
TCGA-D8-A1XJ	1.819178082	0	0.09590407	0.380618	0.3724312	0.1601	2.783729	3.463611	0.3487568	0.03143726	2.551963345	high
TCGA-AO-A03M	5.112328767	0	0.06218286	0.2154333	5.546476	1.381926	1.838355	0.4708845	0.1332546	0.2629469	0.0397327	low
TCGA-E2-A1B6	2.375342466	0	0.1050235	0.9608848	2.026481	5.572007	0.4516192	5.077673	0.1534498	0.5783667	0.097640777	low
TCGA-AC-A2FB	3.380821918	0	0.108347832	0.253772868	0.70125836	1.514814266	0.970655387	0.925661035	0.042215221	0.404886023	0.785804195	low
TCGA-AR-A0U2	6.989041096	1	0.05187687	0.08733265	0.8404544	0.5358501	0.5019291	6.300575	0.0909568	0.1836561	1.428502568	high
TCGA-BH-A0EE	2.583561644	0	0.04608446	0.1922668	0.981501	1.990624	1.15187	1.208001	0.4444046	0.0135958	0.887051885	low
TCGA-D8-A1XU	1.082191781	0	0.152286	0.2727591	0.2087235	1.430002	1.328973	0.8766386	0.4188331	0.132139	1.648484964	high
TCGA-E9-A1NF	2.936986301	1	0.443319	0.2217297	0.443843	0.450978	0.1787202	0.9038258	1.511379	0.05449483	2.304836935	high
TCGA-B6-A400	0.589041096	0	0.1211766	0.3063971	1.499954	1.57234	6.537193	4.235165	2.691178	0.2859954	1.125404607	low
TCGA-BH-A0HW	4.276712329	0	0.0455854	0.8508264	2.788145	0.1284174	1.212906	3.744081	0.1465307	0.1748314	0.214695186	low
TCGA-EW-A1OZ	3.367123288	0	0.1542917	0.3301094	1.650605	0.6909838	1.263167	2.426648	0.3606972	0.04902048	0.825870492	low
TCGA-LL-A442	2.435616438	0	0.01025852	0.4745441	0.8067122	0.2504579	0.595531	2.438063	0.2877835	0.1392171	0.827492142	low
TCGA-S3-AA0Z	1.723287671	0	0.09442481	0.09478384	1.443829	1.114673	9.440504	1.013627	1.103713	0.1512244	2.881356245	high
TCGA-E2-A1B4	2.750684932	1	0.1486259	1.426639	2.164386	0.3190019	1.609206	1.187321	0.7073126	0.07516712	0.23011498	low
TCGA-B6-A0WX	1.750684932	1	0.5557129	0.4921652	0.4552117	0.391371	4.525424	10.82797	1.169212	0.1967352	8.688990408	high
TCGA-A8-A08G	1.663013699	0	0.2481219	0.2558334	0.6990972	0.9724904	2.226715	2.545028	0.7944158	0.05728751	2.112917232	high
TCGA-AR-A1AL	8.139726027	0	0.147353	0.3961164	0.4974471	0.150947	2.246555	0.6320505	0.1409221	0.3003518	1.456986084	high
TCGA-D8-A1XL	1.660273973	0	0.1974832	0.4083415	1.312119	4.010173	3.144739	4.615784	0.3895328	0.08739198	1.001884821	low
TCGA-AN-A0FD	0.536986301	0	0.09568889	0.2101153	0.5457811	1.228007	0.7200881	3.483709	1.099847	0.1882004	1.133389197	low
TCGA-B6-A2IU	14.18082192	0	0.05917211	0.80557322	1.57260737	0.16669218	3.24424288	1.86127777	0.20749539	0.15711217	0.652868636	low
TCGA-BH-A18M	6.046575342	1	0.4683664	0.1994564	0.6923998	0.293205	1.052803	1.686562	0.4976948	0.1674873	2.713696808	high
TCGA-B6-A0IG	12.20821918	1	0.12177807	0.4375676	0.88670558	0.4782017	1.46388719	3.13410118	0.16822474	0.03919294	1.378738927	high
TCGA-E2-A1L7	5.030136986	0	0.2085661	0.3663785	0.7593188	1.958487	1.223006	0.4638748	0.1994636	0.3915609	0.798926839	low
TCGA-AN-A0XV	0.443835616	0	0.4015133	0.3604969	0.5164936	0.4021662	0.5611376	6.127758	0.5788293	0.1816297	2.748713927	high
TCGA-D8-A13Z	1.739726027	0	0.095964844	0.259109134	0.916140348	0.780982189	1.513107122	1.322968774	0.673028586	0.163577368	1.003055171	low
TCGA-OL-A6VO	2.350684932	0	0.0702833	0.2551578	1.535266	0.9503674	3.808104	18.20212	0.29575	2.355487	0.21577356	low
TCGA-AC-A3QQ	2.010958904	0	0.6669137	0.7006248	11.99721	1.989259	0.2530452	0.548444	0.320988	2.453617	6.20E-05	low
TCGA-A8-A093	1.495890411	0	0.1230862	0.8684831	0.4929268	0.1155809	2.778784	2.624163	0.6042668	0.07262557	1.468017344	high
TCGA-AO-A0J5	2.169863014	1	0.2783607	0.4131067	0.7128867	0.1622405	0.7120084	1.258035	1.03221	0.1302621	1.369398223	high
TCGA-B6-A0WZ	17.23835616	0	0.1263774	1.068896	0.8895218	0.9493719	3.034234	1.987621	0.5908804	0.04971168	0.886126482	low
TCGA-A8-A096	0.003	0	0.1472026	0.4884366	0.7800541	1.981252	1.608867	1.414816	2.762556	0.1495839	0.630533444	low
TCGA-XX-A89A	1.336986301	0	0.444806793	0.540949589	0.68512703	1.831385567	0.937981622	0.26906807	0.69990034	0.333113487	1.119515687	low
TCGA-A2-A0T4	1.709589041	0	0.259081	0.5580584	0.2560185	0.6255857	1.551773	2.102047	0.6273004	0.2402207	1.706211382	high
TCGA-BH-A2L8	1.676712329	0	0.07051573	0.49548693	0.71882697	3.8935	3.27488321	2.21809466	0.44509205	0.2163563	0.80627831	low
TCGA-AO-A0JJ	5.169863014	0	0.08551613	1.247679	0.6745599	0.3212069	1.057236	1.743478	0.216576	0.3279757	0.471799647	low
TCGA-BH-A0HU	1.073972603	0	0.05169551	0.1475681	1.129235	0.5582484	2.417509	5.488083	0.2568099	0.03812791	1.72720732	high
TCGA-BH-A0AY	2.128767123	0	0.04556076	0.4001724	0.4533816	0.7415661	1.959192	1.247352	1.100605	0.2060999	1.055618536	low
TCGA-BH-A0W3	1.994520548	0	0.07804181	0.3141702	0.6392786	0.5862653	1.321399	4.398237	0.1596377	0.04604766	1.69866068	high
TCGA-AR-A1AR	1.435616438	1	0.2335291	0.1310457	0.7439256	0.7309652	4.393445	15.83074	1.979015	0.1779802	5.73179183	high
TCGA-A2-A3XU	2.498630137	1	0	0.6648289	0.8220433	0.1927518	1.489538	10.58194	4.003898	0.02270927	0.874374056	low
TCGA-BH-A8FZ	1.57260274	0	0.1921921	0.3938842	0.6530593	0.9324441	2.582686	3.862379	0.2995328	0.5008531	1.294822775	high
TCGA-A8-A06U	2.419178082	1	0.134335	1.02258	0.4673319	1.541758	2.118101	1.747604	0.2268089	0.07045581	0.982833065	low
TCGA-C8-A26Z	1.287671233	0	0.146979	0.6156868	1.613535	0.1061668	1.057444	2.92412	0.2907399	0.06003917	0.720214283	low
TCGA-B6-A0IH	8.123287671	1	0.2410377	0.2999224	0.6581526	0.4526806	3.498202	0.9126383	0.3991377	0.3318501	1.92213046	high
TCGA-A7-A6VW	0.780821918	0	0.188662	0.6398129	0.5838264	1.476318	3.600053	8.022461	1.892825	0.1948062	1.794935315	high
TCGA-AN-A0XO	1.02739726	0	0.2189243	0.155661	0.3947192	0.1174716	2.219044	2.568711	0.499607	0.0861158	3.030774908	high
TCGA-A8-A08X	3.583561644	0	0.02061636	0.2897265	2.071579	2.013363	2.92558	10.41193	1.301295	0.09731554	0.744472934	low
TCGA-A7-A0D9	3.120547945	0	0.1180673	0.3759186	1.278783	0.1108681	1.761119	3.223823	0.5347754	0.2351167	0.921911846	low
TCGA-B6-A0WT	15.72328767	0	0.1766559	0.3029346	1.506795	0.1895819	1.058085	2.160965	0.7079643	0.1191243	0.860539265	low
TCGA-BH-A0BF	3.62739726	1	0.2274732	0.22893274	0.77639344	1.92242591	1.97163286	3.0558846	0.81428498	0.35232199	1.182604735	high
TCGA-A2-A0ET	2.920547945	0	0.04528222	0.7258498	2.200844	0.5952955	0.9857772	0.7319661	0.03969712	0.1135525	0.281902972	low
TCGA-BH-A0DQ	0.268493151	0	0.1658412	0.3531219	0.4830174	0.1132574	1.118343	0.3425032	1.057356	0.1779139	1.273521095	high
TCGA-EW-A2FW	1.84109589	0	0.04319399	0.5437844	0.4612805	0.1622408	0.5572251	4.6799	0.4207384	0.05097222	1.338092776	high
TCGA-D8-A27P	0.134246575	0	0.01553485	0.4138885	1.210323	0.3792776	3.757644	0.7329804	0.4902763	0.07332924	1.078631325	low
TCGA-B6-A40B	8.635616438	0	0.118222783	0.304592236	1.842151324	0.688287278	4.918562964	2.045304461	0.884405126	0.090682763	1.121218259	low
TCGA-AR-A24T	8.77260274	0	0.1972768	0.2310314	0.5207083	0.4862754	0.874835	2.628679	0.4035378	0.2182517	1.632308295	high
TCGA-A2-A0EN	11.2	0	0.183254689	0.288382261	0.60879114	2.495169032	3.435305838	0.960722456	0.655996151	0.337897775	1.248063708	high
TCGA-B6-A0IP	10.75616438	1	0.08833381	0.4364211	0.6592667	0.4562118	2.991325	3.492506	0.4001002	0.1433309	1.714253829	high
TCGA-E2-A10E	2.369863014	0	0.09570967	0.3923005	0.8885387	0.5167739	0.9260287	1.735264	0.2097622	0.1058857	1.022492003	low
TCGA-C8-A12O	1.054794521	0	0.263477981	0.227746493	0.200982416	0.47126143	0.971143974	9.778708101	0.997249994	0.103641403	3.947714923	high
TCGA-E2-A9RU	0.003	0	0.1987417	0.3943767	0.6753146	1.617402	1.566811	8.914152	1.290585	0.02605894	2.053319792	high
TCGA-A8-A07I	1.167123288	0	0.2356966	0.09858033	0.8090579	0.6007389	3.420686	1.559275	1.239755	0.1192029	2.287834473	high
TCGA-A2-A0CZ	4.42739726	0	0.2144008	0.6635827	0.423733	0.5464605	0.6914706	2.649446	1.360448	0.2349373	1.030024285	low
TCGA-LL-A7T0	1.030136986	0	0.1653948	0.3335846	1.204293	1.035398	1.837335	1.380923	0.6444224	0.130119	0.964069958	low
TCGA-D8-A1XT	1.38630137	0	0.1727253	0.1338611	0.7619993	1.240301	0.9175133	1.029809	2.280228	0.1978341	0.87437497	low
TCGA-EW-A1OV	2.161643836	0	0.019862105	0.273311632	0.477253992	2.200818158	1.921736682	0.833025149	0.348246401	0.339862691	0.819939077	low
TCGA-BH-A1FH	2.832876712	1	0.2817463	0.4190414	0.4841508	0.1058267	0.6905883	0.5711338	0.4083665	0.4056284	1.219672604	high
TCGA-D8-A27M	1.123287671	0	0.068408516	0.303763292	0.249052282	2.997739056	0.919276749	0.757118938	1.399324113	0.410363732	0.590102316	low
TCGA-A8-A0AB	1.419178082	0	0.1138792	0.4152476	0.9121103	0.09721393	1.702822	4.251489	0.1331111	0.04886769	1.6029125	high
TCGA-AR-A2LM	5.301369863	0	0.2981219	0.3625595	0.8933357	0.7752288	2.551626	1.102059	0.4824954	0.2976826	1.476166759	high
TCGA-E2-A1IJ	2.369863014	0	0.73155171	0.34135024	0.69912478	0.81574707	2.06443128	0.59924981	1.44297534	0.17535519	3.618483894	high
TCGA-AO-A0JD	6	0	0.04252173	0.3942287	0.278653	0.8518174	2.605625	5.994136	0.06627042	0.07526835	2.478122995	high
TCGA-E2-A1LE	2.408219178	1	0.2829714	0.4665601	0.7916297	0.9789574	1.296881	1.873885	0.9574623	0.3251403	1.032438397	low
TCGA-A7-A425	1.224657534	0	0.217484157	0.636740689	1.045157908	0.299526961	3.366791396	0.582754712	0.338950641	0.342197295	1.05705182	low
TCGA-AR-A0U4	8.934246575	0	0.06836255	0.2041519	0.5276361	2.824541	0.7055302	3.894552	0.3835567	0.7502594	0.506063456	low
TCGA-A2-A04N	11.92876712	0	0.2329054	0.3366833	1.049313	0.1913659	1.455354	2.187659	0.7316411	0.08588944	1.418933185	high
TCGA-OL-A66I	1.956164384	0	0.1448613	1.950946	1.324337	4.292448	1.816876	17.43906	1.053581	0.4938481	0.255653961	low
TCGA-GM-A2DH	6.008219178	0	0.0775093	0.3144579	0.8868676	2.682578	5.142397	2.786377	0.2717973	0.3266675	1.312371912	high
TCGA-AQ-A0Y5	0.471232877	1	0.3304327	0.05016286	1.024772	0.09193611	1.460388	3.678488	1.287454	0.1227576	2.163651781	high
TCGA-BH-A1EY	1.473972603	1	0.7040112	0.2272576	0.2234468	0.8814449	0.6404054	0.7570905	0.8862053	0.1597668	4.459113009	high
TCGA-EW-A1P4	2.484931507	0	0.05410989	0.269315	0.6205368	1.270263	0.3053951	6.146269	0.7431639	0.2234883	1.057559119	low
TCGA-A2-A0YH	1.805479452	0	0.1784751	0.1447011	0.9796493	2.191594	0.7084375	2.54309	0.3851373	0.2187148	0.935518562	low
TCGA-S3-AA10	1.605479452	0	0.08266671	0.1355357	1.035308	4.533362	1.386377	9.707815	1.526714	0.4389887	0.611298258	low
TCGA-D8-A27G	1.120547945	0	0.222285865	0.500087591	1.175567798	0.769012073	1.245143857	0.368003832	0.588026364	0.144963195	0.839566896	low
TCGA-BH-A0W7	3.734246575	0	0.3721036	0.2178857	1.727247	1.397657	1.650114	0.7857279	0.94238	0.2652961	0.8136176	low
TCGA-A8-A082	1.504109589	0	0.09114678	0.5203684	0.2433454	0.08558905	0.8328875	2.893598	0.9588572	0.358534	1.037401806	low
TCGA-AC-A2BK	6.087671233	0	0.02740377	0.1845326	3.531783	0.2573281	2.518852	18.48499	0.1281269	0.3314702	0.583310654	low
TCGA-E2-A15D	1.44109589	0	0.4549728	0.6014406	1.92744979	0.1294638	1.82306728	4.55360012	0.53180881	0.26031649	1.06602168	low
TCGA-AC-A3YI	1.936986301	0	0.28856948	0.35906601	0.86673172	0.57581927	2.15218439	3.52996193	0.67460644	0.39374255	1.436806117	high
TCGA-A8-A09Q	2.084931507	0	0.1356884	0.4303677	0.8562588	0.9980817	0.80229	15.37314	0.290773	0.1601227	2.285139227	high
TCGA-A8-A08P	2.583561644	0	0.09789978	0.1624218	0.1544487	2.267614	0.578856	2.965415	1.182476	0.2118036	1.190703868	high
TCGA-OL-A6VQ	1.643835616	0	0.04068826	0.29781328	0.71103449	0.15282906	2.09959922	1.06655173	0.28535824	0.28809156	1.091928157	low
TCGA-E2-A159	2.087671233	0	0.056318805	0.218476276	1.189218829	1.507214843	3.133212669	1.500876177	1.530546342	0.141228574	0.862285985	low
TCGA-E2-A573	2.909589041	0	0.113908646	0.152455679	1.07822747	2.781037926	2.256703234	2.246504707	1.217331112	0.48967625	0.56897912	low
TCGA-AO-A0J3	1.783561644	0	0.05939514	0.4579222	1.737109	0.1301381	1.245121	0.4497742	0.08099678	0.08761352	0.550510481	low
TCGA-AC-A2FE	7.221917808	1	0.1001686	0.3189302	0.4558498	2.469094	3.634388	2.888264	0.3512552	0.2881285	1.499753548	high
TCGA-BH-A0HK	0.487671233	0	0.08486346	0.3229974	0.1112253	0.3187554	0.711609	3.974451	0.2579076	0.130189	1.961084619	high
TCGA-AQ-A54N	0.21369863	0	0.1769432	0.6512586	0.625785	0.332308	5.625126	12.10342	2.304627	1.044033	1.260037241	high
TCGA-D8-A1XM	1.473972603	0	0.1549843	0.4265309	0.7222341	0.795586	1.466211	1.336133	0.3623162	0.1889898	1.139269014	low
TCGA-E2-A15T	4.282191781	0	0.1390774	0.1776806	1.491383	0.2849391	1.182522	1.01635	0.1034504	0.06714082	0.976718675	low
TCGA-A8-A0A6	1.753424658	0	0.06094105	0.3152097	0.4289405	1.678604	1.965429	1.242448	0.2136984	0.3715614	0.979530011	low
TCGA-BH-A0H0	1.263013699	0	0.05352271	0.3008668	1.239297	0.3618657	0.7249945	2.487948	0.112611	0.2463275	0.711322716	low
TCGA-E2-A14P	3.41369863	0	0.1049244	0.4476242	0.7639884	0.3659558	2.320422	4.033859	0.07008232	0.1591956	1.583393412	high
TCGA-A2-A0ES	6	0	0.2015103	0.3750544	0.8384353	0.4054781	0.8820032	1.2325	0.2018927	0.5265518	0.783712707	low
TCGA-AR-A24H	13.40821918	0	0.01935279	0.1246526	1.11322	1.090365	0.6553605	6.560954	0.1131055	0.2169589	0.998974762	low
TCGA-A7-A6VV	0.857534247	0	0.2038624	0.4735084	0.2276061	0.9188723	2.366938	2.32752	2.12873	0.1202866	1.685844695	high
TCGA-D8-A140	1.104109589	0	0.06447022	0.3114426	1.079686	0.9383562	0.9876433	2.675743	0.188395	0.2092195	0.807604687	low
TCGA-D8-A1J9	1.457534247	0	0.1187041	0.08020077	0.8909174	0.3429724	0.471183	2.393509	1.142026	0.0969784	1.175852278	high
TCGA-E2-A14Z	1.542465753	1	0.1331308	0.3751581	1.066306	1.312637	3.059221	0.2035674	0.389035	0.3436663	0.851376567	low
TCGA-D8-A1Y3	1.178082192	0	0.08112832	0.42415	0.489455	1.63246	1.345626	25.01284	0.2844879	0.04786882	5.70021301	high
TCGA-A7-A26H	1.983561644	0	0.2027003	0.4046298	0.5568267	0.4152884	1.3669	0.2737172	0.4092468	0.1359101	1.460962055	high
TCGA-A8-A0A2	1.58630137	0	0.3158914	0.363563	1.419722	0.5932595	1.089053	6.491062	0.4965632	0.1735337	1.413770562	high
TCGA-A2-A1FX	5.060273973	0	0.1100412	0.5122566	1.281993	0.6406547	1.526059	3.769061	0.4501877	0.1947856	0.795571566	low
TCGA-EW-A423	1.460273973	0	0.06074526	0.6793768	1.061534	1.04956	3.173765	1.210149	0.2840158	0.229389	0.765397447	low
TCGA-MS-A51U	1.865753425	0	0.5189241	0.3973511	0.9446137	1.049531	2.639136	1.883414	0.3032801	0.3532905	2.157148753	high
TCGA-AR-A24N	8.315068493	0	0.1639024	0.409486	0.4694145	0.6566758	0.2819236	3.131552	0.6641521	0.05802523	1.444239427	high
TCGA-AR-A0U0	5.446575342	0	0.016024851	0.511393806	0.793438465	7.072431005	2.170654105	13.10573652	0.880363328	0.160739689	0.716641892	low
TCGA-A8-A08T	9.339726027	1	0.1029794	0.3806421	0.7873179	0.507676	1.909702	5.916132	0.6319459	0.1594997	1.540381184	high
TCGA-3C-AALK	3.967123288	0	0.1358341	0.459552	0.7362945	0.5668958	1.995711	0.9494902	0.68802	0.2315368	1.054227227	low
TCGA-D8-A27V	1.043835616	0	0.1618117	0.2226603	0.5184096	1.367506	1.069821	0.8765834	0.4633895	0.2052715	1.247785773	high
TCGA-A2-A0T7	1.728767123	0	0.2269853	0.1694622	0.6528377	0.3623461	2.086364	1.963471	0.6367649	0.3080391	1.740715179	high
TCGA-E9-A22E	3.476712329	0	0.464737	0.2157107	0.2806161	0.5321944	0.5117982	0.2773148	2.570367	0.1136979	2.123887756	high
TCGA-A2-A04U	7.271232877	0	0.1134863	0.4430138	0.8676473	0	7.07616	13.22129	0.7295858	0.2566849	5.417732025	high
TCGA-A8-A07P	0.915068493	0	0.02523122	0.5909669	0.3582475	0.6633964	1.057862	1.918002	0.6045917	0.1116554	1.015357759	low
TCGA-BH-A0DK	1.15890411	0	0.1257942	0.6076867	0.1946391	1.653734	0.9128316	2.280712	0.4778749	0.4082288	0.847117767	low
TCGA-D8-A1JI	1.580821918	0	0.0487607	0.5710378	0.2603645	0.1526249	1.729856	3.493618	0.1519878	0.1534436	1.593285628	high
TCGA-LL-A9Q3	1.457534247	0	0.1096063	1.636593	0.6916683	1.097845	0.6480734	2.809237	0.4270555	0.08622921	0.414275985	low
TCGA-A7-A6VX	0.868493151	0	0.1092868	0.5485117	0.6820737	1.231476	3.927459	2.619163	0.7117121	0.1566025	1.499979667	high
TCGA-B6-A0IK	1.564383562	1	0.1108799	0.7401551	0.4198234	0.2082379	0.9297659	0.6587997	0.1036843	0.07850808	1.120067189	low
TCGA-E2-A570	2.550684932	0	0.7473813	0.5196858	1.346877	0.5614474	4.218204	2.612124	2.511598	0.09922131	3.369320208	high
TCGA-A7-A5ZX	0.920547945	0	0.2593259	0.5029985	1.168346	0.1217567	2.874987	2.32253	0.322066	0.5259794	1.00111406	low
TCGA-AC-A62X	1.142465753	0	0.015834364	0.111261995	0.703300311	8.861837004	0.561746862	11.26202859	0.444203487	0.056057289	0.65245822	low
TCGA-A2-A04X	4.619178082	0	0.335823	0.498887	1.539593	4.181254	1.564439	1.260655	0.3925369	0.1687931	0.56935185	low
TCGA-A2-A3XW	4.690410959	0	0.08523814	0.8449272	1.267892	1.555076	1.649425	1.383155	0.8112989	0.6466342	0.245124671	low
TCGA-AO-A03T	5.819178082	0	0.1552551	1.694229	0.616616	0.3445906	0.6372774	2.293811	0.09898617	0.2081965	0.44812495	low
TCGA-E9-A6HE	2.320547945	0	0.124476	0.9839753	0.5035276	3.298782	12.84644	3.021166	1.147814	0.1142487	4.448190168	high
TCGA-A1-A0SG	1.189041096	0	0.1250006	0.2236491	0.9202825	0.3651778	1.612573	0.8980339	0.7792571	0.2458504	1.022008582	low
TCGA-A2-A259	4.37260274	0	0.04803045	0.3831935	0.9442583	0.4059159	0.6970703	2.119335	0.4631703	0.2763131	0.704446346	low
TCGA-AN-A04A	0.246575342	0	0.2533373	0.4686259	0.6707749	0.3460217	0.5570768	0.7445602	0.9556634	0.0543559	1.300397566	high
TCGA-C8-A134	1.049315068	0	0.1210383	0.1417483	1.196076	1.461316	1.171093	8.823265	0.3840153	0.7957922	0.660156416	low
TCGA-A8-A09W	0.082191781	0	0.126222	0.189393	0.4365551	0.1185255	0.2035413	1.433739	0.2581923	0.0837853	1.608003112	high
TCGA-BH-A0B0	6.78630137	0	0.086113564	0.437007237	0.386662795	2.452836349	2.638411391	0.351131619	1.123997156	0.203241208	0.963394333	low
