# Supplementary material for: A mitochondrial function-related LncRNA signature predicts prognosis and immune microenvironment for breast cancer
Source: Sci Rep. 2023 Mar 8;13:3918. doi: 10.1038/s41598-023-30927-y (PMC9995529; doi:10.1038/s41598-023-30927-y)
Supplement: Supplementary file 1 — Supplementary Information. [file 41598_2023_30927_MOESM1_ESM.zip › Supplementary Materials/Table S9.txt]

mRNA	LncRNA	Risk Type
AASS	AC121247.1	Risk
CKMT2	AC121247.1	Risk
EXOG	AC121247.1	Risk
MLYCD	AC121247.1	Risk
NUDT13	AC121247.1	Risk
TAMM41	AC121247.1	Risk
ALKBH7	LIPE-AS1	Protect
ATP5F1D	LIPE-AS1	Protect
ATP5IF1	LIPE-AS1	Protect
ATP5MC2	LIPE-AS1	Protect
ATP5ME	LIPE-AS1	Protect
AURKAIP1	LIPE-AS1	Protect
BAD	LIPE-AS1	Protect
BLOC1S1	LIPE-AS1	Protect
CHCHD5	LIPE-AS1	Protect
CLPP	LIPE-AS1	Protect
COA3	LIPE-AS1	Protect
COQ4	LIPE-AS1	Protect
COX14	LIPE-AS1	Protect
COX17	LIPE-AS1	Protect
COX4I1	LIPE-AS1	Protect
COX4I2	LIPE-AS1	Protect
COX6B1	LIPE-AS1	Protect
COX7A1	LIPE-AS1	Protect
DCXR	LIPE-AS1	Protect
ECI1	LIPE-AS1	Protect
ETFB	LIPE-AS1	Protect
FASTK	LIPE-AS1	Protect
FDX2	LIPE-AS1	Protect
FIS1	LIPE-AS1	Protect
FKBP8	LIPE-AS1	Protect
FMC1	LIPE-AS1	Protect
GADD45GIP1	LIPE-AS1	Protect
GPX1	LIPE-AS1	Protect
GPX4	LIPE-AS1	Protect
GSTZ1	LIPE-AS1	Protect
HIGD2A	LIPE-AS1	Protect
HINT2	LIPE-AS1	Protect
HMGCL	LIPE-AS1	Protect
HSCB	LIPE-AS1	Protect
MPST	LIPE-AS1	Protect
MRPL12	LIPE-AS1	Protect
MRPL23	LIPE-AS1	Protect
MRPL24	LIPE-AS1	Protect
MRPL28	LIPE-AS1	Protect
MRPL40	LIPE-AS1	Protect
MRPL41	LIPE-AS1	Protect
MRPL43	LIPE-AS1	Protect
MRPL54	LIPE-AS1	Protect
MRPL55	LIPE-AS1	Protect
MRPS26	LIPE-AS1	Protect
NDUFA11	LIPE-AS1	Protect
NDUFA13	LIPE-AS1	Protect
NDUFA2	LIPE-AS1	Protect
NDUFA3	LIPE-AS1	Protect
NDUFAF3	LIPE-AS1	Protect
NDUFB1	LIPE-AS1	Protect
NDUFB10	LIPE-AS1	Protect
NDUFB2	LIPE-AS1	Protect
NDUFB7	LIPE-AS1	Protect
NDUFB8	LIPE-AS1	Protect
NDUFC1	LIPE-AS1	Protect
NDUFS7	LIPE-AS1	Protect
NDUFV2	LIPE-AS1	Protect
NME3	LIPE-AS1	Protect
PARK7	LIPE-AS1	Protect
PET100	LIPE-AS1	Protect
QTRT1	LIPE-AS1	Protect
ROMO1	LIPE-AS1	Protect
SDHAF1	LIPE-AS1	Protect
SMDT1	LIPE-AS1	Protect
SURF1	LIPE-AS1	Protect
TIMM13	LIPE-AS1	Protect
TST	LIPE-AS1	Protect
UQCC2	LIPE-AS1	Protect
UQCR10	LIPE-AS1	Protect
UQCR11	LIPE-AS1	Protect
YBEY	LIPE-AS1	Protect
CKMT2	TFAP2A-AS1	Protect
COX20	TFAP2A-AS1	Protect
MLYCD	TFAP2A-AS1	Protect
NUDT13	TFAP2A-AS1	Protect
TAMM41	TFAP2A-AS1	Protect
CMPK2	USP30-AS1	Protect
LAP3	USP30-AS1	Protect
MRPL9	AL589765.4	Risk
PPOX	AL589765.4	Risk
TDRKH	AL589765.4	Risk
ATP5F1C	EMSLR	Risk
C1QBP	EMSLR	Risk
CHCHD3	EMSLR	Risk
COA7	EMSLR	Risk
DAP3	EMSLR	Risk
FAM136A	EMSLR	Risk
FLAD1	EMSLR	Risk
FXN	EMSLR	Risk
ME2	EMSLR	Risk
MRPL15	EMSLR	Risk
MRPL37	EMSLR	Risk
MRPL4	EMSLR	Risk
MRPL9	EMSLR	Risk
MRPS5	EMSLR	Risk
MRPS9	EMSLR	Risk
MTERF3	EMSLR	Risk
MTHFD1L	EMSLR	Risk
MTPAP	EMSLR	Risk
NDUFAF4	EMSLR	Risk
PDHA1	EMSLR	Risk
PDSS1	EMSLR	Risk
PGAM5	EMSLR	Risk
PHB2	EMSLR	Risk
PNPT1	EMSLR	Risk
PUS1	EMSLR	Risk
RPIA	EMSLR	Risk
RPUSD3	EMSLR	Risk
SLC25A19	EMSLR	Risk
SSBP1	EMSLR	Risk
STOML2	EMSLR	Risk
TBRG4	EMSLR	Risk
THNSL1	EMSLR	Risk
TIMM44	EMSLR	Risk
TIMM8A	EMSLR	Risk
TOMM40	EMSLR	Risk
TOMM5	EMSLR	Risk
TOP1MT	EMSLR	Risk
TRIT1	EMSLR	Risk
TWNK	EMSLR	Risk
UQCRH	EMSLR	Risk
SUGCT	LINC01615	Risk
CKMT2	LRRC8C-DT	Protect
EXOG	LRRC8C-DT	Protect
MLYCD	LRRC8C-DT	Protect
NT5DC3	LRRC8C-DT	Protect
NUDT13	LRRC8C-DT	Protect
OXNAD1	LRRC8C-DT	Protect
PDK1	LRRC8C-DT	Protect
SLC25A53	LRRC8C-DT	Protect
TAMM41	LRRC8C-DT	Protect
